# Supplementary material for: Genomes from historical Drosophila melanogaster specimens illuminate adaptive and demographic changes across more than 200 years of evolution
Source: PLoS Biol. 2023 Oct 12;21(10):e3002333. doi: 10.1371/journal.pbio.3002333 (PMC10569592; doi:10.1371/journal.pbio.3002333)
Supplement: S2 Table — Tab A. Mean pairwise genetic distance between X chromosomes from museum and modern genomes (excluding sites with missing data from any individual). Unusually low values are highlighted. Mean distance against a panel of modern genomes is indicated at the bottom. No genomes were found to have anomolously high distances to all others, suggesting that they all reflect D. melanogaster specimens. Tab B. Proportion of each genome masked due to pairwise IBD with other genomes, given as a fraction of the total genome and each chromosome arm. Tab C. Proportion of each genome masked due to inbreeding IBD, as indicated by runs of minimal heterozygosity, for each full genome and each chromosome arm. (XLSX) [file pbio.3002333.s002.xlsx]

## Sheet: S2_Summary
Table S2: Evidence of identity-by-descent from relatedness and inbreeding and genomic masking proportions.
Tab A: Mean pairwise genetic distance between X chromosomes from museum and modern genomes (excluding sites with missing data from any individual). Unusually low values are highlighted. Mean distance against a panel of modern genomes is indicated at the bottom. No genomes were found to have anomolously high distances to all others, suggesting that they all reflect D. melanogaster specimens.
Tab B: Proportion of each genome masked due to pairwise IBD with other genomes, given as a fraction of the total genome and each chromosome arm.
Tab C: Proportion of each genome masked due to inbreeding IBD, as indicated by runs of minimal heterozygosity, for each full genome and each chromosome arm.

## Sheet: S2A_DistanceMatrices
Mean pairwise genetic distance between X chromosomes from museum and modern genomes (excluding sites with missing data from any individual).
Unusually low values are highlighted. Mean distance against a panel of modern genomes is indicated at the bottom.
No genomes were found to have anomolously high distances to all others, suggesting that they all reflect D. melanogaster specimens.
	18SL4	18DZ5	18SL6	18SL10	18SL11	18SL12	18SL13	18GP9	18GP25	19SL1	19SL3	19SL7	19SL8	19SL14	19SL15	19SL16	19SL17	19SL21	19SL18	19SL19	19SL20	19SL22	19SL23	19SL24	EG12N	EG15N	EG16N	EG25N	EG26N	EG28N	EG29N	EG31N	EG33N	EG34N	N01	N02	N03	N04	N07	N10	N11	N13	N14	N15	St1	St2	St3	St4	St5
18SL4	0	0.0853803	0.0677496	0.0593304	0.106874	0.0597266	0.0820127	0.11351	0.111034	0.120642	0.112124	0.0883518	0.11044	0.119057	0.111826	0.120642	0.127773	0.123811	0.116482	0.120543	0.113708	0.110836	0.117373	0.117868	0.132924	0.134013	0.127476	0.129358	0.127872	0.127278	0.133518	0.118265	0.124406	0.131636	0.119057	0.122029	0.125693	0.122425	0.120543	0.12183	0.122326	0.120444	0.118265	0.127278	0.144116	0.122029	0.140155	0.115392	0.146395
18DZ5	0.0853803	0	0.0950872	0.0965729	0.104497	0.0918185	0.102021	0.103605	0.103704	0.104794	0.104992	0.0732964	0.106082	0.0944929	0.104497	0.111727	0.117274	0.113114	0.0893423	0.108855	0.103605	0.0860737	0.102912	0.100634	0.118859	0.119948	0.116977	0.120642	0.114996	0.114204	0.122029	0.107765	0.112322	0.121533	0.111529	0.10836	0.114996	0.112718	0.109845	0.113114	0.116383	0.113708	0.110737	0.117571	0.133221	0.110935	0.130052	0.108063	0.136886
18SL6	0.0677496	0.0950872	0	0.100733	0.112421	0.0696315	0.0776545	0.117868	0.116581	0.127377	0.121038	0.0974643	0.117175	0.124802	0.119156	0.12817	0.13233	0.126981	0.122227	0.124703	0.120246	0.117175	0.12292	0.12599	0.140254	0.137777	0.130052	0.138669	0.135994	0.133419	0.14065	0.125396	0.131339	0.135796	0.125198	0.129358	0.132032	0.131537	0.12609	0.128566	0.13025	0.127179	0.123613	0.136589	0.148475	0.125594	0.143918	0.120741	0.151347
18SL10	0.0593304	0.0965729	0.100733	0	0.115491	0.0938986	0.0636886	0.120741	0.116878	0.128071	0.120741	0.0997425	0.122821	0.125099	0.121236	0.127476	0.133815	0.133815	0.125693	0.128764	0.121929	0.12183	0.126189	0.127278	0.140551	0.139857	0.133914	0.137381	0.137084	0.135103	0.139164	0.12708	0.132627	0.138074	0.125495	0.126288	0.13233	0.128467	0.125594	0.13025	0.128962	0.128665	0.127476	0.13332	0.147583	0.127278	0.150555	0.121434	0.154814
18SL11	0.106874	0.104497	0.112421	0.115491	0	0.109945	0.11559	0.123712	0.125792	0.132627	0.125693	0.104299	0.12817	0.132032	0.12084	0.134806	0.136985	0.134608	0.130448	0.130745	0.129061	0.128764	0.129358	0.130844	0.141739	0.141442	0.138074	0.140947	0.138273	0.140848	0.148673	0.135004	0.138174	0.146989	0.133815	0.129259	0.139065	0.135004	0.135301	0.135598	0.134113	0.132627	0.127674	0.140452	0.151347	0.135994	0.153724	0.130547	0.159568
18SL12	0.0597266	0.0918185	0.0696315	0.0938986	0.109945	0	0.0890452	0.117373	0.113906	0.126486	0.119354	0.0951862	0.118067	0.122326	0.118463	0.126882	0.131438	0.128269	0.121137	0.125198	0.11876	0.115887	0.126189	0.123514	0.137975	0.137678	0.131141	0.135994	0.130745	0.130943	0.139164	0.125099	0.128467	0.136292	0.124109	0.123118	0.126981	0.126288	0.123415	0.129061	0.12817	0.124505	0.121731	0.131141	0.147979	0.127278	0.143621	0.120246	0.154021
18SL13	0.0820127	0.102021	0.0776545	0.0636886	0.11559	0.0890452	0	0.12401	0.120345	0.132132	0.128962	0.104992	0.12391	0.127377	0.124307	0.131735	0.137282	0.137282	0.12817	0.130052	0.125792	0.124703	0.130448	0.12916	0.141046	0.14273	0.135994	0.139263	0.139758	0.136787	0.14164	0.130547	0.136688	0.138768	0.128566	0.131537	0.137183	0.13233	0.130844	0.134311	0.133419	0.132726	0.130547	0.140947	0.153031	0.130547	0.151446	0.126684	0.157686
18GP9	0.11351	0.103605	0.117868	0.120741	0.123712	0.117373	0.12401	0	0.117175	0.134311	0.126387	0.106775	0.127278	0.133914	0.123514	0.133122	0.139857	0.13332	0.131339	0.134013	0.132132	0.126882	0.133023	0.13332	0.139065	0.142135	0.133023	0.144414	0.140749	0.13857	0.140254	0.129358	0.138867	0.136985	0.131735	0.130547	0.136589	0.13649	0.131438	0.137678	0.136193	0.135895	0.13649	0.139956	0.153823	0.132726	0.149267	0.127872	0.158875
18GP25	0.111034	0.103704	0.116581	0.116878	0.125792	0.113906	0.120345	0.117175	0	0.130646	0.129655	0.104893	0.129754	0.128665	0.123217	0.133023	0.137579	0.134608	0.12609	0.131735	0.127674	0.123613	0.130349	0.129259	0.141541	0.143423	0.135103	0.139164	0.138074	0.138471	0.139956	0.128269	0.138966	0.138669	0.133815	0.130844	0.133122	0.136589	0.134113	0.1354	0.136886	0.134212	0.135994	0.137084	0.149366	0.134608	0.151149	0.131339	0.157191
19SL1	0.120642	0.104794	0.127377	0.128071	0.132627	0.126486	0.132132	0.134311	0.130646	0	0.139857	0.0877575	0.133419	0.123415	0.114402	0.140055	0.0610143	0.0570523	0.10103	0.128665	0.104002	0.105289	0.0932052	0.101624	0.144612	0.146097	0.137777	0.146197	0.140749	0.140155	0.142036	0.130349	0.141244	0.144116	0.138273	0.142829	0.145107	0.141244	0.142334	0.143819	0.14788	0.139461	0.146197	0.147088	0.161153	0.138471	0.160361	0.1354	0.165412
19SL3	0.112124	0.104992	0.121038	0.120741	0.125693	0.119354	0.128962	0.126387	0.129655	0.139857	0	0.107369	0.127674	0.134707	0.128863	0.135103	0.144216	0.111926	0.11767	0.134013	0.134113	0.13025	0.13441	0.134509	0.1458	0.146494	0.137975	0.1458	0.142334	0.140155	0.146197	0.127773	0.140848	0.142334	0.141046	0.13233	0.143522	0.140055	0.13124	0.138867	0.138372	0.136292	0.135301	0.140551	0.155012	0.133716	0.149861	0.131042	0.15729
19SL7	0.0883518	0.0732964	0.0974643	0.0997425	0.104299	0.0951862	0.104992	0.106775	0.104893	0.0877575	0.107369	0	0.10628	0.100832	0.0842908	0.112124	0.115293	0.112124	0.0909271	0.0878566	0.0839937	0.092809	0.0840927	0.0976624	0.119651	0.121929	0.114798	0.120048	0.118166	0.117968	0.122029	0.10519	0.116878	0.122326	0.112916	0.110539	0.116581	0.112124	0.111628	0.120642	0.120939	0.113708	0.114699	0.120345	0.131636	0.113114	0.130844	0.106478	0.141046
19SL8	0.11044	0.106082	0.117175	0.122821	0.12817	0.118067	0.12391	0.127278	0.129754	0.133419	0.127674	0.10628	0	0.129853	0.129358	0.128665	0.140947	0.136193	0.127278	0.136688	0.131438	0.127773	0.133716	0.130052	0.135796	0.140055	0.135895	0.136391	0.134509	0.135895	0.136391	0.127476	0.137579	0.13748	0.13124	0.132231	0.139065	0.138174	0.133122	0.139164	0.139065	0.135994	0.13441	0.140848	0.156101	0.133815	0.152536	0.127971	0.15521
19SL14	0.119057	0.0944929	0.124802	0.125099	0.132032	0.122326	0.127377	0.133914	0.128665	0.123415	0.134707	0.100832	0.129853	0	0.132231	0.0982567	0.103605	0.137678	0.038233	0.0971672	0.127179	0.082706	0.124703	0.0875594	0.146197	0.144513	0.136985	0.14897	0.139956	0.144711	0.145998	0.135697	0.139065	0.14788	0.138867	0.134311	0.14273	0.140848	0.137975	0.14481	0.145701	0.14065	0.145206	0.146494	0.162143	0.138669	0.162143	0.136985	0.166799
19SL15	0.111826	0.104497	0.119156	0.121236	0.12084	0.118463	0.124307	0.123514	0.123217	0.114402	0.128863	0.0842908	0.129358	0.132231	0	0.133221	0.125693	0.122524	0.127872	0.133914	0.0926109	0.124802	0.122821	0.114798	0.139362	0.135697	0.133122	0.13857	0.137678	0.138669	0.138372	0.124901	0.140551	0.136292	0.132231	0.130646	0.136688	0.135598	0.134113	0.138768	0.137084	0.136787	0.137579	0.138669	0.153922	0.134212	0.152932	0.125792	0.159172
19SL16	0.120642	0.111727	0.12817	0.127476	0.134806	0.126882	0.131735	0.133122	0.133023	0.140055	0.135103	0.112124	0.128665	0.0982567	0.133221	0	0.0804279	0.114303	0.136094	0.0735935	0.138074	0.133815	0.100931	0.140055	0.14897	0.148871	0.14273	0.148177	0.144909	0.146692	0.147385	0.136094	0.145206	0.15105	0.142036	0.139857	0.148078	0.144414	0.142334	0.142235	0.146097	0.143027	0.143819	0.145305	0.162342	0.141442	0.162143	0.137381	0.171355
19SL17	0.127773	0.117274	0.13233	0.133815	0.136985	0.131438	0.137282	0.139857	0.137579	0.0610143	0.144216	0.115293	0.140947	0.103605	0.125693	0.0804279	0	0.0340729	0.141442	0.0678487	0.136886	0.138768	0.107865	0.133518	0.15313	0.152437	0.144711	0.153724	0.149069	0.147682	0.149168	0.137084	0.146989	0.151842	0.144612	0.150357	0.150456	0.146989	0.14788	0.149564	0.153625	0.146197	0.15412	0.151842	0.167294	0.144612	0.166105	0.142532	0.172742
19SL21	0.123811	0.113114	0.126981	0.133815	0.134608	0.128269	0.137282	0.13332	0.134608	0.0570523	0.111926	0.112124	0.136193	0.137678	0.122524	0.114303	0.0340729	0	0.122623	0.101723	0.132924	0.135796	0.106874	0.130547	0.150555	0.150258	0.141937	0.150357	0.144711	0.14372	0.146593	0.131735	0.145404	0.147682	0.141838	0.144414	0.147484	0.144216	0.14372	0.146791	0.148673	0.144216	0.150158	0.148078	0.163926	0.141838	0.159172	0.139164	0.166204
19SL18	0.116482	0.0893423	0.122227	0.125693	0.130448	0.121137	0.12817	0.131339	0.12609	0.10103	0.11767	0.0909271	0.127278	0.038233	0.127872	0.136094	0.141442	0.122623	0	0.135004	0.114699	0.0690372	0.116185	0.0748811	0.143423	0.142532	0.136391	0.146395	0.136985	0.140551	0.144612	0.131141	0.139461	0.144116	0.136886	0.12916	0.139956	0.139065	0.135796	0.142235	0.141739	0.138669	0.141244	0.144116	0.158776	0.136886	0.15838	0.134608	0.162242
19SL19	0.120543	0.108855	0.124703	0.128764	0.130745	0.125198	0.130052	0.134013	0.131735	0.128665	0.134013	0.0878566	0.136688	0.0971672	0.133914	0.0735935	0.0678487	0.101723	0.135004	0	0.105289	0.133914	0.0837956	0.138174	0.150852	0.149168	0.142631	0.147682	0.147781	0.146197	0.148673	0.135598	0.146296	0.151743	0.139956	0.140749	0.14481	0.141739	0.138669	0.144711	0.148376	0.140155	0.144116	0.146197	0.159469	0.139362	0.157686	0.136886	0.169671
19SL20	0.113708	0.103605	0.120246	0.121929	0.129061	0.11876	0.125792	0.132132	0.127674	0.104002	0.134113	0.0839937	0.131438	0.127179	0.0926109	0.138074	0.136886	0.132924	0.114699	0.105289	0	0.114006	0.0997425	0.102021	0.142829	0.143918	0.136589	0.143423	0.14372	0.143918	0.14481	0.130943	0.14164	0.145503	0.135697	0.138867	0.141145	0.138867	0.133221	0.142235	0.144513	0.138669	0.139461	0.14372	0.156002	0.138273	0.154814	0.134013	0.163629
19SL22	0.110836	0.0860737	0.117175	0.12183	0.128764	0.115887	0.124703	0.126882	0.123613	0.105289	0.13025	0.092809	0.127773	0.082706	0.124802	0.133815	0.138768	0.135796	0.0690372	0.133914	0.114006	0	0.117472	0.0937995	0.136985	0.138669	0.130943	0.141937	0.129556	0.134905	0.136193	0.126882	0.1354	0.135499	0.132231	0.127872	0.135301	0.135004	0.133122	0.134806	0.140055	0.134212	0.135598	0.140848	0.152734	0.133617	0.152139	0.12916	0.156993
19SL23	0.117373	0.102912	0.12292	0.126189	0.129358	0.126189	0.130448	0.133023	0.130349	0.0932052	0.13441	0.0840927	0.133716	0.124703	0.122821	0.100931	0.107865	0.106874	0.116185	0.0837956	0.0997425	0.117472	0	0.123316	0.144711	0.148376	0.138471	0.145899	0.1458	0.144414	0.146692	0.133617	0.145107	0.14996	0.139362	0.137777	0.143027	0.141937	0.136688	0.141937	0.148772	0.138768	0.140353	0.148177	0.158875	0.140749	0.158479	0.133716	0.168086
19SL24	0.117868	0.100634	0.12599	0.127278	0.130844	0.123514	0.12916	0.13332	0.129259	0.101624	0.134509	0.0976624	0.130052	0.0875594	0.114798	0.140055	0.133518	0.130547	0.0748811	0.138174	0.102021	0.0937995	0.123316	0	0.141442	0.142334	0.137183	0.147979	0.142928	0.140155	0.145206	0.129754	0.140254	0.140947	0.138074	0.13649	0.143522	0.141838	0.137183	0.140452	0.143126	0.140452	0.142036	0.145305	0.159964	0.142829	0.158974	0.135598	0.165214
EG12N	0.132924	0.118859	0.140254	0.140551	0.141739	0.137975	0.141046	0.139065	0.141541	0.144612	0.1458	0.119651	0.135796	0.146197	0.139362	0.14897	0.15313	0.150555	0.143423	0.150852	0.142829	0.136985	0.144711	0.141442	0	0.137579	0.136787	0.142433	0.137183	0.133815	0.143027	0.127773	0.135697	0.141739	0.144612	0.144017	0.151644	0.147187	0.144315	0.150158	0.153625	0.146395	0.14481	0.153031	0.164917	0.142235	0.160559	0.143324	0.170959
EG15N	0.134013	0.119948	0.137777	0.139857	0.141442	0.137678	0.14273	0.142135	0.143423	0.146097	0.146494	0.121929	0.140055	0.144513	0.135697	0.148871	0.152437	0.150258	0.142532	0.149168	0.143918	0.138669	0.148376	0.142334	0.137579	0	0.139065	0.138966	0.138074	0.136688	0.139164	0.135598	0.135004	0.138867	0.148673	0.144711	0.153922	0.153427	0.146791	0.15105	0.154517	0.150852	0.151446	0.155309	0.166204	0.145899	0.169374	0.142829	0.172643
EG16N	0.127476	0.116977	0.130052	0.133914	0.138074	0.131141	0.135994	0.133023	0.135103	0.137777	0.137975	0.114798	0.135895	0.136985	0.133122	0.14273	0.144711	0.141937	0.136391	0.142631	0.136589	0.130943	0.138471	0.137183	0.136787	0.139065	0	0.136787	0.133914	0.137678	0.134608	0.127674	0.129457	0.132132	0.143522	0.141145	0.147583	0.148277	0.139263	0.145701	0.149168	0.143324	0.145305	0.148574	0.158479	0.138174	0.160856	0.135697	0.164719
EG25N	0.129358	0.120642	0.138669	0.137381	0.140947	0.135994	0.139263	0.144414	0.139164	0.146197	0.1458	0.120048	0.136391	0.14897	0.13857	0.148177	0.153724	0.150357	0.146395	0.147682	0.143423	0.141937	0.145899	0.147979	0.142433	0.138966	0.136787	0	0.134013	0.140551	0.136886	0.131933	0.139461	0.138174	0.148574	0.144017	0.152833	0.149564	0.143918	0.151347	0.151446	0.148376	0.147187	0.154219	0.162936	0.141442	0.161747	0.139956	0.169968
EG26N	0.127872	0.114996	0.135994	0.137084	0.138273	0.130745	0.139758	0.140749	0.138074	0.140749	0.142334	0.118166	0.134509	0.139956	0.137678	0.144909	0.149069	0.144711	0.136985	0.147781	0.14372	0.129556	0.1458	0.142928	0.137183	0.138074	0.133914	0.134013	0	0.139263	0.135202	0.130052	0.13025	0.13332	0.149267	0.144909	0.147979	0.151248	0.145206	0.150852	0.153526	0.147088	0.14372	0.157884	0.16046	0.142928	0.160261	0.136094	0.166898
EG28N	0.127278	0.114204	0.133419	0.135103	0.140848	0.130943	0.136787	0.13857	0.138471	0.140155	0.140155	0.117968	0.135895	0.144711	0.138669	0.146692	0.147682	0.14372	0.140551	0.146197	0.143918	0.134905	0.144414	0.140155	0.133815	0.136688	0.137678	0.140551	0.139263	0	0.143522	0.133617	0.133617	0.135697	0.146692	0.144315	0.147979	0.14689	0.142829	0.149069	0.148376	0.14788	0.146296	0.156498	0.163431	0.146097	0.162242	0.138471	0.168284
EG29N	0.133518	0.122029	0.14065	0.139164	0.148673	0.139164	0.14164	0.140254	0.139956	0.142036	0.146197	0.122029	0.136391	0.145998	0.138372	0.147385	0.149168	0.146593	0.144612	0.148673	0.14481	0.136193	0.146692	0.145206	0.143027	0.139164	0.134608	0.136886	0.135202	0.143522	0	0.126387	0.134509	0.136589	0.147187	0.145404	0.156597	0.151347	0.144711	0.153328	0.153031	0.14996	0.150753	0.156795	0.163926	0.14481	0.161747	0.143918	0.170959
EG31N	0.118265	0.107765	0.125396	0.12708	0.135004	0.125099	0.130547	0.129358	0.128269	0.130349	0.127773	0.10519	0.127476	0.135697	0.124901	0.136094	0.137084	0.131735	0.131141	0.135598	0.130943	0.126882	0.133617	0.129754	0.127773	0.135598	0.127674	0.131933	0.130052	0.133617	0.126387	0	0.125396	0.131636	0.136886	0.133518	0.141937	0.140254	0.132627	0.135499	0.143522	0.136886	0.136292	0.142334	0.153427	0.134311	0.15105	0.128863	0.162639
EG33N	0.124406	0.112322	0.131339	0.132627	0.138174	0.128467	0.136688	0.138867	0.138966	0.141244	0.140848	0.116878	0.137579	0.139065	0.140551	0.145206	0.146989	0.145404	0.139461	0.146296	0.14164	0.1354	0.145107	0.140254	0.135697	0.135004	0.129457	0.139461	0.13025	0.133617	0.134509	0.125396	0	0.133221	0.145602	0.144414	0.146097	0.147187	0.138372	0.148177	0.146494	0.143423	0.142433	0.149267	0.160955	0.141442	0.161549	0.138372	0.166997
EG34N	0.131636	0.121533	0.135796	0.138074	0.146989	0.136292	0.138768	0.136985	0.138669	0.144116	0.142334	0.122326	0.13748	0.14788	0.136292	0.15105	0.151842	0.147682	0.144116	0.151743	0.145503	0.135499	0.14996	0.140947	0.141739	0.138867	0.132132	0.138174	0.13332	0.135697	0.136589	0.131636	0.133221	0	0.146692	0.14689	0.154715	0.150654	0.147583	0.149069	0.154715	0.146097	0.149069	0.155111	0.168185	0.147682	0.162441	0.139461	0.171454
N01	0.119057	0.111529	0.125198	0.125495	0.133815	0.124109	0.128566	0.131735	0.133815	0.138273	0.141046	0.112916	0.13124	0.138867	0.132231	0.142036	0.144612	0.141838	0.136886	0.139956	0.135697	0.132231	0.139362	0.138074	0.144612	0.148673	0.143522	0.148574	0.149267	0.146692	0.147187	0.136886	0.145602	0.146692	0	0.132132	0.140947	0.132132	0.130448	0.138867	0.141739	0.136688	0.141046	0.135994	0.16254	0.138471	0.15937	0.1354	0.166403
N02	0.122029	0.10836	0.129358	0.126288	0.129259	0.123118	0.131537	0.130547	0.130844	0.142829	0.13233	0.110539	0.132231	0.134311	0.130646	0.139857	0.150357	0.144414	0.12916	0.140749	0.138867	0.127872	0.137777	0.13649	0.144017	0.144711	0.141145	0.144017	0.144909	0.144315	0.145404	0.133518	0.144414	0.14689	0.132132	0	0.122128	0.135697	0.132231	0.136094	0.128071	0.134509	0.137084	0.135004	0.156795	0.138471	0.15521	0.133023	0.159667
N03	0.125693	0.114996	0.132032	0.13233	0.139065	0.126981	0.137183	0.136589	0.133122	0.145107	0.143522	0.116581	0.139065	0.14273	0.136688	0.148078	0.150456	0.147484	0.139956	0.14481	0.141145	0.135301	0.143027	0.143522	0.151644	0.153922	0.147583	0.152833	0.147979	0.147979	0.156597	0.141937	0.146097	0.154715	0.140947	0.122128	0	0.146692	0.142433	0.15105	0.149762	0.144909	0.143126	0.150158	0.161054	0.145503	0.161846	0.13748	0.166898
N04	0.122425	0.112718	0.131537	0.128467	0.135004	0.126288	0.13233	0.13649	0.136589	0.141244	0.140055	0.112124	0.138174	0.140848	0.135598	0.144414	0.146989	0.144216	0.139065	0.141739	0.138867	0.135004	0.141937	0.141838	0.147187	0.153427	0.148277	0.149564	0.151248	0.14689	0.151347	0.140254	0.147187	0.150654	0.132132	0.135697	0.146692	0	0.145305	0.144017	0.143522	0.143819	0.145008	0.141739	0.164124	0.139065	0.158578	0.139758	0.166204
N07	0.120543	0.109845	0.12609	0.125594	0.135301	0.123415	0.130844	0.131438	0.134113	0.142334	0.13124	0.111628	0.133122	0.137975	0.134113	0.142334	0.14788	0.14372	0.135796	0.138669	0.133221	0.133122	0.136688	0.137183	0.144315	0.146791	0.139263	0.143918	0.145206	0.142829	0.144711	0.132627	0.138372	0.147583	0.130448	0.132231	0.142433	0.145305	0	0.140155	0.144612	0.137975	0.13956	0.138867	0.163035	0.134013	0.159271	0.132726	0.16353
N10	0.12183	0.113114	0.128566	0.13025	0.135598	0.129061	0.134311	0.137678	0.1354	0.143819	0.138867	0.120642	0.139164	0.14481	0.138768	0.142235	0.149564	0.146791	0.142235	0.144711	0.142235	0.134806	0.141937	0.140452	0.150158	0.15105	0.145701	0.151347	0.150852	0.149069	0.153328	0.135499	0.148177	0.149069	0.138867	0.136094	0.15105	0.144017	0.140155	0	0.0991482	0.143423	0.143621	0.0884509	0.163134	0.141442	0.162143	0.140353	0.172742
N11	0.122326	0.116383	0.13025	0.128962	0.134113	0.12817	0.133419	0.136193	0.136886	0.14788	0.138372	0.120939	0.139065	0.145701	0.137084	0.146097	0.153625	0.148673	0.141739	0.148376	0.144513	0.140055	0.148772	0.143126	0.153625	0.154517	0.149168	0.151446	0.153526	0.148376	0.153031	0.143522	0.146494	0.154715	0.141739	0.128071	0.149762	0.143522	0.144612	0.0991482	0	0.148475	0.13857	0.121434	0.165016	0.146097	0.163233	0.141442	0.169275
N13	0.120444	0.113708	0.127179	0.128665	0.132627	0.124505	0.132726	0.135895	0.134212	0.139461	0.136292	0.113708	0.135994	0.14065	0.136787	0.143027	0.146197	0.144216	0.138669	0.140155	0.138669	0.134212	0.138768	0.140452	0.146395	0.150852	0.143324	0.148376	0.147088	0.14788	0.14996	0.136886	0.143423	0.146097	0.136688	0.134509	0.144909	0.143819	0.137975	0.143423	0.148475	0	0.135301	0.146692	0.155804	0.142829	0.156597	0.138768	0.168384
N14	0.118265	0.110737	0.123613	0.127476	0.127674	0.121731	0.130547	0.13649	0.135994	0.146197	0.135301	0.114699	0.13441	0.145206	0.137579	0.143819	0.15412	0.150158	0.141244	0.144116	0.139461	0.135598	0.140353	0.142036	0.14481	0.151446	0.145305	0.147187	0.14372	0.146296	0.150753	0.136292	0.142433	0.149069	0.141046	0.137084	0.143126	0.145008	0.13956	0.143621	0.13857	0.135301	0	0.148871	0.162936	0.142829	0.15937	0.136391	0.164223
N15	0.127278	0.117571	0.136589	0.13332	0.140452	0.131141	0.140947	0.139956	0.137084	0.147088	0.140551	0.120345	0.140848	0.146494	0.138669	0.145305	0.151842	0.148078	0.144116	0.146197	0.14372	0.140848	0.148177	0.145305	0.153031	0.155309	0.148574	0.154219	0.157884	0.156498	0.156795	0.142334	0.149267	0.155111	0.135994	0.135004	0.150158	0.141739	0.138867	0.0884509	0.121434	0.146692	0.148871	0	0.166799	0.145899	0.167591	0.141838	0.173039
St1	0.144116	0.133221	0.148475	0.147583	0.151347	0.147979	0.153031	0.153823	0.149366	0.161153	0.155012	0.131636	0.156101	0.162143	0.153922	0.162342	0.167294	0.163926	0.158776	0.159469	0.156002	0.152734	0.158875	0.159964	0.164917	0.166204	0.158479	0.162936	0.16046	0.163431	0.163926	0.153427	0.160955	0.168185	0.16254	0.156795	0.161054	0.164124	0.163035	0.163134	0.165016	0.155804	0.162936	0.166799	0	0.154814	0.14996	0.152139	0.161549
St2	0.122029	0.110935	0.125594	0.127278	0.135994	0.127278	0.130547	0.132726	0.134608	0.138471	0.133716	0.113114	0.133815	0.138669	0.134212	0.141442	0.144612	0.141838	0.136886	0.139362	0.138273	0.133617	0.140749	0.142829	0.142235	0.145899	0.138174	0.141442	0.142928	0.146097	0.14481	0.134311	0.141442	0.147682	0.138471	0.138471	0.145503	0.139065	0.134013	0.141442	0.146097	0.142829	0.142829	0.145899	0.154814	0	0.152239	0.133221	0.16561
St3	0.140155	0.130052	0.143918	0.150555	0.153724	0.143621	0.151446	0.149267	0.151149	0.160361	0.149861	0.130844	0.152536	0.162143	0.152932	0.162143	0.166105	0.159172	0.15838	0.157686	0.154814	0.152139	0.158479	0.158974	0.160559	0.169374	0.160856	0.161747	0.160261	0.162242	0.161747	0.15105	0.161549	0.162441	0.15937	0.15521	0.161846	0.158578	0.159271	0.162143	0.163233	0.156597	0.15937	0.167591	0.14996	0.152239	0	0.150555	0.17086
St4	0.115392	0.108063	0.120741	0.121434	0.130547	0.120246	0.126684	0.127872	0.131339	0.1354	0.131042	0.106478	0.127971	0.136985	0.125792	0.137381	0.142532	0.139164	0.134608	0.136886	0.134013	0.12916	0.133716	0.135598	0.143324	0.142829	0.135697	0.139956	0.136094	0.138471	0.143918	0.128863	0.138372	0.139461	0.1354	0.133023	0.13748	0.139758	0.132726	0.140353	0.141442	0.138768	0.136391	0.141838	0.152139	0.133221	0.150555	0	0.160757
St5	0.146395	0.136886	0.151347	0.154814	0.159568	0.154021	0.157686	0.158875	0.157191	0.165412	0.15729	0.141046	0.15521	0.166799	0.159172	0.171355	0.172742	0.166204	0.162242	0.169671	0.163629	0.156993	0.168086	0.165214	0.170959	0.172643	0.164719	0.169968	0.166898	0.168284	0.170959	0.162639	0.166997	0.171454	0.166403	0.159667	0.166898	0.166204	0.16353	0.172742	0.169275	0.168384	0.164223	0.173039	0.161549	0.16561	0.17086	0.160757	0
St6	0.132132	0.122821	0.133914	0.141343	0.141937	0.137183	0.143819	0.138669	0.144711	0.149762	0.143621	0.123019	0.141343	0.147979	0.14372	0.152139	0.155903	0.151545	0.144612	0.152239	0.150357	0.144116	0.150456	0.147583	0.155309	0.155012	0.152635	0.156498	0.153229	0.153229	0.15729	0.145008	0.152139	0.155606	0.148177	0.147187	0.154616	0.152536	0.147682	0.154319	0.152833	0.154715	0.153526	0.159172	0.158776	0.138471	0.163332	0.140155	0.166997
St7	0.128764	0.119651	0.130151	0.134212	0.142334	0.132627	0.13748	0.142631	0.13956	0.148177	0.140452	0.120444	0.139956	0.151545	0.143324	0.15313	0.155705	0.150158	0.147385	0.150654	0.149564	0.139758	0.148078	0.150357	0.151941	0.151842	0.152635	0.153328	0.150654	0.150852	0.156498	0.141046	0.151545	0.15105	0.144216	0.148376	0.152437	0.152536	0.14788	0.149564	0.152833	0.148574	0.145998	0.152437	0.153229	0.144017	0.15521	0.140947	0.16462
St8	0.139857	0.131141	0.145602	0.148277	0.151644	0.145107	0.151941	0.147187	0.14788	0.163629	0.1563	0.133716	0.150258	0.16046	0.155408	0.16145	0.167789	0.164223	0.158677	0.160162	0.159271	0.151446	0.159568	0.160063	0.165016	0.168681	0.158776	0.16561	0.163332	0.163728	0.160261	0.154715	0.159469	0.165115	0.158875	0.156696	0.164917	0.161252	0.15521	0.16046	0.161747	0.158082	0.157488	0.158974	0.159766	0.154715	0.165313	0.153229	0.177694
St9	0.127872	0.117175	0.133023	0.13233	0.13748	0.131537	0.134212	0.134608	0.134905	0.144315	0.13857	0.116779	0.14065	0.147682	0.140254	0.146692	0.150059	0.146692	0.144315	0.14481	0.141937	0.139659	0.141838	0.146296	0.145899	0.147583	0.143423	0.148475	0.146593	0.146791	0.147484	0.135202	0.144711	0.148574	0.143126	0.14372	0.147781	0.145503	0.139461	0.14689	0.14996	0.146692	0.142135	0.151941	0.158479	0.124901	0.154913	0.135103	0.166898
St10	0.136985	0.127476	0.143126	0.14481	0.146791	0.144017	0.148277	0.147682	0.147187	0.156597	0.150654	0.127476	0.151347	0.153625	0.146593	0.156795	0.161351	0.160361	0.153031	0.153724	0.152635	0.151941	0.155507	0.1562	0.159172	0.160261	0.156101	0.162342	0.158677	0.161846	0.161351	0.149267	0.1562	0.160261	0.154616	0.152635	0.164223	0.158974	0.151545	0.161549	0.160658	0.154021	0.15937	0.165016	0.152338	0.152833	0.171157	0.14897	0.174029
It1	0.110143	0.104398	0.116284	0.118166	0.118958	0.116581	0.12183	0.121632	0.118364	0.129556	0.123613	0.100832	0.127278	0.130943	0.121137	0.133518	0.139263	0.133518	0.125198	0.128863	0.121038	0.123316	0.127476	0.130943	0.137876	0.138174	0.133815	0.13748	0.1354	0.133617	0.138867	0.125396	0.133914	0.140353	0.129754	0.127179	0.137579	0.137678	0.130844	0.133122	0.13857	0.134311	0.12817	0.136391	0.146692	0.12817	0.150654	0.128665	0.158082
It2	0.124109	0.116779	0.129259	0.130547	0.135301	0.128764	0.133221	0.130844	0.129754	0.142532	0.136985	0.115987	0.136688	0.140353	0.135103	0.142532	0.146692	0.143918	0.13956	0.144017	0.139362	0.134707	0.144017	0.141541	0.146296	0.147187	0.143027	0.14689	0.146197	0.146395	0.150654	0.136985	0.140947	0.150951	0.138966	0.13956	0.145404	0.141343	0.144612	0.145503	0.147979	0.148277	0.140749	0.149366	0.163233	0.144513	0.154913	0.137678	0.165511
It3	0.108261	0.101327	0.112817	0.117868	0.12084	0.112916	0.115788	0.120939	0.122029	0.127872	0.129061	0.100931	0.12401	0.127674	0.118067	0.132032	0.133617	0.130844	0.125891	0.127971	0.124505	0.120048	0.128566	0.124505	0.132429	0.136292	0.127179	0.136787	0.134707	0.134311	0.138372	0.121731	0.132429	0.134311	0.128269	0.129061	0.134509	0.132627	0.124406	0.132231	0.132726	0.128665	0.130052	0.133518	0.148376	0.128269	0.144414	0.124208	0.153229
It4	0.118166	0.110242	0.122524	0.126981	0.132528	0.123613	0.131636	0.125099	0.127971	0.139164	0.136589	0.111826	0.133122	0.140551	0.135499	0.14273	0.145701	0.142928	0.138174	0.13748	0.136589	0.130745	0.139659	0.137777	0.143126	0.146989	0.141046	0.145899	0.144017	0.144216	0.146692	0.131834	0.137777	0.146395	0.140947	0.136589	0.145404	0.139362	0.132528	0.140551	0.144216	0.138768	0.140155	0.144414	0.159865	0.138174	0.158281	0.133518	0.161351
It5	0.117472	0.10836	0.122425	0.127476	0.131636	0.122326	0.128368	0.129358	0.129853	0.136688	0.133914	0.10935	0.13124	0.136094	0.132627	0.141442	0.142235	0.139461	0.134707	0.137381	0.132924	0.129655	0.135796	0.135103	0.143819	0.142135	0.137777	0.141838	0.138768	0.141343	0.142036	0.132726	0.137084	0.138174	0.139263	0.131339	0.144315	0.142631	0.137579	0.142235	0.143126	0.138867	0.139857	0.148277	0.157983	0.137876	0.154616	0.133221	0.160856
It6	0.112916	0.101823	0.116878	0.120741	0.126288	0.114798	0.123613	0.126585	0.122128	0.133518	0.130151	0.104002	0.125495	0.131141	0.124901	0.135103	0.141442	0.13649	0.127971	0.134013	0.129358	0.124109	0.130646	0.134509	0.137678	0.140353	0.136589	0.139263	0.136985	0.140353	0.137876	0.125792	0.134707	0.138768	0.135301	0.126387	0.13441	0.136688	0.126486	0.135103	0.136391	0.134905	0.13233	0.136193	0.15204	0.132528	0.147682	0.126882	0.155903
It7	0.129754	0.117472	0.133716	0.135004	0.139362	0.134806	0.139857	0.138471	0.139362	0.146197	0.142036	0.117076	0.141145	0.147187	0.139758	0.150951	0.155507	0.14996	0.142631	0.149267	0.144414	0.139164	0.145701	0.150555	0.153526	0.151248	0.148078	0.15313	0.148277	0.148078	0.14897	0.14065	0.144017	0.149861	0.148574	0.147781	0.153625	0.147979	0.144711	0.151743	0.151446	0.148376	0.145998	0.156597	0.164719	0.145602	0.16769	0.140947	0.169968
It8	0.114501	0.102417	0.11767	0.125297	0.128269	0.117373	0.12599	0.123415	0.12708	0.133914	0.131735	0.106379	0.127476	0.131933	0.125297	0.140848	0.141244	0.136688	0.12817	0.137183	0.132726	0.124703	0.137975	0.133122	0.137876	0.136193	0.136391	0.138669	0.133815	0.134608	0.139857	0.127575	0.134707	0.140155	0.132528	0.128764	0.137579	0.138074	0.130646	0.139263	0.142135	0.133914	0.131339	0.137183	0.154616	0.134311	0.150059	0.126288	0.15412
It9	0.107171	0.0974643	0.113708	0.118958	0.121533	0.117571	0.123415	0.122227	0.122524	0.127377	0.12401	0.0996434	0.122524	0.131339	0.121533	0.135697	0.136688	0.130943	0.125792	0.129655	0.124208	0.120543	0.128665	0.12916	0.134707	0.135796	0.133617	0.129952	0.136193	0.130844	0.135895	0.126387	0.133122	0.139758	0.129556	0.128368	0.138174	0.125792	0.130448	0.130943	0.134608	0.13233	0.128962	0.137381	0.148871	0.129754	0.147088	0.124109	0.155309
It10	0.10519	0.0994453	0.112124	0.115392	0.119354	0.108459	0.119057	0.118859	0.120345	0.128764	0.124208	0.100832	0.124505	0.124802	0.122128	0.129952	0.134311	0.131141	0.122821	0.126882	0.128368	0.117175	0.126486	0.12817	0.129754	0.133617	0.127278	0.131933	0.131042	0.13025	0.133716	0.124604	0.128566	0.130844	0.129358	0.127179	0.132429	0.130349	0.126882	0.130943	0.135202	0.131537	0.129556	0.133419	0.147286	0.124208	0.144513	0.122128	0.153922
FR106N	0.113708	0.10519	0.123019	0.120147	0.123514	0.11975	0.12599	0.130943	0.127476	0.138471	0.132132	0.108558	0.127872	0.135895	0.128467	0.134509	0.142631	0.140848	0.134311	0.136193	0.134113	0.129259	0.136589	0.137084	0.141838	0.143918	0.141937	0.147187	0.140551	0.144513	0.146989	0.12916	0.143225	0.146692	0.133122	0.129754	0.137183	0.135697	0.139164	0.139263	0.13857	0.136292	0.135499	0.140947	0.158181	0.139461	0.157587	0.131636	0.161252
FR109N	0.120939	0.115788	0.13025	0.128764	0.133716	0.126783	0.132429	0.136589	0.136094	0.143324	0.140749	0.115194	0.139065	0.144315	0.136094	0.147088	0.151842	0.148475	0.141937	0.1458	0.140947	0.135499	0.14164	0.140749	0.149267	0.150951	0.148574	0.152239	0.149366	0.151743	0.15521	0.13857	0.148871	0.151347	0.143918	0.144116	0.146989	0.147286	0.142829	0.145701	0.146989	0.147484	0.143522	0.14996	0.166006	0.147682	0.165412	0.141244	0.165709
FR112N	0.111926	0.111727	0.122425	0.118166	0.128071	0.121137	0.125	0.126981	0.130646	0.139065	0.137678	0.111727	0.130844	0.138867	0.130052	0.13649	0.145008	0.143027	0.137876	0.140749	0.134905	0.131438	0.135994	0.136688	0.143621	0.147484	0.141937	0.142235	0.139956	0.142532	0.14897	0.134113	0.138669	0.143918	0.133914	0.135301	0.140749	0.142036	0.135598	0.135697	0.136193	0.141244	0.135895	0.142334	0.156002	0.138471	0.155804	0.134608	0.16145
FR115N	0.115293	0.109548	0.123217	0.12391	0.124703	0.121929	0.12916	0.130745	0.127278	0.137678	0.134707	0.109746	0.126684	0.135103	0.128071	0.135895	0.143225	0.141244	0.134509	0.137975	0.135499	0.12609	0.136391	0.136094	0.144612	0.14372	0.141937	0.147979	0.141739	0.13857	0.14481	0.130943	0.143027	0.143522	0.135895	0.132528	0.13956	0.138867	0.132627	0.14164	0.144116	0.138669	0.13748	0.142928	0.156597	0.133122	0.156002	0.127674	0.158281
FR11N	0.119156	0.11143	0.125495	0.12183	0.135103	0.123019	0.126684	0.133815	0.132924	0.141937	0.138174	0.113807	0.135697	0.138768	0.130349	0.143918	0.148871	0.146097	0.137183	0.142433	0.136985	0.132726	0.140254	0.137975	0.148078	0.148376	0.1458	0.147286	0.145998	0.140848	0.147088	0.137975	0.141145	0.149564	0.139164	0.135598	0.143423	0.14372	0.133518	0.142532	0.143621	0.140947	0.137777	0.147781	0.158875	0.142334	0.158281	0.136886	0.160955
FR126N	0.114501	0.10836	0.119453	0.120345	0.129853	0.119156	0.125792	0.131537	0.13124	0.138273	0.138074	0.110143	0.131834	0.138074	0.131834	0.141244	0.144612	0.143423	0.13748	0.140353	0.136094	0.129259	0.137579	0.133716	0.145206	0.145107	0.141739	0.146395	0.142135	0.144513	0.145404	0.132924	0.14164	0.147286	0.134707	0.136292	0.142334	0.145404	0.137975	0.142829	0.144711	0.139263	0.134905	0.145107	0.157389	0.139461	0.1562	0.133617	0.16046
FR12N	0.116977	0.113015	0.124109	0.129952	0.136292	0.125792	0.13441	0.135598	0.133122	0.141739	0.135004	0.114006	0.137282	0.142135	0.135301	0.143126	0.147484	0.143918	0.139956	0.14065	0.140155	0.137678	0.138273	0.144315	0.146296	0.150158	0.143027	0.151446	0.147187	0.144612	0.154021	0.137777	0.144513	0.151941	0.139362	0.142334	0.143423	0.142135	0.140452	0.14273	0.148376	0.141343	0.141541	0.14481	0.162044	0.144116	0.162044	0.136886	0.169275
FR147N	0.120741	0.112817	0.12708	0.130943	0.129358	0.126189	0.132825	0.13124	0.127575	0.13956	0.134806	0.112421	0.127575	0.140353	0.131141	0.141739	0.145305	0.141541	0.137777	0.142433	0.137975	0.134113	0.140055	0.137579	0.144711	0.149168	0.145404	0.149861	0.149168	0.144017	0.148673	0.1354	0.144116	0.144017	0.141145	0.137777	0.145008	0.144909	0.137876	0.141739	0.146395	0.143126	0.140155	0.145998	0.156894	0.144315	0.157092	0.138074	0.165511
FR14	0.128566	0.121632	0.131141	0.137579	0.147088	0.132429	0.14164	0.142433	0.140353	0.151941	0.143423	0.122425	0.145701	0.151149	0.144513	0.15412	0.159271	0.154517	0.148772	0.154219	0.147385	0.145305	0.149663	0.148177	0.158479	0.166303	0.156399	0.160261	0.157191	0.160955	0.160261	0.146197	0.155903	0.159964	0.148772	0.147187	0.153031	0.149366	0.149663	0.148574	0.157389	0.150357	0.151743	0.148871	0.167492	0.151149	0.163926	0.150059	0.175317
FR151	0.115392	0.107865	0.121137	0.119057	0.129358	0.120048	0.125495	0.12708	0.125198	0.13956	0.13025	0.110638	0.12599	0.135598	0.127773	0.137777	0.142928	0.141937	0.136391	0.135103	0.133815	0.131735	0.138074	0.136391	0.141541	0.143225	0.140055	0.148277	0.140848	0.142829	0.146494	0.131636	0.139164	0.145602	0.131834	0.133419	0.135499	0.136787	0.134905	0.140947	0.145602	0.135202	0.138174	0.145008	0.157488	0.134013	0.154517	0.133518	0.159172
MeanVsFR	0.11772	0.111737	0.124733	0.125069	0.131706	0.123623	0.129943	0.132696	0.131191	0.141155	0.1365	0.112866	0.132855	0.140026	0.132359	0.141591	0.147118	0.144503	0.138619	0.141591	0.137787	0.13331	0.139451	0.138877
[truncated: 25 more columns]

## Sheet: S2B_IBD_Masking
Fraction of each genome masked due to pairwise IBD with other genomes, given as a fraction of the total genome and each chromosome arm.
Note that X chromosome differ in their ploidy and hence in their probability of masking between females and males.
Genome	X	2L	2R	3L	3R	Autosomal arm average	Average of all arms
18SL4	0.977	0.822	0.891	0.877	0.696	0.8215	0.8526
18DZ5	0	0	0	0	0	0	0
18SL6	0.829	0.719	0.616	0	0.213	0.387	0.4754
18GP9	0	0	0	0	0	0	0
18SL10	0.433	0	0	0	0	0	0.0866
18SL11	0	0.349	0.296	0	0	0.16125	0.129
18SL12	0.396	0.764	0.684	0	0.228	0.419	0.4144
18SL13	0	0	0	0.877	0.487	0.341	0.2728
18GP25	0	0	0	0	0	0	0
19SL1	1	0.92	0.971	0.877	1	0.942	0.9536
19SL3	0.703	0.92	0.961	0.877	0.669	0.85675	0.826
19SL7	0.969	0.793	0.951	0.793	0.058	0.64875	0.7128
19SL8	0.054	0.92	0.684	0.877	0.75	0.80775	0.657
19SL14	0.414	0.605	0.683	0.925	0.466	0.66975	0.6186
19SL15	0.417	0.92	0.951	0.877	0.984	0.933	0.8298
19SL16	0.336	0.92	0.971	0.877	1	0.942	0.8208
19SL17	0.307	0.331	0.39	0.385	0.058	0.291	0.2942
19SL18	0.398	0.92	0.721	0.339	0.386	0.5915	0.5528
19SL19	0.315	0.532	0	0.296	0	0.207	0.2286
19SL20	0.414	0.084	0.102	0.188	0.029	0.10075	0.1634
19SL21	0.415	0.544	0.739	0.979	0.756	0.7545	0.6866
19SL22	0.378	0.544	0.241	0.975	0.61	0.5925	0.5496
19SL23	0.134	0	0	0	0	0	0.0268
19SL24	0.087	0	0	0	0	0	0.0174

## Sheet: S2C_Homozygosity
Proportion of each genome masked due to inbreeding IBD, as indicated by runs of minimal heterozygosity, for each full genome and each chromosome arm.
Genome	X	2L	2R	3L	3R	Autosomal arm average	Average of all arms
18SL4	0	0	0	0	0	0	0
18DZ5	0	0	0	0	0	0	0
18SL6	0	0	0	0	0	0	0
18GP9	0	0	0	0	0	0	0
18SL10	0	0	0	0	0.095	0.02375	0.019
18SL11	0	0	0	0	0	0	0
18SL12	0	0	0	0	0	0	0
18SL13	0	0.028	0	0	0	0.007	0.0056
18GP25	0	0	0	0	0	0	0
19SL1	0	0	0	0.283	0.17	0.11325	0.0906
19SL3	0	0	0	0	0	0	0
19SL7	0	0	0	0	0	0	0
19SL8	0	0.03	0	0	0	0.0075	0.006
19SL14	0	0.373	0.229	0.429	0	0.25775	0.2062
19SL15	0	0.152	0.245	0	0	0.09925	0.0794
19SL16	0	0.152	0	0	0	0.038	0.0304
19SL17	0	0	0	0.298	0.124	0.1055	0.0844
19SL18	0.674	0.919	0.181	0	0	0.275	0.3548
19SL19	0.649	0	0	0.877	0.745	0.4055	0.4542
19SL20	0	0	0	0	0	0	0
19SL21	0	0	0	0	0	0	0
19SL22	0	0.123	0	0	0.062	0.04625	0.037
19SL23	0	0	0	0	0	0	0
19SL24	0	0	0	0	0	0	0
