# Supplementary material for: Genomes from historical Drosophila melanogaster specimens illuminate adaptive and demographic changes across more than 200 years of evolution
Source: PLoS Biol. 2023 Oct 12;21(10):e3002333. doi: 10.1371/journal.pbio.3002333 (PMC10569592; doi:10.1371/journal.pbio.3002333)
Supplement: S8 Table — Tab A. For the 1800s time interval (1800s as focal population, Lund 1933 and Lund 2010s), PBE outlier regions based on the upper 1% quantile and overlapping genes are given. Tab B. For the 1900s time interval (Lund 1933 as focal population, Lund 2010s and Lyon as outgroups), PBE outlier regions based on the upper 1% quantile and overlapping genes are given. Tab C. For the 1800s time interval, PBS and PBE for all genomic windows are given. In addition to window values, the maximum SNP PBE and PBS are given. Nucleotide diversity, Dxy, and FST values are provided as well. Tab D. For the 1900s time interval, PBS and PBE for all genomic windows are given. In addition to window values, the maximum SNP PBE and PBS are given. Nucleotide diversity, Dxy, and FST values are provided as well. (XLSX) [file pbio.3002333.s008.xlsx]

## Sheet: S8_Summary
Table S8. Outlier regions from PBE reflecting windows with SNP frequencies at strongly differing frequencies between samples.
Tab A: For the 1800s time interval (1800s as focal population, Lund 1933 and Lund 2010s), PBE outlier regions based on the upper 1% quantile and overlapping genes are given.
Tab B: For the 1900s time interval (Lund 1933 as focal population, Lund 2010s and Lyon as outgroups), PBE outlier regions based on the upper 1% quantile and overlapping genes are given.
Tab C: For the 1800s time interval, PBS and PBE for all genomic windows are given. In addition to window values, the maximum SNP PBE and PBS are given. Nucleotide diversity, Dxy, and FST values are provided as well.
Tab D: For the 1900s time interval, PBS and PBE for all genomic windows are given. In addition to window values, the maximum SNP PBE and PBS are given. Nucleotide diversity, Dxy, and FST values are provided as well.

## Sheet: S8A_PBE_1800s
chr	start_pos	stop_pos	total_windows	outlier_windows	Max_Stat	OverlapFbgns	OverlapGenes
Chr3R	21144992	21175895	5	5	1.50082	FBgn0039325/FBgn0039326/FBgn0045761/FBgn0039328/FBgn0039329/FBgn0028647/FBgn0027376/FBgn0261575/FBgn0004509	CG10560/CG10562/CHKov1/CHKov2/CG10669/CG11902/rha/tobi/Fur1
Chr3L	1300936	1319646	3	3	0.613368	FBgn0010333/FBgn0035203/FBgn0035204/FBgn0035205/FBgn0035206/FBgn0035207/FBgn0010246	Rac1/CG9149/CG2277/CG2469/CG9186/CG9153/Myo61F
ChrX	12850974	12854093	1	1	0.584337	FBgn0030437/FBgn0052642	hec/CG32642
Chr2L	468935	494067	4	4	0.537233	FBgn0031258/FBgn0027592/FBgn0043364/FBgn0003963	CG4297/MED15/cbt/ush
Chr3L	15948306	15964376	2	2	0.497052	FBgn0036545/FBgn0036546/FBgn0036547/FBgn0263599/FBgn0036549/FBgn0000212	GXIVsPLA2/elgi/CG17032/l(3)72Ab/CG10516/brm
ChrX	17371269	17374658	1	1	0.487579	FBgn0263706	CG43658
Chr3L	1208078	1215380	2	2	0.445064	FBgn0004425/FBgn0264272/FBgn0004426/FBgn0004427/FBgn0004428/FBgn0004429	LysB/mwh/LysC/LysD/LysE/LysP
ChrX	14709648	14719652	2	2	0.439278	FBgn0003301	rut
Chr2L	14690889	14693432	1	1	0.432069	FBgn0003016/FBgn0028855	osp/CG15282
Chr3L	17919229	17922650	1	1	0.427059	FBgn0036772/FBgn0262792	CG5290/CG43173
Chr3R	4715979	4722323	1	1	0.426352	FBgn0262614	pyd
Chr2R	2051532	2077295	3	3	0.422095	FBgn0000546/FBgn0033065/FBgn0040502/FBgn0033067/FBgn0262867	EcR/Cyp6w1/CG8343/CG11211/Ptr
ChrX	20957173	20968848	4	2	0.396495	FBgn0031150/FBgn0031159/FBgn0064123/FBgn0031155	bves/CG11566/stg1/CG15446
Chr2R	17791066	17797487	2	2	0.375383	FBgn0085397	Fili
ChrX	21914058	21922053	2	2	0.371131	FBgn0027279/FBgn0031195	l(1)G0196/CG17600
ChrX	4380214	4382373	1	1	0.364485	FBgn0000179/FBgn0029708	bi/CG3556
Chr2L	1428561	1431188	1	1	0.363116	FBgn0263320/FBgn0263321	CG43401/CG43402
Chr2L	14045591	14051938	2	2	0.361537	FBgn0260011/FBgn0028875	nimC4/nAcRalpha-34E
Chr3L	5870628	5873336	1	1	0.358966	FBgn0035642/FBgn0035643	CG18586/CG13287
Chr2L	19533786	19549352	2	2	0.349362	FBgn0051697/FBgn0053116/FBgn0032803/FBgn0032804/FBgn0003231/FBgn0032805/FBgn0041180	CG31697/CG33116/CG13082/CG13081/ref(2)P/CG10337/Tep4
Chr2L	18615042	18618625	1	1	0.344696	FBgn0032692/FBgn0032694	CG15161/MESR3
Chr2L	11734116	11736795	1	1	0.339791	FBgn0032372/FBgn0032373	CG4988/Vha100-5
ChrX	7356948	7360195	1	1	0.335655	FBgn0262827/FBgn0262967	CG43198/CG43278
Chr3R	20047486	20054205	1	1	0.331631	FBgn0011725/FBgn0026257/FBgn0039169/FBgn0039170/FBgn0039172	twin/cav/Spps/CG13609/Spase22-23
Chr2R	15261062	15263576	1	1	0.328684	FBgn0034438/FBgn0034439	CG9416/CG10062
Chr3R	26929878	26932162	1	1	0.32315	FBgn0039817/FBgn0039818	CG15553/CG11318
ChrX	1041989	1046169	1	1	0.322742	FBgn0040365/FBgn0040368	CG14628/eIF4E-7
ChrX	20624821	20627851	1	1	0.317674	FBgn0031130/FBgn0085387	CG15452/shakB
Chr3L	5466394	5469486	1	1	0.317399	FBgn0085420/FBgn0035607	CG34391/CG4835
Chr3R	14210184	14215351	1	1	0.314955	FBgn0038611/FBgn0038612/FBgn0038613	CG14309/cona/Vha100-4
Chr3L	22202187	22237402	2	2	0.314306	FBgn0037153	olf413
ChrX	2649964	2653588	1	1	0.309391	FBgn0024980/FBgn0040384	Syx4/CG32795
Chr3R	8663958	8667977	1	1	0.307825	FBgn0051345/FBgn0038087	CG31345/beat-Va
Chr3R	12783882	12788686	1	1	0.30654	FBgn0000015	Abd-B
Chr2L	8082548	8087505	1	1	0.305148	FBgn0264800/FBgn0261822	Mcr/Bsg
Chr2R	5071432	5078667	1	1	0.304299	FBgn0002567/FBgn0033391	ltd/CG8026
Chr3L	18456512	18464976	1	1	0.303828	FBgn0036787/FBgn0028415/FBgn0028416	CG4306/Met75Cb/Met75Ca
ChrX	1333855	1342349	1	1	0.300962	FBgn0259108	futsch
Chr3L	6052933	6056254	1	1	0.300439	FBgn0035669/FBgn0035670/FBgn0259164	CG6592/CG10472/CG42269
Chr3R	21860929	21864408	1	1	0.294092	FBgn0002632/FBgn0002633/FBgn0000591	E(spl)m6-BFM/E(spl)m7-HLH/E(spl)m8-HLH
Chr3L	14458683	14468567	1	1	0.29199	FBgn0087007	bbg
ChrX	1983423	1989444	1	1	0.289315	FBgn0040395/FBgn0000382	Unc-76/csw
Chr2R	12670794	12673723	1	1	0.286979	FBgn0034157/FBgn0034158	resilin/CG5522
Chr3L	5076635	5080948	1	1	0.286864	FBgn0005775/FBgn0035594	Con/CG4597
Chr3R	22563115	22566792	1	1	0.285741	FBgn0039453/FBgn0039454/FBgn0261860	CG6403/CG14247/CG42789
ChrX	18105681	18110401	1	1	0.284804	FBgn0053639	CG33639
Chr2L	6723809	6727900	1	1	0.281391	FBgn0025777/FBgn0046704	homer/Liprin-alpha
Chr2L	2791128	2801545	4	3	0.279966	FBgn0004242/FBgn0031461	Syt1/daw
Chr3L	14812527	14817280	1	1	0.279341	FBgn0036454	CG17839
Chr3R	6880359	6884280	1	1	0.278448	FBgn0083950/FBgn0263403	CG34114/CG43449
Chr3L	15259326	15261870	1	1	0.277274	FBgn0029114/FBgn0036491	Tollo/Best4
Chr3L	14397517	14403303	1	1	0.277086	FBgn0003459/FBgn0036423	stwl/CG3919
Chr2R	18547217	18555043	2	2	0.276416	FBgn0034759/FBgn0260767/FBgn0260768/FBgn0034761/FBgn0262141/FBgn0262142/FBgn0050273	CG13511/CG42565/CG42566/CG4250/CG42867/CG42868/CG30273
Chr3L	913807	917328	1	1	0.276397	FBgn0028999/FBgn0264574	nerfin-1/Glut1
ChrX	9655378	9658122	1	1	0.276258	FBgn0020378/FBgn0030151	Sp1/CG1354
Chr3R	15483514	15486648	1	1	0.274736	FBgn0038725/FBgn0003011	CG6184/ort
Chr2L	4355406	4361179	2	2	0.27414	FBgn0031596/FBgn0026319	CG15429/Traf4
Chr2L	17707994	17713530	1	1	0.272019	FBgn0262876/FBgn0015609	CG43231/CadN
Chr3L	2523735	2526504	1	1	0.271416	FBgn0010905/FBgn0260480	Spn/CG32295
ChrX	6950322	6952896	1	1	0.269201	FBgn0004143/FBgn0029930	nullo/CG12541
Chr3R	2229380	2259638	2	2	0.268256	FBgn0037443/FBgn0264495	CG1021/gpp
Chr2L	4409864	4412939	1	1	0.267106	FBgn0031602/FBgn0262357/FBgn0085206	CG15431/CG43055/CG34177
Chr2R	10048548	10056751	1	1	0.264036	FBgn0033900/FBgn0033901/FBgn0033902/FBgn0033903/FBgn0033904/FBgn0033905	CG8257/O-fut1/Tango7/CG8323/CG18327/CG18324
ChrX	22001146	22004775	1	1	0.263235	FBgn0052499	Cda4
Chr2R	8057570	8065352	1	1	0.262965	FBgn0023167/FBgn0014184/FBgn0010621/FBgn0033690	SmD3/Oda/Cct5/EndoG
ChrX	8611094	8615165	1	1	0.26277	FBgn0030061/FBgn0027330/FBgn0030063	CG1785/l(1)G0020/CG1789
Chr3L	15831519	15839660	2	2	0.262444	FBgn0052150/FBgn0264908	CG32150/pHCl
Chr3L	529510	535026	1	1	0.262375	FBgn0085298/FBgn0001316	CG34269/klar
Chr2R	16810819	16814312	1	1	0.259955	FBgn0020617	Rx
Chr2L	3058142	3063961	1	1	0.25951	FBgn0027571	CG3523
Chr2R	6994158	6996990	1	1	0.25944	FBgn0040765/FBgn0050489	luna/Cyp12d1-p
Chr2L	9389500	9393345	1	1	0.259257	FBgn0012036/FBgn0032115	Aldh/CG4438
Chr2L	968732	971677	1	1	0.258199	FBgn0028481/FBgn0031294	CG4341/IA-2
ChrX	17220755	17234421	4	2	0.257468	FBgn0004854/FBgn0011758	B-H2/B-H1
ChrX	8408846	8413052	1	1	0.257268	FBgn0053181/FBgn0264975/FBgn0024943	CG33181/Nrg/PIP82
Chr3R	21305078	21310822	1	1	0.257051	FBgn0039338/FBgn0259991/FBgn0039339	XNP/CG42488/CG5116
Chr2L	6344034	6352667	3	2	0.256968	FBgn0015623/FBgn0031800/FBgn0031801/FBgn0031802	Cpr/CG9497/CG9498/ppk7
Chr3R	22286319	22289127	1	1	0.25696	FBgn0039429/FBgn0039430	CG14238/CG5455
Chr3R	22776353	22780011	1	1	0.256936	FBgn0039464	CG6330
Chr3L	18640116	18643919	1	1	0.256904	FBgn0036801	MYPT-75D
Chr2R	15583365	15587112	1	1	0.256509	FBgn0040729/FBgn0034468/FBgn0046880/FBgn0046879	CG15126/Obp56a/Obp56b/Obp56c
Chr3R	19941091	19948675	2	2	0.256254	FBgn0039151/FBgn0039152	CG13607/Rootletin
ChrX	4409216	4411190	1	1	0.255506	FBgn0000179/FBgn0029708	bi/CG3556
Chr3R	25979019	25981905	1	1	0.255358	FBgn0039749	CG11498
Chr3L	6448734	6452866	1	1	0.255326	FBgn0261801	CG42747
Chr2L	11833496	11836346	1	1	0.255221	FBgn0264815/FBgn0265349	Pde1c/Sfp33A4
Chr3R	22014312	22017309	1	1	0.253462	FBgn0039417/FBgn0083966/FBgn0083965/FBgn0039419	CG6073/CG34130/CG34129/CG12290
Chr2L	14948272	14951655	1	1	0.253363	FBgn0259213	CG42313
Chr3R	20124607	20127793	1	1	0.252942	FBgn0259685	crb
ChrX	2589837	2601280	3	2	0.251499	FBgn0024992/FBgn0024993/FBgn0024994/FBgn0024996/FBgn0024995	CG2658/CG2662/Csat/eIF2B-beta/CG2680
Chr2L	7727627	7739534	1	1	0.250919	FBgn0031939/FBgn0260479/FBgn0014454	CG13796/CG31904/Acp1
Chr2R	6147145	6150255	1	1	0.249536	FBgn0033501/FBgn0033502	CG12911/CG12910
Chr2L	14770672	14773818	1	1	0.24903	FBgn0028868/FBgn0032549	CG4701/CG4650
Chr3R	25807962	25811915	1	1	0.249029	FBgn0004622/FBgn0039728	Takr99D/CG7896
Chr3L	5968400	5972093	1	1	0.248922	FBgn0035656/FBgn0052406	CG10479/CG32406
Chr3L	1883396	1885900	1	1	0.24879	FBgn0035287/FBgn0000109/FBgn0262624	CG13937/Aprt/Tmhs
Chr2R	5722332	5734856	1	1	0.248472	FBgn0033448/FBgn0033449/FBgn0033450/FBgn0033451/FBgn0033452/FBgn0033453/FBgn0023180/FBgn0023175	hebe/CG1663/Lsm11/CG1665/CG1599/CG1667/Orc6/Prosalpha7
Chr3R	7762821	7768279	1	1	0.248016	FBgn0037964/FBgn0037963	CG14731/Cad87A
Chr3L	11587783	11591261	1	1	0.247664	FBgn0036177/FBgn0036179/FBgn0036178	CG33268/CG7368/CG14137
Chr2R	13112728	13119539	2	2	0.247506	FBgn0265487/FBgn0034206	mbl/CG18469
ChrX	9791392	9794560	1	1	0.247282	FBgn0030161/FBgn0030162	CG15249/CG1986
Chr3R	7973375	7977064	1	1	0.2472	FBgn0037993	dpr15
Chr3R	21813548	21818744	1	1	0.246998	FBgn0015269	Nf1
Chr3R	12612309	12616691	1	1	0.246302	FBgn0063261/FBgn0015230/FBgn0000014	CG31275/Glut3/abd-A
Chr2R	17100000	17103009	1	1	0.24516	FBgn0265180/FBgn0027073/FBgn0034605	CG44245/CG4302/CG15661
ChrX	8884046	8885525	1	1	0.245028	FBgn0030074/FBgn0261549	CG12662/rdgA
ChrX	17799730	17806855	2	2	0.2448	FBgn0052495/FBgn0030883/FBgn0027605/FBgn0030884	CG32495/CG7772/Vps4/CG6847
Chr3L	6546484	6549698	1	1	0.243936	FBgn0042185	CG18769
Chr2L	17144250	17155960	1	1	0.243756	FBgn0265607	beat-IIIa
ChrX	11122974	11125080	1	1	0.243667	FBgn0265595	CG44422
Chr2L	5983663	6007218	4	2	0.24227	FBgn0001942/FBgn0001941/FBgn0031759/FBgn0031760/FBgn0001089/FBgn0031762	eIF-4a/ifc/lid/Tsp26A/Gal/CG9098
Chr3R	11437995	11441293	1	1	0.241798	FBgn0038350/FBgn0263040	CG18516/CG43335
ChrX	13020895	13029039	2	2	0.24026	FBgn0052638/FBgn0030451/FBgn0030452/FBgn0052645	CG32638/CG15717/MFS10/CG32645
Chr2L	7141405	7143928	1	1	0.239996	FBgn0085407	Pvf3
Chr2L	16995769	16999164	1	1	0.239486	FBgn0053179/FBgn0032624	beat-IIIb/CG6304
ChrX	17124345	17127771	1	1	0.238385	FBgn0030832/FBgn0262111/FBgn0030833	CG10597/f/CG8915
Chr3R	15321038	15324157	1	1	0.238256	FBgn0260003	Dys
ChrX	16530413	16533901	1	1	0.237219	FBgn0026181/FBgn0010412/FBgn0261791	rok/RpS19a/SmG
Chr2L	11183076	11185844	1	1	0.236967	FBgn0032354/FBgn0259822	CG4788/Ca-beta
ChrX	9268317	9270728	1	1	0.236911	FBgn0261260	mgl
ChrX	18256809	18259605	1	1	0.23669	FBgn0030914/FBgn0014467	CG6106/CrebB-17A
ChrX	6430890	6434549	1	1	0.236648	FBgn0000524/FBgn0085446	dx/CG34417
ChrX	14806367	14808929	1	1	0.236325	FBgn0030596/FBgn0030597	CG12398/Eo
ChrX	8205131	8208001	1	1	0.23563	FBgn0015519/FBgn0263778	nAcRalpha-7E/CG43695
Chr2R	8839479	8842351	1	1	0.235469	FBgn0265186/FBgn0265185/FBgn0033787	CG44251/CG44250/CG13321
ChrX	14477263	14480319	1	1	0.234371	FBgn0030572/FBgn0030573/FBgn0030574	mRpS25/nmdyn-D6/CG9413
Chr2L	3160271	3163746	1	1	0.233772	FBgn0260817/FBgn0014906	gkt/Hydr2
Chr3L	17475408	17486169	2	2	0.22805	FBgn0036731/FBgn0036732/FBgn0052185	CG6333/Oatp74D/edin
ChrX	17514198	17516860	1	1	0.22803	FBgn0026313/FBgn0030850	X11L/stas
Chr2R	8741382	8748609	1	1	0.227995	FBgn0033777	CG17574
Chr2R	20395978	20403424	1	1	0.227902	FBgn0035014/FBgn0019886/FBgn0259185	CG13581/Letm1/Ir60b
ChrX	20795590	20798808	1	1	0.227504	FBgn0085387/FBgn0031139	shakB/CG11227
Chr3R	12367725	12376741	2	2	0.227057	FBgn0259244	CG42342
Chr2L	5329330	5332230	1	1	0.226666	FBgn0031700/FBgn0031701/FBgn0031702	CG14022/TotM/fusl
Chr3L	4511497	4514102	1	1	0.226309	FBgn0014073	Tie
Chr2L	12963498	12966302	1	1	0.223891	FBgn0040506/FBgn0032462	ACXE/CG16800
Chr3R	21607977	21611388	1	1	0.222378	FBgn0039370/FBgn0039371	CG4956/CG4960
Chr3R	26039753	26041921	1	1	0.222338	FBgn0000278/FBgn0000279	CecB/CecC
ChrX	698730	713357	1	1	0.220704	FBgn0026874/FBgn0260855/FBgn0264449	CG13358/Sec22/CG43867
Chr2L	16108230	16110838	1	1	0.220431	FBgn0028520/FBgn0028884	CG4891/CG4892
ChrX	6114795	6118319	1	1	0.220091	FBgn0029849/FBgn0003514	Efr/sqh
Chr3R	21729750	21732930	1	1	0.219936	FBgn0051089/FBgn0250757	CG31089/CG42235
Chr2R	12966606	12969626	1	1	0.219645	FBgn0050460	CG30460
Chr3L	5144898	5148134	1	1	0.219198	FBgn0263831/FBgn0010747/FBgn0052423	Gen/Srp54k/shep
ChrX	20504046	20506640	1	1	0.218985	FBgn0083981/FBgn0031126	RunxA/Cyp6v1
Chr3L	12429106	12432317	1	1	0.218668	FBgn0036285/FBgn0000625	toe/eyg
Chr3R	27250347	27254844	1	1	0.218086	FBgn0261988	Gprk2
Chr2R	6532321	6535388	1	1	0.218011	FBgn0033539/FBgn0033540	Git/Elp2
ChrX	13060539	13064661	1	1	0.217013	FBgn0085440	CG34411
Chr2L	19099296	19102901	1	1	0.216729	FBgn0002023/FBgn0263982/FBgn0032755	Lim3/CG43731/CG17344
Chr3L	4294308	4298946	1	1	0.216204	FBgn0066365	dyl
Chr2L	1119442	1122800	1	1	0.214899	FBgn0016926	Pino
Chr2L	5949103	5954302	1	1	0.21466	FBgn0001128/FBgn0031752	Gpdh/CG9044
Chr3R	20181683	20200674	4	3	0.213868	FBgn0039187/FBgn0039188/FBgn0039189/FBgn0039190/FBgn0053339/FBgn0053340/FBgn0039192/FBgn0039193/FBgn0261993/FBgn0261994/FBgn0053341/FBgn0039194/FBgn0039195/FBgn0039196	CG6454/Golgin84/CG18528/CG5762/CG33339/CG33340/CG17784/CG13613/CG42811/CG42812/CG33341/CG13614/CG17782/CG17781
Chr2R	13914839	13939864	7	3	0.213737	FBgn0034289/FBgn0034290/FBgn0034291/FBgn0034292/FBgn0054005/FBgn0034293/FBgn0034294/FBgn0034295	CG10910/CG5773/CG5770/CG5767/CG34005/CG14495/Muc55B/CG10911
ChrX	10055739	10058247	1	1	0.213601	FBgn0264503	CG43902
Chr3R	8113257	8119590	1	1	0.212089	FBgn0003651	svp
Chr3L	4836565	4839515	1	1	0.211451	FBgn0035577/FBgn0035578	CG13708/CG13707
Chr2L	18080506	18087299	1	1	0.210644	FBgn0000120/FBgn0002939/FBgn0051741/FBgn0032663	Arr1/ninaD/CG31741/CG15153
Chr3R	22848071	22851411	1	1	0.210412	FBgn0039475/FBgn0039476	CG6277/CG6271
Chr2L	10965215	10970370	1	1	0.208803	FBgn0053129/FBgn0032321	CG33129/YL-1
Chr2L	10662787	10665776	1	1	0.207383	FBgn0051871	CG31871
Chr2L	18291781	18298241	1	1	0.207225	FBgn0263094/FBgn0261057/FBgn0032677/FBgn0263085	CG43362/Sfp36F/CG5790/CG43353
Chr2R	14968195	14971735	1	1	0.207121	FBgn0004168	5-HT1A
Chr3R	11635355	11639335	1	1	0.206695	FBgn0026616	alpha-Man-IIb
Chr3R	13885805	13891318	1	1	0.205484	FBgn0010389/FBgn0038566	htl/CG14317
Chr3R	13328727	13332225	1	1	0.205413	FBgn0261046/FBgn0038515	Dscam3/CG5823
Chr2L	15140455	15142904	1	1	0.204857	FBgn0001978/FBgn0028888	stc/CG4168
Chr3R	9106335	9111396	1	1	0.204686	FBgn0038130/FBgn0038131	CG8630/CG15888
Chr3R	21588816	21591559	1	1	0.203714	FBgn0066101/FBgn0039366	LpR1/CG17198
Chr2L	19326385	19330960	1	1	0.203363	FBgn0032769/FBgn0024245	CG10750/dnt
Chr3R	21538978	21542534	1	1	0.202172	FBgn0051092	LpR2
Chr2L	11684724	11688225	1	1	0.202157	FBgn0262786/FBgn0032372	CG43167/CG4988
Chr3R	8022008	8027326	1	1	0.200908	FBgn0263404/FBgn0037995/FBgn0037996	CG43450/CG3809/CG4830
Chr3R	22116307	22120069	1	1	0.196904	FBgn0039420/FBgn0053970	CG6154/CG33970
Chr3R	26647320	26650662	1	1	0.196841	FBgn0027598	cindr
Chr3R	24519044	24522595	1	1	0.196112	FBgn0039594/FBgn0027655	CG9990/htt
Chr2R	6114729	6119151	1	1	0.196097	FBgn0000448	Hr46
Chr3R	16224468	16228554	1	1	0.195321	FBgn0262869	Gfrl
Chr2R	13433009	13443625	1	1	0.195235	FBgn0028382/FBgn0010409/FBgn0034240	cyp33/RpL18A/MESR4
Chr2R	5256000	5267303	2	2	0.19482	FBgn0040775/FBgn0033405	CG12158/CG13954
Chr2R	8498405	8503299	1	1	0.193522	FBgn0027356/FBgn0004435	Amph/Galphaq
Chr2R	16581015	16583361	1	1	0.192085	FBgn0034545/FBgn0040726	CG13438/dpr
Chr2R	12926331	12934746	1	1	0.191911	FBgn0023172/FBgn0034182/FBgn0034183	RhoGEF2/CG9640/CG9642
Chr2R	17126483	17129030	1	1	0.188396	FBgn0034606	ASPP
Chr2R	19054670	19057611	1	1	0.186565	FBgn0085400	CG34371
Chr2R	18668931	18673437	1	1	0.184337	FBgn0061435/FBgn0259145	CG30270/CG42260
Chr2R	16473420	16477192	1	1	0.182883	FBgn0028622/FBgn0034523/FBgn0015907	qsm/Nnf1a/bl
Chr2R	13768001	13770356	1	1	0.182814	FBgn0050110/FBgn0261362	CG30110/proPO-A1

## Sheet: S8B_PBE_1933
chr	start_pos	stop_pos	total_windows	outlier_windows	Max_Stat	OverlapFbgns	OverlapGenes
Chr2R	8012936	8098305	15	11	1.05799	FBgn0086677/FBgn0033683/FBgn0026176/FBgn0027495/FBgn0033685/FBgn0027504/FBgn0033686/FBgn0033687/FBgn0033688/FBgn0040759/FBgn0085261/FBgn0023167/FBgn0014184/FBgn0010621/FBgn0033690/FBgn0033691/FBgn0033692/FBgn0000426/FBgn0033693/FBgn0053964/FBgn0025454/FBgn0033696/FBgn0033697/FBgn0033698/FBgn0033699/FBgn0020377	jeb/CG18343/skpB/CG8378/CG13178/CG8878/Hen1/CG8407/Prp8/CG13177/CG34232/SmD3/Oda/Cct5/EndoG/CG8860/wash/SmF/CG13175/CG33964/Cyp6g1/Cyp6g2/Cyp6t3/CG8858/RpS11/Sr-CII
ChrX	15344964	15348924	1	1	0.970094	FBgn0014455/FBgn0030638	Ahcy13/CG11655
Chr2R	9084576	9088464	1	1	0.729854	FBgn0033802/FBgn0053182/FBgn0027079	CG17724/Kdm4B/Aats-val
ChrX	17042615	17066219	5	3	0.728198	FBgn0002590/FBgn0260747/FBgn0016080/FBgn0028974/FBgn0000163	RpS5a/CG5010/xmas-1/xmas-2/baz
ChrX	7391875	7395434	1	1	0.638883	FBgn0262967/FBgn0052719	CG43278/CG32719
Chr2R	10012846	10015922	1	1	0.531616	FBgn0040752	Prosap
ChrX	18578157	18582107	1	1	0.518668	FBgn0030947/FBgn0004959	CG6696/phm
ChrX	13655126	13659797	1	1	0.504189	FBgn0004047/FBgn0003218	Yp3/rdgB
ChrX	10472726	10476328	1	1	0.497231	FBgn0085443	spri
ChrX	6658290	6687525	6	3	0.490065	FBgn0029899/FBgn0029502/FBgn0003390/FBgn0259228	CG14438/COQ7/shf/C3G
ChrX	8603755	8615165	3	2	0.487965	FBgn0041629/FBgn0030060/FBgn0030061/FBgn0027330/FBgn0030063	Hexo2/CG2004/CG1785/l(1)G0020/CG1789
ChrX	1581221	1615114	6	2	0.474403	FBgn0024897/FBgn0023531/FBgn0029588/FBgn0023130/FBgn0025378/FBgn0025391	b6/CG32809/CG14798/a6/CG3795/Scgdelta
ChrX	1283257	1303582	2	2	0.466092	FBgn0052813/FBgn0024985/FBgn0259108	CG32813/CG11448/futsch
ChrX	263438	444163	12	6	0.465354	FBgn0004034/FBgn0000022/FBgn0004170/FBgn0002561/FBgn0011822/FBgn0000137/FBgn0010019/FBgn0052816/FBgn0001337/FBgn0029522/FBgn0052817/FBgn0029524/FBgn0029525/FBgn0023536/FBgn0023537/FBgn0023534/FBgn0004648/FBgn0260400/FBgn0023535/FBgn0024983/FBgn0000108	y/ac/sc/l(1)sc/pcl/ase/Cyp4g1/CG32816/Exp6/CG13373/CG32817/CG3176/CG18273/CG3156/CG17896/CG17778/svr/elav/arg/CG4293/Appl
ChrX	8358593	8361775	1	1	0.449081	FBgn0014032/FBgn0053223/FBgn0030041	Sptr/CG33223/CG12116
Chr3L	1348002	1352058	1	1	0.444895	FBgn0003138/FBgn0029514	Ptp61F/312
Chr3L	5873337	5892060	6	3	0.439116	FBgn0035642/FBgn0035643/FBgn0035644/FBgn0035645	CG18586/CG13287/Pole2/CG5592
ChrX	747768	752388	1	1	0.429528	FBgn0040343/FBgn0040892	CG3713/CG14634
ChrX	6836661	6848308	4	2	0.425239	FBgn0029922/FBgn0052732	CG14431/CG32732
Chr2R	12985810	12988531	1	1	0.417052	FBgn0010226/FBgn0050456	GstS1/CG30456
ChrX	1989445	2043779	6	4	0.415213	FBgn0000382/FBgn0004860/FBgn0004861/FBgn0023507/FBgn0004654/FBgn0013432/FBgn0004655	csw/ph-d/ph-p/CG3835/Pgd/bcn92/wapl
ChrX	7699933	7704349	1	1	0.414451	FBgn0052718/FBgn0029962	CG32718/CG1402
Chr3R	10388111	10405124	5	3	0.410518	FBgn0038240/FBgn0038241/FBgn0038242/FBgn0051313/FBgn0038243/FBgn0004629/FBgn0038244/FBgn0264903/FBgn0020299	CG14851/CG8087/CG14852/CG31313/CG8066/Cys/CG7987/CG44094/stumps
Chr2L	14801255	14814133	2	2	0.409957	FBgn0028866/FBgn0250834/FBgn0053309/FBgn0261568	CG18420/CG33308/CG33309/CG42682
Chr2L	12506354	12508728	1	1	0.39901	FBgn0259176	bun
Chr3L	3155799	3172041	2	2	0.390484	FBgn0263108/FBgn0035404/FBgn0035405/FBgn0024194/FBgn0035407/FBgn0052280/FBgn0052281/FBgn0052278/FBgn0035409	BtbVII/CG12079/pfk/rasp/CG14962/CG32280/CG32281/CG32278/CG14963
ChrX	8894673	8898182	1	1	0.389458	FBgn0261549	rdgA
Chr2L	2573418	2577649	1	1	0.379283	FBgn0041337/FBgn0026778/FBgn0085343/FBgn0031434/FBgn0031435	Cyp309a2/Rad1/CG34314/insv/CG9883
Chr2R	9942274	9953814	2	2	0.374465	FBgn0002643/FBgn0040752	mam/Prosap
Chr2R	10243248	10259151	3	3	0.372321	FBgn0033924/FBgn0033925/FBgn0033926/FBgn0033928/FBgn0033929/FBgn0085213/FBgn0085471/FBgn0085472/FBgn0085473/FBgn0050067/FBgn0050073/FBgn0050072	CG8613/CG8617/Arc1/Arc2/Tfb1/CG34184/CG34442/CG34443/CG34444/Obp50a/Obp50b/Obp50c
ChrX	8974489	8981730	1	1	0.360651	FBgn0030081/FBgn0030082/FBgn0052707/FBgn0052708/FBgn0052706	CG7246/HP1b/APC4/CG32708/CG32706
Chr3L	5720136	5734035	4	2	0.359803	FBgn0085447	sif
ChrX	19245249	19246956	1	1	0.357093	FBgn0086778/FBgn0031016	gfA/kek5
Chr3L	4314179	4317058	1	1	0.356152	FBgn0052251	Claspin
Chr2R	4578457	4583668	1	1	0.352715	FBgn0263120/FBgn0001285/FBgn0033320	Acsl/Jon44E/CG8586
Chr2R	10056752	10126806	12	4	0.352242	FBgn0033905/FBgn0033906/FBgn0033907/FBgn0000289/FBgn0050069/FBgn0033911/FBgn0005613/FBgn0033912/FBgn0033913/FBgn0261276/FBgn0033915	CG18324/CG8331/mRpS16/cg/CG30069/VGAT/Sox15/RpS23/CG8468/opa1-like/CG8485
Chr2R	10313789	10320072	2	2	0.350477	FBgn0033936/FBgn0013725/FBgn0261613	CG17386/phyl/Oaz
Chr2R	14370576	14383470	2	2	0.346763	FBgn0028496	CG30116
ChrX	11306662	11308418	1	1	0.344575	FBgn0030297/FBgn0045502	Gr10b/Gr10a
Chr3R	10338527	10343682	1	1	0.343598	FBgn0038235/FBgn0085302/FBgn0038237	CG8461/CG34273/Pde6
ChrX	979934	984236	1	1	0.340936	FBgn0040397	CG3655
Chr3L	15450186	15458220	2	2	0.339717	FBgn0036495/FBgn0036496	CG33259/CG7804
Chr3L	4741967	4745470	1	1	0.335223	FBgn0035574	RhoGEF64C
Chr3L	18296729	18299634	1	1	0.331672	FBgn0015946/FBgn0011706	grim/rpr
ChrX	10185797	10187627	1	1	0.324927	FBgn0259170	alpha-Man-I
ChrX	20897604	20900265	1	1	0.324769	FBgn0031143/FBgn0031144	CG1532/CG1529
Chr2R	13055364	13058141	1	1	0.324456	FBgn0034204/FBgn0034205	CG10953/CG10950
Chr3L	5503479	5526843	8	3	0.31905	FBgn0085371/FBgn0035610/FBgn0035611	CG34342/Lkr/CG13285
Chr3L	5189585	5193077	1	1	0.315063	FBgn0052423	shep
ChrX	6777618	6780729	1	1	0.313416	FBgn0263993/FBgn0029922	CG43736/CG14431
Chr2L	12815476	12819887	1	1	0.31325	FBgn0032457/FBgn0015399	CG15483/kek1
Chr3R	27788273	27810928	2	2	0.310719	FBgn0039886/FBgn0011224	CG2003/heph
Chr3R	26331872	26333929	1	1	0.305778	FBgn0039782/FBgn0054041	CG15539/CG34041
Chr2R	6666984	6670763	1	1	0.305248	FBgn0053144/FBgn0265345	CG33144/CG44299
Chr2R	10577110	10580174	1	1	0.304142	FBgn0020269	mspo
ChrX	6154654	6158577	1	1	0.303909	FBgn0029853/FBgn0040918	CG3781/schlank
ChrX	13227731	13229390	1	1	0.302701	FBgn0040309/FBgn0010198	Jafrac1/RpS15Aa
Chr2L	21580946	21596911	1	1	0.301642	FBgn0016919/FBgn0032955	nompB/CG2201
ChrX	14745503	14748943	1	1	0.301168	FBgn0030588/FBgn0030589	CG9521/CG9519
ChrX	6017331	6021564	1	1	0.300239	FBgn0264386	Ca-alpha1T
Chr2R	10333606	10350072	5	2	0.298504	FBgn0261613	Oaz
ChrX	17803983	17806855	1	1	0.296327	FBgn0027605/FBgn0030884	Vps4/CG6847
ChrX	9689966	9700933	1	1	0.29627	FBgn0052698	CG32698
ChrX	9671734	9674957	1	1	0.294497	FBgn0020378/FBgn0030151	Sp1/CG1354
ChrX	8504524	8506669	1	1	0.293961	FBgn0030054/FBgn0004102	Caf1-180/oc
Chr3R	3287484	3305900	2	2	0.29364	FBgn0037503/FBgn0037504/FBgn0015569	CG14598/CG1142/alpha-Est10
Chr2R	11426017	11432933	1	1	0.292427	FBgn0050467/FBgn0034027/FBgn0022097/FBgn0034029/FBgn0034030	CG30467/CG8187/Vha36-1/eIF2B-gamma/CG8192
Chr2R	15027067	15030957	1	1	0.29236	FBgn0034419/FBgn0000578	CG15111/ena
Chr2L	4409864	4412939	1	1	0.292185	FBgn0031602/FBgn0262357/FBgn0085206	CG15431/CG43055/CG34177
Chr2L	15619330	15623099	1	1	0.286881	FBgn0028947/FBgn0028946	CG11865/Or35a
Chr3R	22003086	22006319	1	1	0.286749	FBgn0051323	CG31323
Chr2R	10796940	10800528	1	1	0.285134	FBgn0027596	CG10249
Chr3L	6144581	6149273	1	1	0.282478	FBgn0020645/FBgn0020765/FBgn0035685	Lcp65Aa/Acp65Aa/CG13297
Chr2R	16958800	16961857	1	1	0.279803	FBgn0034583/FBgn0003748	CG10527/Treh
Chr3L	3691497	3695061	1	1	0.279781	FBgn0262544/FBgn0262535	CG43098/CG43089
Chr2R	6311751	6315552	1	1	0.279648	FBgn0053474/FBgn0033520/FBgn0033521/FBgn0262114	CG33474/Prx2540-1/CG12896/RanBPM
Chr3L	3275006	3280747	2	2	0.278962	FBgn0035428/FBgn0035429	CG14960/CG12017
Chr2R	13980102	13985439	1	1	0.27891	FBgn0085415/FBgn0034299/FBgn0034300	CG34386/CG5757/CG5098
Chr3L	2649382	2652302	1	1	0.278548	FBgn0035360/FBgn0027082/FBgn0259200/FBgn0259199	CG1246/Aats-pro/CG42304/CG42303
Chr3L	6256756	6259645	1	1	0.276445	FBgn0001258/FBgn0262787	ImpL3/CG43168
Chr2L	6858231	6862880	1	1	0.275121	FBgn0086451/FBgn0031865	l(2)k09022/Nha1
Chr3L	965576	969126	1	1	0.275049	FBgn0264574	Glut1
Chr3R	11527641	11531010	1	1	0.27327	FBgn0038353/FBgn0038354	CG5399/CG5404
Chr2L	12193860	12196324	1	1	0.273101	FBgn0032422/FBgn0000114	atilla/aret
Chr3L	4885003	4890210	1	1	0.272698	FBgn0035581	CG17150
Chr2R	6535389	6538943	1	1	0.272626	FBgn0033540/FBgn0033541/FBgn0024836	Elp2/CG12934/stan
Chr2L	613132	617234	1	1	0.271078	FBgn0031270/FBgn0040106	CG13689/lectin-21Cb
Chr2L	7272210	7275864	1	1	0.27085	FBgn0051909/FBgn0010453	CG31909/Wnt4
Chr3L	4558561	4570232	4	2	0.269736	FBgn0260657	CG42540
Chr2L	7582880	7593037	4	2	0.269448	FBgn0083141/FBgn0031925	Spn28B/Cyp4d21
Chr3R	13192358	13195637	1	1	0.269032	FBgn0038498/FBgn0038499	beat-IIa/Brf
Chr2R	14331980	14335928	1	1	0.268758	FBgn0261477/FBgn0261119/FBgn0050120/FBgn0034350	slim/Prp19/CG30120/CG5189
Chr2L	10567800	10577451	3	2	0.26536	FBgn0032268/FBgn0032269	CG6138/w-cup
Chr3R	12769142	12774026	1	1	0.264256	FBgn0000015	Abd-B
Chr3L	4532621	4535931	1	1	0.263413	FBgn0014073/FBgn0035557	Tie/CG11353
Chr2L	1163138	1167262	1	1	0.263298	FBgn0031313/FBgn0031314/FBgn0031315/FBgn0024314	CG5080/CG4785/CG14341/Plap
Chr2L	15831213	15835071	1	1	0.262771	FBgn0262150/FBgn0028900	CG42876/CG18518
Chr3L	5824245	5841766	4	2	0.259234	FBgn0003984/FBgn0035641	vn/CG5568
Chr2L	16991495	17011087	5	2	0.255656	FBgn0053179/FBgn0032624	beat-IIIb/CG6304
Chr3L	18804073	18809166	1	1	0.254025	FBgn0036814	CG14073
Chr2L	2153569	2159940	1	1	0.253455	FBgn0031392/FBgn0031393/FBgn0000097	AIF/CG15382/aop
Chr2L	17727862	17733571	1	1	0.25126	FBgn0015609	CadN
Chr3L	4489431	4492833	1	1	0.25051	FBgn0035553/FBgn0035554	CG13722/CG13721
Chr3L	12404389	12408133	1	1	0.249517	FBgn0052103/FBgn0020655	CG32103/ArfGAP1
Chr2L	17559043	17563992	1	1	0.247418	FBgn0032650/FBgn0032651	CG7094/Oli
Chr3R	17906941	17909038	1	1	0.245608	FBgn0038929	CG13408
Chr2L	142246	176467	2	2	0.24441	FBgn0051974/FBgn0031224/FBgn0259818/FBgn0031227/FBgn0031228/FBgn0031229/FBgn0053635/FBgn0016977	CG31974/CG11454/CG42399/CG3709/CG11455/CG3436/CG33635/spen
Chr3L	1644988	1648467	1	1	0.242851	FBgn0025725/FBgn0035248/FBgn0035249/FBgn0013755	alphaCop/CG13919/CG17249/Bro
Chr2L	10360757	10364546	1	1	0.242767	FBgn0027568/FBgn0003087/FBgn0032230	Cand1/pim/lft
Chr3L	5420691	5423264	1	1	0.242549	FBgn0035604/FBgn0085420	Ir64a/CG34391
Chr3L	18969473	18974940	1	1	0.241839	FBgn0036834/FBgn0036835	CG6836/CG14075
Chr2L	4428918	4431712	1	1	0.241562	FBgn0262357/FBgn0085206	CG43055/CG34177
Chr3R	10708516	10718927	1	1	0.240632	FBgn0038269/FBgn0067628/FBgn0067629/FBgn0004597/FBgn0038271/FBgn0038272	Rrp6/CG33331/CG33332/CycC/CG3731/CG7265
Chr3R	7733822	7757685	5	3	0.239847	FBgn0037963/FBgn0037964	Cad87A/CG14731
Chr3R	7832515	7843157	1	1	0.234809	FBgn0037976/FBgn0037978/FBgn0037979/FBgn0037980/FBgn0037981	Tk/KLHL18/CG3532/CG3313/Spt3
Chr3L	4291118	4294307	1	1	0.2347	FBgn0041630/FBgn0035528/FBgn0035529/FBgn0066365	Hexo1/CG15012/CG1319/dyl
Chr3R	21682563	21685684	1	1	0.231581	FBgn0039380	CG5890
Chr2L	5571174	5573705	1	1	0.226439	FBgn0020429/FBgn0031722	GluRIIB/CG14011
Chr2L	16642953	16646029	1	1	0.22511	FBgn0259735	CG42389
Chr2L	12584538	12587287	1	1	0.224937	FBgn0259176/FBgn0085424	bun/nub
Chr2L	16932934	16936415	1	1	0.223539	FBgn0261671/FBgn0262355	tweek/CG43053
Chr2L	7677790	7680244	1	1	0.22269	FBgn0264087/FBgn0040299	Slob/Myo28B1
Chr2L	8686057	8689834	1	1	0.22194	FBgn0032059/FBgn0260861/FBgn0004914	PrBP/Trs23/Hnf4
Chr3R	13738610	13741419	1	1	0.221342	FBgn0263399/FBgn0053547	CG43445/Rim
Chr2L	14628309	14631127	1	1	0.217858	FBgn0000056/FBgn0003016	Adhr/osp
Chr2L	16443747	16447271	1	1	0.217116	FBgn0028523/FBgn0020416/FBgn0020415	CG5888/Idgf1/Idgf2
Chr2L	8618960	8622199	1	1	0.211595	FBgn0011259	Sema-1a
Chr2L	8784640	8787803	1	1	0.210223	FBgn0261627/FBgn0029123	CG42710/SoxN
Chr3R	8071889	8077262	1	1	0.207993	FBgn0038007/FBgn0038008	Cyp313a3/CG3942
Chr3R	8276870	8289622	1	1	0.207915	FBgn0038054/FBgn0038053/FBgn0038055/FBgn0038056/FBgn0038057/FBgn0038058	CG5509/CG18549/trus/CG5961/CG12267/CG5608
Chr3R	26571502	26574438	1	1	0.205597	FBgn0039801/FBgn0004606	Npc2h/zfh1
Chr2L	7201546	7204612	1	1	0.20474	FBgn0031896/FBgn0031897	CG4502/CG13784
Chr2L	12099413	12103774	1	1	0.204721	FBgn0032409/FBgn0029137/FBgn0027081	Ced-12/Patsas/Aats-thr
Chr3R	8378696	8382386	1	1	0.201477	FBgn0038063	Octbeta2R
Chr2L	17263269	17267321	1	1	0.200858	FBgn0032629/FBgn0032631	beat-IIIc/CG15140
Chr2L	15199955	15207126	2	2	0.199022	FBgn0028888/FBgn0259965/FBgn0262875	CG4168/Sfp35C/CG43230
Chr3R	25465890	25469257	1	1	0.198204	FBgn0015129	DopR2
Chr2L	17144250	17155960	1	1	0.197965	FBgn0265607	beat-IIIa
Chr3R	12641216	12645584	1	1	0.197641	FBgn0000014	abd-A
Chr3R	22843894	22848070	1	1	0.197426	FBgn0039472/FBgn0039473/FBgn0039474/FBgn0039475	CG17192/CG17191/CG6283/CG6277
Chr2L	1598488	1601232	1	1	0.196971	FBgn0051935/FBgn0261509	CG31935/haf
Chr3R	8022008	8027326	1	1	0.196496	FBgn0263404/FBgn0037995/FBgn0037996	CG43450/CG3809/CG4830
Chr3R	24368476	24373264	1	1	0.196226	FBgn0039588/FBgn0000659	CG12413/fkh
Chr2L	5165821	5167633	1	1	0.194897	FBgn0261836	Msp-300
Chr3R	12743931	12746780	1	1	0.192978	FBgn0000014/FBgn0000015	abd-A/Abd-B
Chr2L	1709541	1713015	1	1	0.19282	FBgn0031356/FBgn0031357/FBgn0086698	CG17660/mRpL48/frtz
Chr3R	13161147	13164370	1	1	0.190527	FBgn0038498	beat-IIa
Chr2L	10227381	10232940	1	1	0.190404	FBgn0032196/FBgn0032197/FBgn0032198	CG5708/CG5694/eEF1delta
Chr2L	22637297	22656700	1	1	0.189751	FBgn0058006/FBgn0058439	CG40006/CG40439
Chr2L	2234146	2239286	1	1	0.189695	FBgn0262126/FBgn0051679/FBgn0052463	gho/Tengl3/Tengl2
Chr2L	18677632	18684692	1	1	0.187202	FBgn0015553/FBgn0086909/FBgn0005617	tos/CG31751/msl-1
Chr3R	10633092	10636808	1	1	0.183354	FBgn0264754	btsz
Chr3R	24672717	24675729	1	1	0.183309	FBgn0264324	spg
Chr3R	13533337	13537895	1	1	0.182957	FBgn0261885	osa
Chr3R	13042743	13046272	1	1	0.182202	FBgn0038492/FBgn0051262	Mur89F/CG31262
Chr3R	7655086	7660143	1	1	0.181758	FBgn0037956	CG6959
Chr3R	9645374	9649053	1	1	0.179548	FBgn0259733/FBgn0002862	tal-AA/Mst87F
Chr3R	12567180	12570737	1	1	0.179009	FBgn0003944/FBgn0063261	Ubx/CG31275
Chr3R	18147493	18150657	1	1	0.177109	FBgn0263117/FBgn0038941	CG34377/CG7080
Chr3R	12717985	12721799	1	1	0.176819	FBgn0000014/FBgn0000015	abd-A/Abd-B
Chr3R	18387124	18390463	1	1	0.175845	FBgn0038986/FBgn0053110	CG5278/CG33110
Chr3R	26519367	26527940	2	2	0.169303	FBgn0039796/FBgn0000274/FBgn0051010	CG12069/Pka-C2/CG31010
Chr3R	20881184	20885447	1	1	0.16823	FBgn0051111/FBgn0085378	CG31111/CG34349
Chr3R	18027613	18032529	1	1	0.167596	FBgn0051163/FBgn0038934	SKIP/Gld2
Chr3R	26312128	26314907	1	1	0.16551	FBgn0039776/FBgn0039777/FBgn0039778	PH4alphaEFB/Jon99Fii/Jon99Fi
Chr3R	14066674	14072870	1	1	0.16461	FBgn0038588/FBgn0020238	CG7156/14-3-3epsilon
Chr3R	17952448	17955305	1	1	0.163655	FBgn0259736	CG42390
Chr3R	26734453	26738271	1	1	0.161989	FBgn0053483/FBgn0020912	CG33483/Ptx1
Chr3R	8125135	8130512	1	1	0.161948	FBgn0003651/FBgn0038011	svp/CG4066
Chr3R	8720289	8723610	1	1	0.160484	FBgn0038089/FBgn0038090	d-cup/CG10909
Chr3R	8414814	8418976	1	1	0.160472	FBgn0038063	Octbeta2R
Chr3R	16694913	16697840	1	1	0.160335	FBgn0038837/FBgn0028396/FBgn0044812	CG3822/TotA/TotC

## Sheet: S8C_PBE_1800s
Chr	WinStart	WinStop	SitesAnalyzed	WinPBE	WinPBEQuantile	MaxPBEs	MaxPBEQuantiles	WinPBSs	WinPBSQuantiles	MaxPBSs	MaxPBSQuantiles	pi_Nineteenth	pi_ModernLund	pi_Twentieth	Dxy_Nineteenth_ModernLund	Dxy_Nineteenth_Twentieth	Dxy_ModernLund_Twentieth	FST_Nineteenth_ModernLund	FST_Nineteenth_Twentieth	FST_ModernLund_Twentieth
Chr2L	0	21763	14548	0.0537884	0.170523	0.600767	0.57554	0.0959254	0.118608	0.609399	0.536893	0.00158393	0.00110914	0.00133349	0.0016083	0.00178547	0.00138305	0.150479	0.121253	0.0956055
Chr2L	21764	46594	23515	0.0198052	0.34824	0.643513	0.512541	0.036821	0.407933	0.643513	0.488544	0.00138592	0.0008877	0.00101526	0.0012217	0.00137338	0.00101759	0.0445176	0.0663773	0.0397675
Chr2L	46595	66660	14168	0.0151204	0.380712	0.921371	0.164495	0.0344518	0.426599	0.921371	0.158578	0.00178492	0.0011315	0.00121582	0.0015779	0.00171111	0.00126612	0.050294	0.0614348	0.0450556
Chr2L	66661	87147	20055	0.0766542	0.109858	0.917607	0.169551	0.103101	0.103636	0.917607	0.163089	0.00151647	0.000937078	0.00107039	0.00140293	0.00158948	0.00109656	0.117015	0.134829	0.061124
Chr2L	87148	108056	20236	0.0250114	0.314797	0.728264	0.392572	0.0735866	0.19055	0.723831	0.381382	0.00172745	0.000945336	0.00124895	0.00148455	0.00187235	0.00125057	0.0914208	0.153922	0.109385
Chr2L	108057	126017	17530	0.0508494	0.183162	0.808285	0.287186	0.0791806	0.170717	0.808285	0.276565	0.00125258	0.000605986	0.000480243	0.00103098	0.00103514	0.00060314	0.0991517	0.114416	0.0653329
Chr2L	126018	142245	15428	-0.00226302	0.516041	0.590753	0.589345	0.0387277	0.390045	0.590753	0.559805	0.000862612	0.000686638	0.000512565	0.000843206	0.000824887	0.000689513	0.0510831	0.115539	0.0931297
Chr2L	142246	163185	20469	-0.139485	0.991834	0.767487	0.342018	-0.0294549	0.933307	0.858079	0.224247	0.00144515	0.000786345	0.000724416	0.00124722	0.00126805	0.00101676	0.100829	0.092635	0.230798
Chr2L	163186	176467	13188	-0.136058	0.991056	0.445496	0.763757	-0.0241723	0.908808	0.445496	0.719827	0.000879853	0.000656335	0.000609246	0.000861734	0.000901783	0.000855577	0.0840073	0.122551	0.234195
Chr2L	176468	200384	22827	0.0190488	0.355435	0.814895	0.278826	0.0476592	0.330546	0.814895	0.269529	0.000718575	0.000326683	0.000259591	0.000581524	0.000545207	0.000325938	0.10775	0.0483329	0.0659551
Chr2L	200385	223720	22303	0.00340301	0.46957	0.589935	0.590706	0.0478754	0.328796	0.584767	0.567021	0.00113715	0.000810805	0.000546373	0.00113005	0.000957077	0.000791406	0.124948	0.0660552	0.100628
Chr2L	223721	244234	19795	-0.0518334	0.867393	0.618133	0.553374	0.0225883	0.525958	0.618133	0.52661	0.00126932	0.00116384	0.000593059	0.00137777	0.00112445	0.00112855	0.0857069	0.124583	0.162625
Chr2L	244235	257579	13053	0.0105155	0.414544	0.497999	0.698814	0.0498105	0.316547	0.497999	0.661736	0.000875944	0.00126429	0.00052302	0.00123211	0.000828558	0.00104707	0.0804349	0.103699	0.0894549
Chr2L	257580	267381	9037	0.102013	0.0626094	0.966881	0.124247	0.144506	0.044721	0.968209	0.120693	0.00342522	0.00299942	0.00251938	0.00377163	0.00411221	0.00317139	0.119931	0.230947	0.0963727
Chr2L	267382	281610	13327	0.0501353	0.186273	0.552888	0.641649	0.0797067	0.169551	0.601535	0.546094	0.00210016	0.00140884	0.00145057	0.002052	0.00206175	0.00157886	0.135853	0.0804981	0.0680935
Chr2L	281611	292957	10711	-0.00845127	0.565818	0.419054	0.788061	0.0267125	0.491347	0.441806	0.723976	0.00210163	0.00213369	0.00204512	0.0023892	0.00235636	0.0023438	0.076208	0.0563654	0.0804396
Chr2L	292958	308654	15158	0.0204723	0.343963	0.416404	0.790589	0.0311907	0.453626	0.416404	0.748331	0.0021634	0.0019765	0.00192355	0.00225461	0.00228724	0.0020644	0.0446388	0.0413959	0.0252376
Chr2L	308655	317090	8297	0.0289149	0.293214	0.725632	0.396267	0.0493293	0.318686	0.714108	0.39401	0.00191195	0.00301789	0.00193028	0.00287649	0.00217905	0.00271322	0.0873645	0.0543897	0.0475188
Chr2L	317091	326747	8980	0.141164	0.031888	1.40451	0.0262493	0.151862	0.0402489	1.40451	0.0277828	0.0018284	0.00239438	0.00243583	0.00257306	0.00278275	0.00255429	0.129873	0.173139	0.025189
Chr2L	326748	337472	10271	0.0912153	0.07972	1.10867	0.0736924	0.108559	0.0921641	1.10867	0.0741476	0.00221539	0.00279883	0.00228038	0.00303254	0.00272709	0.00274189	0.126187	0.116258	0.0405173
Chr2L	337473	355406	10238	0.0481816	0.194633	1.18934	0.0573595	0.0585322	0.261521	1.18934	0.0570088	0.00132712	0.00193362	0.00132514	0.00187774	0.00150886	0.00173416	0.0788472	0.0578773	0.0243824
Chr2L	355407	370389	8957	0.0739815	0.115108	0.642339	0.516041	0.0858612	0.146024	0.686785	0.427747	0.00142058	0.00148874	0.00133021	0.00168524	0.00163503	0.00150201	0.0953512	0.0950221	0.0279333
Chr2L	370390	379560	9049	0.0516444	0.179856	1.46692	0.0196383	0.0879492	0.140385	1.46692	0.0202057	0.00203599	0.0016387	0.0019639	0.0021302	0.00247359	0.00200672	0.113463	0.132419	0.0829384
Chr2L	379561	388561	8908	0.0585179	0.155357	1.30166	0.0388878	0.0802778	0.16644	1.30166	0.0389681	0.00228555	0.00201555	0.0017018	0.00243896	0.00241143	0.00203508	0.0868608	0.114482	0.0505699
Chr2L	388562	396127	7374	-0.0110734	0.587595	0.566135	0.626094	0.0327016	0.441571	0.566641	0.592279	0.00343363	0.00321618	0.002762	0.00375637	0.00361981	0.00344105	0.0793965	0.0833899	0.0991313
Chr2L	396128	404124	7863	0.0412025	0.22691	0.737645	0.380128	0.0708072	0.20455	0.737645	0.364965	0.00325349	0.0031133	0.00298157	0.00350757	0.00388887	0.00337409	0.0565953	0.142691	0.0681675
Chr2L	404125	415785	11370	0.031212	0.282131	0.781893	0.324908	0.0595552	0.257243	0.781893	0.312286	0.00221883	0.00229461	0.00210143	0.00250326	0.00263125	0.00243055	0.0579745	0.11925	0.0653597
Chr2L	415786	425132	8022	-0.0294933	0.742563	0.449967	0.758507	0.000504706	0.736535	0.449967	0.714775	0.00289209	0.00275707	0.00225428	0.00309421	0.00281658	0.00279207	0.048968	0.0220943	0.0690411
Chr2L	425133	433125	7787	0.0824497	0.0978028	0.736928	0.381684	0.106561	0.0960529	0.736928	0.366228	0.00166332	0.00163334	0.00162207	0.00189685	0.00208712	0.00177786	0.0961767	0.155916	0.0558803
Chr2L	433126	438991	5690	0.0322942	0.273576	0.967392	0.123858	0.0533132	0.29302	0.967392	0.121234	0.00453439	0.00406935	0.00378556	0.0048329	0.00482035	0.00426725	0.0765241	0.0742421	0.0488911
Chr2L	438992	447758	8697	0.0487114	0.192495	0.577221	0.6084	0.0799556	0.16819	0.577221	0.579109	0.0019134	0.00197312	0.00149842	0.00224093	0.00207746	0.0019452	0.0962985	0.124681	0.0718038
Chr2L	447759	459565	10246	0.0121335	0.405017	0.691018	0.441766	0.0699163	0.209216	0.691018	0.420891	0.00189205	0.00124417	0.00128268	0.00174984	0.00203543	0.00149017	0.0865315	0.170663	0.128729
Chr2L	459566	468934	8926	0.126456	0.0408322	1.39057	0.0281937	0.163909	0.0309158	1.398	0.028324	0.00220448	0.00167444	0.00201	0.00243671	0.0027539	0.00205781	0.194612	0.181848	0.0854472
Chr2L	468935	478132	8618	0.231703	0.00641649	1.31492	0.0363601	0.245441	0.00738868	1.35329	0.0337362	0.00194198	0.00297363	0.00253519	0.00347778	0.00312233	0.00294208	0.234156	0.226527	0.0322301
Chr2L	478133	485352	6972	0.537233	0	1.25784	0.0453043	0.556018	0	1.29272	0.0407721	0.00274084	0.00288061	0.00279396	0.00498074	0.00553884	0.00305773	0.412488	0.464725	0.0438091
Chr2L	485353	490239	4591	0.421261	0.000388878	1.28562	0.0412211	0.462375	0.000194439	1.38607	0.0308497	0.00271127	0.0048371	0.00354962	0.00586103	0.00672046	0.00482918	0.28571	0.496582	0.0933968
Chr2L	490240	494067	3737	0.2543	0.00388878	1.29978	0.0392767	0.322834	0.00233327	1.29978	0.0395093	0.0046016	0.0093823	0.00849906	0.0113167	0.011226	0.0109117	0.301602	0.362462	0.150783
Chr2L	494068	498870	4732	0.162641	0.0215827	0.785749	0.319463	0.194867	0.0173051	0.792206	0.298394	0.00403003	0.00552717	0.0053426	0.00631064	0.00656458	0.00605653	0.189543	0.226191	0.0739747
Chr2L	498871	503082	4141	0.116979	0.0480264	0.580467	0.602567	0.139978	0.0482209	0.584021	0.568645	0.00298168	0.00361881	0.00273703	0.00399708	0.00371953	0.00349159	0.130135	0.177484	0.0533716
Chr2L	503083	507455	4238	0.0876416	0.0863309	0.648251	0.503986	0.115297	0.0773867	0.63694	0.500451	0.00303492	0.0045752	0.00440426	0.00458262	0.00480684	0.00495171	0.112462	0.162423	0.0638247
Chr2L	507456	512161	4597	0.0861772	0.0884698	0.278328	0.895975	0.104238	0.100719	0.294325	0.829695	0.00150964	0.00518377	0.00453784	0.00395394	0.0039507	0.00524852	0.0727036	0.161439	0.0421584
Chr2L	512162	516579	4303	0.0586073	0.154968	0.553399	0.640871	0.0858037	0.146413	0.733129	0.370377	0.00481938	0.00616616	0.00496082	0.00615618	0.00623849	0.00616739	0.0599907	0.160208	0.0628001
Chr2L	516580	520935	4185	-0.0215098	0.682675	0.652961	0.496792	0.00575653	0.689092	0.652961	0.47339	0.00479445	0.00531727	0.00451537	0.00536697	0.00533088	0.00543561	0.0120832	0.062353	0.0629564
Chr2L	520936	526409	5267	0.00504332	0.457321	0.622267	0.54754	0.0309406	0.455571	0.622267	0.520657	0.00367736	0.00325289	0.00267811	0.00371663	0.00374292	0.00327403	0.0283952	0.0904776	0.0598921
Chr2L	526410	530263	3691	-0.0300431	0.747618	0.715367	0.411044	0.0118381	0.627455	0.715367	0.392928	0.00628204	0.00591391	0.00496068	0.00668788	0.00646491	0.00623503	0.0505396	0.0691847	0.0950536
Chr2L	530264	535024	4497	0.00750962	0.438266	0.553508	0.640482	0.038902	0.388684	0.54399	0.618257	0.00373294	0.00456026	0.0042681	0.00468499	0.00466548	0.00491615	0.0685199	0.0784414	0.0721316
Chr2L	535025	540636	4043	-0.0247148	0.709314	0.66293	0.481237	0.00786217	0.665565	0.66293	0.458777	0.0036275	0.00316358	0.0024593	0.00378307	0.00331577	0.00315925	0.0711977	0.0193654	0.0747492
Chr2L	540637	545595	3732	-0.00234649	0.51643	0.662103	0.482403	0.00907095	0.651176	0.662103	0.459679	0.00519103	0.00446152	0.00382034	0.0051609	0.00489118	0.00439701	0.0295706	0.0152366	0.0268613
Chr2L	545596	549677	2118	0.0373011	0.24616	0.281864	0.891309	0.0545253	0.285242	0.319859	0.811294	0.00417153	0.00542963	0.00528376	0.00537883	0.00558384	0.00576614	0.0585407	0.0858889	0.0402445
Chr2L	549678	553150	2507	0.0527874	0.174995	0.457365	0.750146	0.084667	0.149329	0.445081	0.720729	0.0024732	0.005418	0.00563094	0.00473544	0.00509254	0.00613124	0.0944865	0.135936	0.0732091
Chr2L	553151	558038	3365	0.0379678	0.243049	0.868889	0.221272	0.0743347	0.18705	0.916885	0.164712	0.00590857	0.00775216	0.00509181	0.00760488	0.0071111	0.00737954	0.0524589	0.165993	0.0830743
Chr2L	558039	561767	2615	0.132138	0.036749	0.475294	0.72623	0.177746	0.0254715	0.514267	0.646942	0.00843071	0.0100788	0.00678108	0.0106292	0.011977	0.00993124	0.0796785	0.316979	0.103062
Chr2L	561768	567969	4023	0.0714631	0.120747	0.654284	0.494458	0.128236	0.0620261	0.654284	0.471405	0.00476437	0.00574164	0.00553784	0.00588429	0.007781	0.00668947	0.0603545	0.280798	0.126628
Chr2L	567970	574439	5375	0.0953886	0.073498	0.493534	0.703286	0.113259	0.0810811	0.493385	0.665524	0.00654617	0.00558747	0.00512084	0.00690148	0.00747875	0.00580006	0.0903132	0.160106	0.0417215
Chr2L	574440	579197	4056	0.039869	0.23216	0.458732	0.748201	0.0503427	0.31363	0.446796	0.718744	0.00629944	0.00701496	0.00682835	0.007364	0.00766739	0.00735626	0.0496305	0.0720331	0.0246688
Chr2L	579198	583308	3805	0.0192718	0.352518	1.2803	0.0419988	0.040696	0.374684	1.2803	0.042937	0.0071436	0.00721238	0.00657256	0.00797689	0.0079968	0.00754273	0.0571907	0.0709507	0.0498096
Chr2L	583309	588181	4794	-0.0411726	0.817033	0.702322	0.427571	-0.0166608	0.866031	0.702322	0.40718	0.00616169	0.00641167	0.00502249	0.00674032	0.00609182	0.00633445	0.020762	0.0041454	0.0567805
Chr2L	588182	593919	5668	-0.0317454	0.75734	0.642227	0.51643	0.00322065	0.711841	0.661971	0.46004	0.00555141	0.00460384	0.00453856	0.00552264	0.00574945	0.00514825	0.0402588	0.0475691	0.0800059
Chr2L	593920	599740	5687	-0.0127154	0.602567	0.646675	0.506125	0.0147344	0.601011	0.646675	0.482951	0.00454722	0.004461	0.00393225	0.00505906	0.00470135	0.00466276	0.0690557	0.0231049	0.0633663
Chr2L	599741	603438	3638	-0.00827826	0.563873	0.893608	0.195606	0.0172872	0.575345	0.893608	0.188346	0.00613857	0.0076338	0.00417311	0.0075233	0.00591888	0.00663111	0.0331048	0.060003	0.0591478
Chr2L	603439	608296	4679	0.0165469	0.368462	0.80145	0.29477	0.0436066	0.353879	0.82596	0.256901	0.00449078	0.00512879	0.00364138	0.0052935	0.00491153	0.00490434	0.0422385	0.102901	0.0624945
Chr2L	608297	613131	4663	0.108385	0.0554151	0.79881	0.299825	0.129242	0.0604705	0.842003	0.23904	0.00505989	0.00372598	0.00226802	0.00497851	0.00482534	0.00331088	0.0913301	0.191401	0.0485244
Chr2L	613132	617234	3853	-0.0877403	0.964418	0.443566	0.766673	0.0407032	0.37449	0.511259	0.649648	0.00662146	0.00644626	0.00494857	0.00694287	0.00904884	0.00821363	0.0126984	0.312671	0.263846
Chr2L	617235	621276	3739	0.043571	0.216022	0.697089	0.435349	0.0745657	0.185884	0.682695	0.435324	0.00672497	0.00796016	0.0083451	0.00823592	0.00961579	0.00906766	0.059541	0.149271	0.0712512
Chr2L	621277	625187	3810	0.0244431	0.317325	0.479688	0.719619	0.0472826	0.331519	0.470958	0.693307	0.00700843	0.00728141	0.00618356	0.00780885	0.00797196	0.00740278	0.0382505	0.104194	0.0530113
Chr2L	625188	629384	3940	0.0221354	0.33288	0.265682	0.903169	0.0514994	0.303714	0.250298	0.855674	0.00373442	0.00544684	0.00417167	0.00547069	0.0046869	0.00542633	0.0965688	0.0689775	0.0676325
Chr2L	629385	633626	4059	0.014588	0.384989	0.488139	0.708925	0.033973	0.43146	0.493137	0.665885	0.00569222	0.00533874	0.00492924	0.00594387	0.00630273	0.00559839	0.0263753	0.0837321	0.0451775
Chr2L	633627	637768	3987	0.0327647	0.271437	0.702866	0.426794	0.0756965	0.182773	0.702866	0.406459	0.0050014	0.00510467	0.00415033	0.00560169	0.00602076	0.00536104	0.0557053	0.178367	0.097318
Chr2L	637769	641646	3772	0.00867592	0.427766	0.652466	0.49757	0.0407564	0.373906	0.635997	0.502075	0.00665227	0.00800505	0.00683885	0.00850037	0.00784859	0.00835387	0.0871594	0.0646415	0.0736531
Chr2L	641647	647869	6157	0.0581797	0.156135	1.17873	0.0602761	0.080162	0.167023	1.17873	0.0602562	0.00453133	0.00443828	0.00415493	0.00529057	0.00513307	0.00469733	0.116569	0.0849774	0.0510737
Chr2L	647870	653319	5325	0.0973179	0.0701925	0.701155	0.430294	0.105355	0.0979973	0.701155	0.409706	0.00529837	0.00466108	0.00424662	0.00595453	0.005638	0.00471355	0.133906	0.0825132	0.0189852
Chr2L	653320	658914	5484	0.0242701	0.318297	0.710191	0.417072	0.0535055	0.291659	0.710191	0.39816	0.00409427	0.00428234	0.00379521	0.00460432	0.00485515	0.00450558	0.0456934	0.121871	0.0673463
Chr2L	658915	663322	4299	0.0455807	0.205911	0.825117	0.265798	0.0858144	0.146218	0.825117	0.257442	0.00608455	0.00653044	0.00531812	0.00707824	0.00756551	0.00681539	0.0626456	0.183628	0.0914911
Chr2L	663323	668140	4543	-0.00372223	0.528096	0.535323	0.659926	0.0154628	0.593622	0.556097	0.603283	0.00617505	0.00623146	0.00535305	0.0065928	0.00666932	0.00631044	0.011307	0.0632203	0.0447221
Chr2L	668141	673175	4920	-0.105428	0.979778	0.161972	0.965195	-0.0270238	0.923974	0.200455	0.881292	0.00388779	0.00380971	0.00407389	0.00400191	0.00497008	0.00487819	-0.00831358	0.131694	0.170539
Chr2L	673176	678635	5339	-0.0172002	0.646315	0.783826	0.32238	0.0725878	0.19405	0.783826	0.310482	0.00235671	0.00303445	0.00315666	0.00297685	0.00413214	0.00394226	0.0415424	0.271578	0.192756
Chr2L	678636	683538	4609	-0.048465	0.852615	0.320467	0.865254	0.0376395	0.40035	0.312535	0.816886	0.0031623	0.00373333	0.00403278	0.00372558	0.00503219	0.00489235	0.0264172	0.224193	0.185633
Chr2L	683539	697238	4534	-0.0110803	0.587789	0.656043	0.489986	0.0262909	0.494458	0.656043	0.467797	0.00316127	0.00422587	0.00311023	0.00413572	0.00371333	0.00420893	0.0533814	0.0831821	0.0852676
Chr2L	697239	702604	5116	-0.043613	0.827921	0.155935	0.968306	-0.00224909	0.758118	0.161124	0.901497	0.00386907	0.00356798	0.00367072	0.00423515	0.00410049	0.00412606	0.0862068	0.00398867	0.0939364
Chr2L	702605	707367	4626	0.0912562	0.0795256	0.717571	0.407155	0.108474	0.092553	0.717571	0.38932	0.00565004	0.00662085	0.00472707	0.00684064	0.00684735	0.0061871	0.0554846	0.182028	0.0402303
Chr2L	707368	711938	4486	0.00682504	0.444488	0.722059	0.401711	0.0562914	0.27552	0.722059	0.384268	0.00459215	0.00474622	0.00460894	0.00508895	0.0060473	0.00544864	0.0365198	0.175805	0.111276
Chr2L	711939	716830	4690	-0.0143603	0.616372	0.717437	0.407739	0.0433526	0.355629	0.94458	0.135486	0.00615374	0.00595958	0.00533775	0.00670195	0.00736023	0.00674687	0.0540852	0.15527	0.128584
Chr2L	716831	721429	4279	0.00677032	0.445265	1.71193	0.00602761	0.0551724	0.281548	1.77348	0.00559264	0.00706019	0.00822026	0.00780411	0.00837081	0.00975617	0.00932811	0.036377	0.171982	0.109018
Chr2L	721430	725838	4244	0.00208146	0.481042	0.367863	0.831032	0.0356991	0.416877	0.362275	0.786217	0.00602841	0.005864	0.00522422	0.00662351	0.00665894	0.00625226	0.0612077	0.0846138	0.0770425
Chr2L	725839	730387	4431	0.0293566	0.290881	0.748181	0.365934	0.064905	0.231966	0.748181	0.350352	0.00397413	0.00565026	0.00383675	0.0056791	0.00474769	0.00543388	0.0960266	0.107413	0.0812827
Chr2L	730388	735538	5031	0.00418689	0.463154	0.916123	0.171884	0.0250895	0.503597	0.916123	0.165434	0.0034882	0.00504404	0.0033423	0.00493551	0.00377024	0.00462798	0.0788274	0.0177607	0.0486271
Chr2L	735539	739353	3684	0.104645	0.0585262	0.799668	0.299047	0.16177	0.0330546	0.799668	0.287931	0.00512031	0.00899369	0.00587709	0.00874567	0.00831113	0.00903577	0.122661	0.280291	0.127359
Chr2L	739354	742979	3575	-0.02565	0.717091	0.479225	0.720397	0.0552973	0.280187	0.522532	0.640087	0.00247366	0.00682523	0.00279445	0.00639037	0.00318749	0.00643562	0.17699	0.103138	0.175555
Chr2L	742980	745529	2527	0.0236394	0.321797	0.732889	0.386545	0.0551666	0.281742	0.716741	0.390583	0.0065697	0.00936159	0.00909873	0.00912636	0.00955387	0.0103194	0.0698053	0.106991	0.0724299
Chr2L	745530	748641	2954	-0.0176579	0.650593	0.615427	0.55629	0.0722537	0.196383	0.610294	0.535811	0.00394858	0.0061667	0.00726647	0.00649786	0.00743811	0.00847188	0.157864	0.170653	0.192994
Chr2L	748642	752339	3589	-0.0576281	0.894808	0.410578	0.795839	0.00718319	0.672759	0.395875	0.761862	0.00290127	0.00380824	0.00411311	0.00370586	0.00432482	0.00474873	0.0435277	0.116997	0.143211
Chr2L	752340	756081	3505	0.00273481	0.475209	0.588602	0.592456	0.00902908	0.652149	0.588602	0.562511	0.00403215	0.00433233	0.00358544	0.00451011	0.00417241	0.00417974	0.0242436	0.00849035	0.0148987
Chr2L	756082	759629	2981	-0.0119707	0.595178	0.740433	0.376045	0.00587165	0.687536	0.740433	0.360996	0.00397841	0.00467077	0.00357252	0.00469823	0.00419781	0.00449527	0.0298874	0.0236664	0.0416582
Chr2L	759630	763066	3297	0.0180351	0.359712	0.58805	0.593234	0.046266	0.338129	0.58805	0.563413	0.00365438	0.00523703	0.00398707	0.00486252	0.00471771	0.00516322	0.0313615	0.120141	0.0651095
Chr2L	763067	766111	2888	0.00142921	0.487264	0.19429	0.947113	0.0292029	0.470348	0.177754	0.892838	0.00300046	0.00547825	0.00308452	0.00486229	0.00350565	0.00484091	0.061979	0.0588553	0.0640895
Chr2L	766112	769643	3407	0.0208649	0.341629	0.807825	0.288353	0.0424929	0.361268	0.803098	0.283421	0.00443276	0.00451373	0.00366914	0.0049126	0.00479441	0.00449485	0.0461216	0.0854706	0.0502714
Chr2L	769644	774551	2727	-0.00188602	0.512736	0.715999	0.409489	0.0160555	0.589345	0.715999	0.391304	0.00374401	0.00561154	0.00407151	0.00528238	0.00432168	0.00529045	0.0556543	0.0174807	0.0418849
Chr2L	774552	778230	3469	-0.00316078	0.522652	0.790592	0.31188	0.0294536	0.468015	0.790592	0.30092	0.00614832	0.00711365	0.00695345	0.00719319	0.00796372	0.00788107	0.0285696	0.102104	0.0748318
Chr2L	778231	782066	3490	-0.0205281	0.673731	0.479179	0.720591	0.0103942	0.638538	0.479179	0.682482	0.0046802	0.00596997	0.00460384	0.00579741	0.00549434	0.00598522	0.0201967	0.0714484	0.0710908
Chr2L	782067	787872	4344	-0.0146247	0.618316	0.421656	0.78495	0.0190753	0.555901	0.428855	0.735342	0.00425629	0.00548302	0.00504141	0.00544208	0.00545697	0.00594512	0.049354	0.0656514	0.0772239
Chr2L	787873	791943	3912	0.055807	0.162162	0.730763	0.389073	0.0869257	0.143302	0.748798	0.34945	0.00525482	0.00546044	0.00436213	0.00604146	0.00620897	0.00552848	0.0694386	0.161463	0.0715259
Chr2L	791944	795176	2972	-0.0643499	0.917363	0.268194	0.901614	0.0157369	0.592067	0.269103	0.845391	0.00616107	0.00733693	0.00558495	0.00721477	0.00779562	0.00824914	0.0147515	0.187472	0.173862
Chr2L	795177	798709	3151	-0.061597	0.909391	0.535928	0.659148	-0.00485849	0.784173	0.567524	0.591016	0.00680794	0.00780338	0.00455624	0.00796994	0.006692	0.00755305	0.0362552	0.0848486	0.126556
Chr2L	798710	801493	2636	-0.0276572	0.731091	0.471506	0.729924	0.0340898	0.429905	0.58689	0.564496	0.00706743	0.00980061	0.00417262	0.00933824	0.00715757	0.00881572	0.0430885	0.157508	0.136927
Chr2L	801494	804698	2824	0.077205	0.108497	1.3305	0.0355823	0.131047	0.0583317	1.40546	0.0276024	0.00809402	0.0090031	0.00662588	0.00988394	0.0107029	0.00934733	0.0882069	0.257815	0.120502
Chr2L	804699	808405	3454	-0.0253094	0.714563	0.489285	0.707369	-0.00351488	0.770951	0.489285	0.670756	0.00484183	0.00583627	0.00457883	0.00556836	0.00540671	0.00572744	-0.00993554	0.0533568	0.0506486
Chr2L	808406	812486	3893	-0.0714652	0.934474	0.466012	0.737118	-0.0019244	0.756368	0.466012	0.697997	0.00500166	0.00515656	0.00533868	0.00538775	0.00652716	0.00638278	0.0108974	0.140184	0.152821
Chr2L	812487	817879	3969	0.0507512	0.18355	0.546552	0.649621	0.0832559	0.154773	0.558757	0.600577	0.00312065	0.00333539	0.00329581	0.00367929	0.00408559	0.00370788	0.0805511	0.147898	0.0745896
Chr2L	817880	822386	4085	0.0546841	0.165662	0.93763	0.146024	0.0758924	0.181412	0.93763	0.14162	0.00226926	0.00337997	0.00351172	0.00322357	0.00359972	0.00374521	0.0670387	0.12451	0.0493202
Chr2L	822387	827828	3633	-0.0160585	0.633871	0.752782	0.359323	0.0226139	0.525569	0.752782	0.34494	0.0036609	0.00326559	0.00344102	0.00371732	0.00428282	0.00379735	0.0294762	0.101955	0.0881019
Chr2L	827829	833803	5565	0.012694	0.400739	0.851922	0.23741	0.0419091	0.365157	0.851922	0.229118	0.00498207	0.00491364	0.00415467	0.00562287	0.00529019	0.00506292	0.0812194	0.066471	0.0673012
Chr2L	833804	838161	3507	0.0275851	0.299631	0.611995	0.560179	0.0396221	0.383434	0.597227	0.552048	0.00584495	0.00673164	0.00592975	0.00699286	0.00671111	0.00677229	0.054822	0.0502612	0.028298
Chr2L	838162	842005	3569	-0.0498242	0.857087	0.684751	0.451876	0.017323	0.574956	0.681553	0.436587	0.00789226	0.00916254	0.00688651	0.00914757	0.00950107	0.00992949	0.0205814	0.15969	0.147971
Chr2L	842006	844744	2503	-0.00425136	0.532569	0.728749	0.391795	0.043582	0.354462	0.746103	0.353238	0.00690821	0.00903918	0.00549295	0.00904392	0.00761138	0.00865007	0.0682701	0.122366	0.107808
Chr2L	844745	847618	2564	0.0235481	0.322574	0.637446	0.524597	0.0362052	0.411822	0.637446	0.499549	0.00459204	0.00661047	0.00503257	0.00613173	0.00556368	0.0062569	0.0341354	0.0656122	0.0297339
Chr2L	847619	851203	3473	-0.0110223	0.586428	0.500214	0.696675	0.024457	0.509625	0.511492	0.649468	0.0061238	0.00736294	0.00633395	0.00751517	0.00727239	0.00775944	0.0553269	0.0737486	0.0811312
Chr2L	851204	854390	1808	-0.00216744	0.515069	0.684788	0.451682	0.0394592	0.384989	0.684788	0.430994	0.00403814	0.0063589	0.00413497	0.00609304	0.00484054	0.00612803	0.0863386	0.0841435	0.094504
Chr2L	854391	856799	2090	0.088346	0.0849699	0.276134	0.897531	0.0931534	0.125219	0.276932	0.839978	0.00611502	0.00709235	0.00660748	0.00802331	0.00727567	0.0071886	0.132996	0.0535715	0.0113994
Chr2L	856800	859756	1954	0.0342658	0.264243	0.259091	0.907058	0.0671815	0.221855	0.314579	0.815082	0.00374858	0.00484247	0.00302462	0.00496335	0.00413576	0.00448613	0.0834702	0.118121	0.0754963
Chr2L	859757	863420	2554	0.0324721	0.272992	0.818651	0.272409	0.0426611	0.360684	0.818651	0.263756	0.00427927	0.0059071	0.0051978	0.00562898	0.00551097	0.00591489	0.041211	0.0653068	0.0240061
Chr2L	863421	867649	3216	0.0192406	0.352712	0.277141	0.896364	0.0558448	0.277659	0.266023	0.846112	0.00400364	0.00532239	0.00423349	0.0051157	0.00522485	0.00544864	0.0388648	0.147297	0.0835929
Chr2L	867650	873777	5066	0.128791	0.0396656	0.856504	0.234105	0.16385	0.0311102	0.856504	0.225329	0.00362729	0.00335488	0.00175369	0.00391552	0.00399102	0.00295516	0.0721334	0.285695	0.0802116
Chr2L	873778	878152	3241	0.0188751	0.356018	0.278626	0.895197	0.0333214	0.437099	0.306703	0.821577	0.00253995	0.00407715	0.00203124	0.00378617	0.00255524	0.00333114	0.0670744	0.0311691	0.0338654
Chr2L	878153	880935	2021	-0.0012722	0.50768	0.212177	0.934085	0.0199419	0.548513	0.228338	0.866498	0.00623794	0.00955682	0.00697252	0.00886731	0.00748136	0.00909827	0.0504096	0.0380099	0.0493334
Chr2L	880936	884179	2470	-0.00543632	0.540346	0.559832	0.633288	0.0524182	0.298075	0.559832	0.599134	0.00796021	0.00967978	0.00500993	0.00958351	0.00868379	0.0090838	0.0259582	0.194674	0.128878
Chr2L	884180	887507	3172	0.0214539	0.337935	0.538705	0.656037	0.0514584	0.304103	0.562702	0.59715	0.00365404	0.00679122	0.00424645	0.00600228	0.00479075	0.00626479	0.0647267	0.101973	0.0690554
Chr2L	887508	890834	3039	0.0444181	0.211744	0.484768	0.713786	0.0689162	0.213494	0.478436	0.683926	0.00561821	0.00861816	0.00578427	0.00830063	0.00692296	0.00802741	0.082078	0.104715	0.0567498
Chr2L	890835	893618	2653	0.0463016	0.202022	0.701458	0.42971	0.0913478	0.129691	0.701458	0.408984	0.00731081	0.00890498	0.0050657	0.00893112	0.00852664	0.00828696	0.0419296	0.219085	0.101858
Chr2L	893619	896888	3116	0.0856765	0.0900253	0.88896	0.200856	0.131764	0.0571651	0.87745	0.205124	0.00535187	0.00735339	0.00589373	0.00765892	0.0078511	0.00773677	0.115018	0.222173	0.104086
Chr2L	896889	901404	3878	0.0404104	0.230605	1.34601	0.0340268	0.0772271	0.17694	1.42791	0.0241746	0.00568823	0.0063966	0.00462153	0.00672519	0.00673827	0.00633459	0.0544361	0.16996	0.0840573
Chr2L	901405	904529	2793	0.0503807	0.184717	0.923039	0.162551	0.105377	0.0978028	0.923039	0.156774	0.00504177	0.00646196	0.00656463	0.00656361	0.00826	0.00767178	0.0723738	0.234162	0.12292
Chr2L	904530	907545	2787	0.0471017	0.198328	0.5652	0.62726	0.0554096	0.279603	0.5652	0.594263	0.00844282	0.0106485	0.00951886	0.0109774	0.0102269	0.0106921	0.0800261	0.0461244	0.0196179
Chr2L	907546	910577	2817	0.130183	0.0386934	0.747824	0.366518	0.154314	0.0384989	0.767076	0.329064	0.00509994	0.00679934	0.00605543	0.00720536	0.00775439	0.0070792	0.119205	0.212778	0.0559227
Chr2L	910578	914019	3334	-0.0782147	0.948474	0.629094	0.537041	-0.0153016	0.855532	0.629094	0.511636	0.00469318	0.00543162	0.00442947	0.0056267	0.00529762	0.00600258	0.050521	0.0653579	0.139324
Chr2L	914020	917159	3020	0.0842741	0.0948863	0.460751	0.745674	0.111573	0.0863309	0.474273	0.689699	0.00603427	0.00965949	0.00911343	0.00962516	0.0097079	0.0104071	0.120996	0.147247	0.0630302
Chr2L	917160	920094	2780	0.0326651	0.27202	0.573767	0.615011	0.0502032	0.314602	0.573767	0.583258	0.00353836	0.00666843	0.00638719	0.00580054	0.00587879	0.00705819	0.0563171	0.080814	0.0409628
Chr2L	920095	922550	2199	0.0979543	0.0692203	0.571529	0.617344	0.111444	0.0871087	0.571512	0.586866	0.00717598	0.0127293	0.0108823	0.0129859	0.010654	0.0127114	0.162166	0.0751478	0.0316575
Chr2L	922551	925837	3009	0.0655346	0.13708	0.883909	0.2063	0.0857372	0.146607	0.882289	0.200613	0.00441891	0.00605777	0.00537425	0.00590207	0.00623268	0.00623615	0.059055	0.146819	0.0470374
Chr2L	925838	929543	3324	0.0167609	0.36749	0.49091	0.706203	0.0394993	0.3846	0.49091	0.669132	0.00384231	0.00489605	0.00434817	0.00479918	0.00489646	0.00507016	0.0369514	0.0911494	0.0527832
Chr2L	929544	933366	3327	-0.00770689	0.559207	0.649926	0.501847	0.055316	0.279992	0.649926	0.478441	0.00558085	0.00607059	0.00470464	0.006688	0.00659048	0.00658169	0.0846599	0.158417	0.139549
Chr2L	933367	936007	2466	0.0665602	0.133774	0.997444	0.112191	0.0905667	0.132607	0.997444	0.11077	0.00577595	0.00850967	0.00671063	0.00835902	0.00784924	0.00842	0.0876843	0.136374	0.0556433
Chr2L	936008	938570	2377	0.0115302	0.408128	0.919002	0.167995	0.0510201	0.307797	0.919002	0.161645	0.00682239	0.00897012	0.00753001	0.00930888	0.00860636	0.00946736	0.0972449	0.0896378	0.0898779
Chr2L	938571	941689	2979	0.0490604	0.190745	0.676933	0.465487	0.0842249	0.151274	0.676933	0.443262	0.00457917	0.00755646	0.00390644	0.00686857	0.00557257	0.00665136	0.0567667	0.176235	0.0804412
Chr2L	941690	944972	3130	0.0070082	0.442349	0.941978	0.141357	0.0731751	0.191717	0.941978	0.13729	0.00372953	0.00609526	0.0056308	0.00587663	0.00620695	0.00713286	0.102621	0.177881	0.145976
Chr2L	944973	947930	2757	-0.0107523	0.5839	0.588495	0.59265	0.0402567	0.378378	0.597077	0.552408	0.00744412	0.00920463	0.00787266	0.0094985	0.00952168	0.0100875	0.0703225	0.12124	0.11454
Chr2L	947931	951285	3273	-0.00529915	0.539568	0.7849	0.321213	0.0456281	0.342602	0.7849	0.30958	0.00520395	0.00758421	0.00530495	0.00726777	0.00662035	0.00767743	0.0628305	0.137412	0.114367
Chr2L	951286	954268	2594	0.0989614	0.0674703	0.756112	0.354462	0.133142	0.0552207	0.826719	0.255638	0.00469325	0.00963845	0.00560018	0.00883957	0.00704746	0.0087546	0.113154	0.203649	0.0782809
Chr2L	954269	957314	2703	0.0533352	0.172273	0.925064	0.160412	0.0743574	0.186856	0.925064	0.15479	0.00850808	0.00969393	0.00654829	0.0104921	0.00904093	0.00894846	0.0870805	0.102141	0.0488985
Chr2L	957315	960181	2666	0.0316147	0.279214	0.49313	0.704258	0.0669157	0.223799	0.49313	0.666065	0.00683123	0.00894215	0.00475413	0.00871611	0.00741376	0.0079228	0.0429741	0.159781	0.0807404
Chr2L	960182	963214	2922	0.0768763	0.10908	1.02387	0.0999417	0.125931	0.0651371	1.02387	0.0963377	0.0088205	0.00844099	0.00675395	0.00991698	0.0110075	0.00894006	0.0931843	0.237409	0.110404
Chr2L	963215	965999	2613	0.151327	0.0268326	1.3319	0.0353879	0.17865	0.0246938	1.34872	0.0346383	0.00701132	0.00808984	0.00690266	0.00966452	0.00953334	0.00832402	0.173072	0.207389	0.0630825
Chr2L	966000	968731	2589	0.0474293	0.196578	1.26462	0.0437488	0.132057	0.0565818	1.26462	0.0447411	0.00728818	0.00749943	0.00692358	0.0105282	0.00907377	0.00918102	0.265509	0.145601	0.182759
Chr2L	968732	971677	2807	0.258199	0.00330546	1.11879	0.0723313	0.28616	0.00524985	1.1518	0.0656684	0.00620104	0.00530838	0.00355383	0.00775878	0.00747335	0.00497555	0.241193	0.30441	0.0645072
Chr2L	971678	974338	2497	0.123148	0.042971	1.20024	0.0552207	0.154516	0.0383045	1.23864	0.0496121	0.0109044	0.00867068	0.00639796	0.0118041	0.0116346	0.0085185	0.146603	0.201732	0.0720788
Chr2L	974339	976423	1979	0.0293443	0.291075	0.868852	0.221466	0.0775913	0.175384	0.868852	0.213964	0.0108625	0.0129018	0.00750963	0.0129957	0.0124965	0.0122296	0.0333006	0.210516	0.108688
Chr2L	976424	986400	2276	0.0730586	0.118024	0.676887	0.465682	0.0924452	0.127163	0.676887	0.443442	0.00926603	0.0100996	0.00754833	0.0110381	0.010695	0.00966639	0.0717749	0.144991	0.0451813
Chr2L	986401	990008	3133	-0.0550131	0.881198	0.267607	0.902003	0.014949	0.598289	0.314085	0.815804	0.00698311	0.00725324	0.00613799	0.00851774	0.00761902	0.00827044	0.122711	0.0637066	0.153671
Chr2L	990009	993259	3131	-0.0406782	0.813922	0.451498	0.756757	0.015922	0.589928	0.450113	0.714595	0.00664181	0.00693082	0.0065748	0.00730093	0.00835064	0.00802516	0.0194104	0.1369	0.126268
Chr2L	993260	996467	3095	0.0302819	0.286798	1.08493	0.0779701	0.0509717	0.307991	1.08493	0.0788382	0.006611	0.00938917	0.00589269	0.0090457	0.00746288	0.00843707	0.0556082	0.089782	0.0481442
Chr2L	996468	1007188	1039	-0.0481649	0.851837	0.845747	0.24441	0.0223852	0.526541	1.01514	0.101209	0.0272371	0.0309207	0.0204598	0.032733	0.0301946	0.0323858	0.0584016	0.141736	0.154857
Chr2L	1007189	1011227	3751	0.00400478	0.465487	1.60605	0.0089442	0.057465	0.267937	1.88728	0.0046906	0.00435372	0.00510718	0.00428356	0.00553088	0.00543878	0.00557728	0.0936481	0.134195	0.119701
Chr2L	1011228	1015698	4173	0.0115443	0.407739	0.991094	0.115108	0.0587833	0.260743	1.02004	0.098683	0.0040076	0.00489196	0.00569488	0.00502688	0.00634591	0.00609325	0.0583032	0.156463	0.106543
Chr2L	1015699	1018676	2351	-0.0982896	0.97239	0.228484	0.92378	-0.0272998	0.924947	0.253117	0.85405	0.00396666	0.0037409	0.00494315	0.00424971	0.00518938	0.00519762	0.0503403	0.0611011	0.155743
Chr2L	1018677	1021640	2827	0.12171	0.0439432	1.37625	0.0295547	0.144195	0.0451099	1.3779	0.0312105	0.00756848	0.0102538	0.00928611	0.0105969	0.0116463	0.0107107	0.101702	0.20924	0.0522113
Chr2L	1021641	1024357	2616	0.0857402	0.0898308	1.20688	0.0534707	0.0985359	0.113941	1.20688	0.0532203	0.00749431	0.00882776	0.00776382	0.0096806	0.00933503	0.00889051	0.106007	0.109106	0.0300547
Chr2L	1024358	1026698	2221	-0.0338499	0.771729	0.638068	0.523041	-0.00813494	0.806728	0.638068	0.498286	0.0136007	0.0155602	0.0154374	0.0154642	0.0165277	0.0170806	0.00416777	0.040055	0.0594831
Chr2L	1026699	1029192	2323	0.0135226	0.39335	0.633017	0.531013	0.0742923	0.187245	0.639838	0.494678	0.00985752	0.0117805	0.00677418	0.0116941	0.011763	0.011475	0.0207698	0.238543	0.134913
Chr2L	1029193	1031813	2477	-0.0101595	0.580206	0.918398	0.168579	0.0286388	0.475403	0.918398	0.162187	0.0103445	0.0101478	0.00908786	0.0109222	0.0120686	0.0109815	0.0138596	0.127025	0.0883756
Chr2L	1031814	1034340	2295	0.0236995	0.321408	0.946511	0.137663	0.0708718	0.204161	0.946511	0.133682	0.00738669	0.00920516	0.00783959	0.00963049	0.00981839	0.00996233	0.084772	0.152665	0.106401
Chr2L	1034341	1036570	2157	-0.0481088	0.851449	0.390686	0.812172	0.0103599	0.639316	0.441023	0.724517	0.0104254	0.0106259	0.011038	0.0121335	0.0125171	0.012859	0.0881033	0.065673	0.130153
Chr2L	1036571	1039849	3057	-0.0838198	0.958779	0.320289	0.865643	-0.00345035	0.769979	0.563156	0.596248	0.00835069	0.0071877	0.00606896	0.00913505	0.00829821	0.00840471	0.118585	0.0568594	0.174418
Chr2L	1039850	1042772	2717	0.0321587	0.275131	1.43887	0.0223605	0.13309	0.0554151	1.57642	0.0104636	0.00545718	0.00906543	0.00858288	0.00851614	0.0118137	0.0116389	0.0806878	0.344759	0.213925
Chr2L	1042773	1045323	2351	-0.024733	0.709897	0.396738	0.808672	0.0465397	0.335213	0.380007	0.772145	0.00471943	0.00669977	0.00615438	0.00660609	0.00717001	0.00792131	0.0748159	0.169136	0.156312
Chr2L	1045324	1048590	2974	-0.0552691	0.883142	0.588118	0.592845	-0.0276627	0.926113	0.588118	0.563052	0.0082972	0.0075328	0.00801955	0.00841402	0.00885323	0.00857869	0.0128496	-0.00242492	0.063716
Chr2L	1048591	1053192	4505	-0.0111568	0.588373	0.780524	0.32588	0.00623443	0.684425	0.780524	0.313188	0.00464082	0.00530515	0.004633	0.00541965	0.00514422	0.00538584	0.032896	0.020286	0.0406267
Chr2L	1053193	1056188	2829	-0.02442	0.706591	0.553567	0.640288	-0.00225897	0.758312	0.553567	0.606711	0.00762806	0.00819269	0.00748849	0.00851461	0.00846226	0.00859222	0.0211922	0.0265535	0.051478
Chr2L	1056189	1059061	2754	0.0544143	0.166829	0.881468	0.209216	0.0882521	0.139218	0.881468	0.201155	0.00628781	0.00776261	0.0062363	0.0077172	0.00855159	0.00793013	0.0314274	0.201699	0.077527
Chr2L	1059062	1062360	3017	-0.072789	0.937585	0.710498	0.415711	-0.00607981	0.791367	0.710498	0.397077	0.00605536	0.00676578	0.00589404	0.0068655	0.00744701	0.0077489	0.0125437	0.125679	0.14708
Chr2L	1062361	1065792	3261	-0.0488783	0.854171	0.555034	0.638538	0.00320255	0.712036	0.555034	0.604907	0.00713283	0.00836028	0.0064169	0.00857633	0.00798579	0.00878379	0.0459115	0.08021	0.1168
Chr2L	1065793	1069705	3815	-0.0183302	0.656037	0.906646	0.184134	0.0490753	0.321213	0.906646	0.1768	0.00558377	0.00565614	0.00378882	0.00648449	0.00596761	0.00589154	0.0895545	0.152174	0.148495
Chr2L	1069706	1074738	4876	-0.0408641	0.815283	0.715485	0.410461	0.0312255	0.453432	0.715485	0.392387	0.00467671	0.00419839	0.00339725	0.00488027	0.00523126	0.00473232	0.0493311	0.167883	0.157954
Chr2L	1074739	1079200	4223	-0.00152457	0.509819	0.938326	0.14544	0.0513093	0.305853	1.10739	0.0746888	0.00573393	0.00643293	0.00546136	0.00676514	0.0072564	0.00703827	0.0509142	0.161686	0.118385
Chr2L	1079201	1082819	2952	-0.0120469	0.596733	0.820925	0.270076	0.0648875	0.23216	0.820925	0.261591	0.00981107	0.00857132	0.00256289	0.00996592	0.00856573	0.0074966	0.0360587	0.241586	0.167628
Chr2L	1082820	1086494	2915	-0.0399427	0.810227	0.741674	0.375073	0.0235123	0.517402	0.741674	0.359553	0.00623727	0.00533319	0.00510927	0.00639218	0.00707762	0.00629183	0.0570889	0.130268	0.140435
Chr2L	1086495	1089668	3042	-0.0841562	0.959168	0.0408036	0.997083	-0.0360637	0.955279	0.0938578	0.920079	0.00620889	0.00735324	0.00584428	0.00734573	0.00666592	0.00774146	0.0246843	0.0174173	0.10836
Chr2L	1089669	1092125	2306	0.081793	0.100331	0.602965	0.573401	0.116388	0.076609	0.622534	0.519935	0.00913337	0.0119027	0.00830371	0.012062	0.0120365	0.0115366	0.0722085	0.213632	0.0791911
Chr2L	1092126	1094537	2221	0.0462411	0.202605	0.671118	0.47307	0.0617405	0.246354	0.671118	0.449756	0.00895837	0.0131992	0.0110249	0.0124759	0.0121387	0.0131005	0.051693	0.101804	0.0362884
Chr2L	1094538	1097462	2768	-0.0212606	0.679759	0.762859	0.347657	0.0132618	0.614233	0.762859	0.333754	0.00628591	0.00771438	0.00782166	0.00752262	0.00847247	0.00873781	0.0152594	0.0892406	0.079032
Chr2L	1097463	1100093	2483	-0.0144765	0.61715	0.853382	0.236243	0.0159041	0.590122	0.853382	0.227675	0.00868	0.0092631	0.00777182	0.00979093	0.00957896	0.0095437	0.033853	0.0674396	0.0698901
Chr2L	1100094	1103592	3327	0.0311445	0.282909	0.578392	0.606455	0.0718978	0.198522	0.582686	0.57099	0.00606118	0.00762363	0.00654573	0.00772943	0.00820285	0.00813955	0.0610735	0.16303	0.092616
Chr2L	1103593	1107997	3359	0.00174889	0.483959	0.22234	0.926891	0.0260041	0.496403	0.20771	0.877684	0.00451293	0.00591014	0.00486911	0.00568771	0.00552974	0.0059534	0.0294753	0.0768232	0.0562034
Chr2L	1107998	1111351	2468	0.00208583	0.480848	0.413639	0.792728	0.0615889	0.247132	0.491245	0.668411	0.00836619	0.0103099	0.00812751	0.00997908	0.0115399	0.0111482	0.0113019	0.224088	0.132296
Chr2L	1111352	1114520	2011	0.0461065	0.203578	0.748047	0.366129	0.0986436	0.113552	0.80187	0.284323	0.00814315	0.00834732	0.00451455	0.00912434	0.00887951	0.00780168	0.0499828	0.237615	0.117761
Chr2L	1114521	1119441	4730	0.0461121	0.203383	1.23934	0.0488042	0.116938	0.0758312	1.35638	0.0333754	0.00354269	0.00500015	0.00360043	0.00475468	0.0055221	0.00538292	0.046489	0.298953	0.155414
Chr2L	1119442	1122800	3087	0.214899	0.00758312	1.06211	0.0851643	0.262455	0.00583317	1.21836	0.0512358	0.00368302	0.00539575	0.00190868	0.00539486	0.00502859	0.00445056	0.100642	0.412719	0.10722
Chr2L	1122801	1126197	3325	0.035865	0.254715	0.427363	0.781645	0.0925232	0.126969	0.583042	0.57063	0.00281963	0.00414829	0.00358861	0.0038803	0.00461645	0.00462325	0.0437651	0.240743	0.126389
Chr2L	1126198	1129698	3366	0.0536357	0.171301	0.565178	0.627455	0.0696085	0.210383	0.606332	0.539599	0.00577154	0.00684315	0.00586495	0.00694927	0.00724089	0.00686883	0.0411787	0.12651	0.0373762
Chr2L	1129699	1133985	3401	0.00406438	0.464709	0.785163	0.321019	0.0267127	0.491153	0.804998	0.281075	0.00529914	0.00581697	0.00436952	0.00621727	0.00553468	0.00562768	0.0559568	0.048632	0.0525796
Chr2L	1133986	1137795	3147	0.029649	0.290103	1.06791	0.0824422	0.0431945	0.356601	1.06791	0.0820855	0.00510479	0.00712956	0.00569834	0.00679133	0.00635737	0.00691015	0.0415798	0.0733911	0.0317875
Chr2L	1137796	1141830	3798	0.0376967	0.244799	0.526927	0.667704	0.0516779	0.302547	0.537656	0.625113	0.00596133	0.0073142	0.00585084	0.00759095	0.00683924	0.00708982	0.0722657	0.0598243	0.0327929
Chr2L	1141831	1144643	2643	-0.0405156	0.81295	0.741704	0.374684	0.00815087	0.662259	0.741704	0.359192	0.00876179	0.00910264	0.00722099	0.00962152	0.00966165	0.00960585	0.0230856	0.103276	0.109579
Chr2L	1144644	1147780	2470	-0.0242706	0.70523	0.379597	0.820144	-0.00254765	0.761423	0.487046	0.673823	0.00794586	0.00830122	0.0064318	0.00860989	0.00813558	0.00810822	0.00617867	0.0397027	0.0504865
Chr2L	1147781	1151144	1478	-0.00634904	0.546957	0.426664	0.782423	0.000962214	0.733619	0.419291	0.744543	0.00630144	0.00602457	0.00605759	0.00666188	0.00665798	0.00636406	0.0284291	-0.00952558	0.0172849
Chr2L	1151145	1155746	3239	0.0844619	0.0941085	0.514897	0.67937	0.0862845	0.144663	0.514897	0.646581	0.00354503	0.00562606	0.00470876	0.00549387	0.00483064	0.00539609	0.101378	0.0676275	0.00433697
Chr2L	1155747	1159649	3507	0.0879656	0.0859421	0.65542	0.491347	0.0934665	0.123663	0.65542	0.46924	0.00577295	0.00407511	0.0037911	0.0056049	0.00571689	0.00413994	0.0973077	0.0930595	0.0130332
Chr2L	1159650	1163137	2858	0.080252	0.104219	1.08656	0.0777756	0.0896852	0.135135	1.08656	0.0784774	0.00450323	0.00354053	0.00153509	0.00442432	0.00372134	0.00273922	0.0558186	0.134484	0.0222453
Chr2L	1163138	1167262	2175	0.202127	0.00972195	0.704825	0.422322	0.301138	0.00388878	0.797539	0.290637	0.00274308	0.00526221	0.00421384	0.00492347	0.00788559	0.00631459	0.114284	0.511805	0.210318
Chr2L	1167263	1172881	4511	0.0907442	0.0806922	0.951092	0.132996	0.113082	0.0816644	0.951092	0.129713	0.00174655	0.00152323	0.00138979	0.00187599	0.00204192	0.00159643	0.0934047	0.16588	0.0518784
Chr2L	1172882	1178208	4988	-0.00299845	0.521097	0.760215	0.351157	0.0198299	0.550068	0.760215	0.337723	0.00387951	0.00325921	0.0030628	0.00390191	0.003966	0.00346319	0.0441426	0.0477758	0.0529862
Chr2L	1178209	1182869	3735	-0.00152543	0.510014	0.721388	0.403072	0.053991	0.288159	0.709676	0.399062	0.00597485	0.00597925	0.00653687	0.00719497	0.00752926	0.00733895	0.130391	0.0957661	0.124007
Chr2L	1182870	1185788	1874	0.0422421	0.221661	0.54349	0.652343	0.0533289	0.292825	0.542644	0.619881	0.0100056	0.00889348	0.00752024	0.010383	0.0103612	0.00876939	0.0480108	0.0804736	0.0260937
Chr2L	1185789	1189046	3135	0.0547141	0.165273	1.10511	0.0740813	0.0837746	0.153412	1.10511	0.0750496	0.00667884	0.00641028	0.00563738	0.00739645	0.00780906	0.00671548	0.0746715	0.147214	0.0669573
Chr2L	1189047	1191903	2733	0.0232411	0.324908	0.895145	0.194439	0.0491646	0.32063	0.895145	0.186542	0.00934626	0.009114	0.00765287	0.0100306	0.0104817	0.00929967	0.0321562	0.119678	0.0599507
Chr2L	1191904	1195379	3018	0.0227369	0.328213	1.01088	0.106747	0.0429578	0.358546	1.01088	0.104095	0.00784416	0.00901152	0.00756758	0.00960818	0.00895622	0.00906019	0.0700226	0.0596884	0.0470791
Chr2L	1195380	1198863	3409	0.0302445	0.286992	1.60344	0.00913864	0.0740906	0.188411	1.60344	0.00920079	0.00632819	0.0071826	0.00653505	0.00813909	0.00790827	0.00791044	0.123124	0.114282	0.0992842
Chr2L	1198864	1201505	2295	0.0440223	0.213883	0.921788	0.163912	0.0832146	0.155162	0.914037	0.167238	0.00939949	0.0115411	0.0108563	0.0125622	0.0127396	0.0127505	0.113073	0.130558	0.0892318
Chr2L	1201506	1204221	2595	0.0283355	0.295742	1.11883	0.0721369	0.0565678	0.273381	1.11883	0.0716219	0.00748924	0.00681438	0.00710357	0.00799133	0.00890068	0.00769769	0.0646036	0.107456	0.0651125
Chr2L	1204222	1207662	3283	-0.0276227	0.730896	0.481401	0.717869	0.031182	0.453821	0.481401	0.680137	0.00579186	0.00540372	0.0046799	0.00640336	0.00635142	0.00605229	0.0873781	0.105213	0.13085
Chr2L	1207663	1210280	2465	0.091569	0.0789423	0.743267	0.373129	0.11513	0.0775812	0.755647	0.341151	0.0049782	0.00668024	0.00421625	0.00702912	0.00585612	0.00605847	0.115168	0.151337	0.05464
Chr2L	1210281	1213426	2962	0.0145873	0.385184	0.826793	0.264048	0.0428891	0.359712	0.826793	0.255457	0.00582896	0.00709191	0.00644767	0.00727256	0.00735505	0.0075339	0.0578218	0.0894553	0.0652676
Chr2L	1213427	1216477	2952	-0.0239632	0.701731	0.734823	0.383823	0.00196441	0.723897	0.734823	0.368393	0.00438289	0.00554075	0.00404106	0.00558426	0.00463092	0.00533933	0.05516	0.0089814	0.05996
Chr2L	1216478	1218635	2023	-0.00435547	0.533152	0.291241	0.884309	0.0381013	0.394711	0.64623	0.483673	0.00857219	0.0111751	0.0127607	0.0110622	0.0132302	0.0136062	0.05136	0.117264	0.0962949
Chr2L	1218636	1228601	2423	0.0125522	0.402489	0.372108	0.827533	0.0761778	0.179467	0.491221	0.668771	0.0069412	0.00769411	0.00484891	0.00781659	0.00846908	0.00777554	0.0126499	0.252754	0.140785
Chr2L	1228602	1231626	3002	0.006335	0.447988	0.149028	0.971612	0.0249293	0.505347	0.150709	0.905466	0.00431486	0.00393972	0.00341192	0.00442437	0.00449377	0.00399687	0.0229073	0.0685651	0.0433753
Chr2L	1231627	1234160	2391	-0.00448628	0.533541	0.534419	0.660121	0.0240913	0.512152	0.534419	0.627819	0.00561679	0.00674863	0.00516701	0.0067543	0.00636419	0.0066719	0.0320773	0.0803223	0.065882
Chr2L	1234161	1236985	2715	0.0142508	0.387906	0.44935	0.759868	0.0674513	0.220105	0.434085	0.731734	0.00521302	0.00794241	0.0056818	0.00783478	0.00700272	0.00815468	0.0954847	0.149066	0.119155
Chr2L	1236986	1239772	2531	-0.0017583	0.511764	0.273544	0.898892	0.0249598	0.505153	0.296143	0.827891	0.00773034	0.0103359	0.00812039	0.0100134	0.00926212	0.0102849	0.0423376	0.0679581	0.0617304
Chr2L	1239773	1242399	2473	0.0229574	0.326852	0.443928	0.76609	0.0505973	0.311102	0.438502	0.727945	0.00941491	0.0104699	0.0109212	0.0109052	0.0126913	0.0118143	0.0358306	0.122451	0.0637908
Chr2L	1242400	1245121	2634	0.00649778	0.446821	0.643128	0.513902	0.0358353	0.415516	0.643128	0.489627	0.00487234	0.00675331	0.00520062	0.00640676	0.00609294	0.00670773	0.0356	0.100023	0.0675735
Chr2L	1245122	1248035	2785	0.00297672	0.473459	0.882344	0.208439	0.0444992	0.348435	1.00705	0.10608	0.00561186	0.00682315	0.00595545	0.00726156	0.00692798	0.00734242	0.0896866	0.0897682	0.094279
Chr2L	1248036	1251058	2892	0.0763376	0.110441	0.651542	0.499125	0.0938075	0.123274	0.637143	0.49991	0.00388894	0.0066725	0.0043316	0.00611043	0.0052668	0.00602971	0.0672756	0.147543	0.0408067
Chr2L	1251059	1254037	2949	-0.0280915	0.732841	0.649532	0.502625	0.00182385	0.725063	0.649532	0.479163	0.00858652	0.00758087	0.00793021	0.0088189	0.00930905	0.00860974	0.0400583	0.0335326	0.0688574
Chr2L	1254038	1256164	2069	0.0789112	0.105775	0.649792	0.502042	0.0974356	0.11608	0.649792	0.478622	0.00731783	0.00846662	0.007295	0.00908168	0.0092681	0.00857099	0.0807541	0.143454	0.0432159
Chr2L	1256165	1259067	2813	-0.00625478	0.546179	0.686575	0.448765	0.018658	0.560373	0.686575	0.428468	0.00648871	0.00656155	0.00689415	0.00741527	0.00740937	0.00738218	0.0760771	0.017448	0.0576822
Chr2L	1259068	1262015	2757	0.0101289	0.417461	0.658539	0.486681	0.0372228	0.404044	0.658539	0.464369	0.00825852	0.00891671	0.00794229	0.00943337	0.00975205	0.00936542	0.0376567	0.0957741	0.0625711
Chr2L	1262016	1265272	3222	-0.0662232	0.922613	1.03695	0.0950807	-0.00469909	0.782423	1.03695	0.09291	0.00676297	0.00671355	0.00742255	0.00762495	0.0082608	0.00840614	0.0709142	0.061781	0.136468
Chr2L	1265273	1268316	2978	0.00904518	0.424849	0.527988	0.665954	0.0420527	0.363601	0.528368	0.635216	0.0052459	0.00608768	0.005369	0.00653463	0.00623051	0.00644821	0.0836859	0.072652	0.0756987
Chr2L	1268317	1271303	2815	0.0208698	0.341435	1.03565	0.095664	0.0445847	0.348046	1.05442	0.0865957	0.00660136	0.00710653	0.00501811	0.00772571	0.00683031	0.00672459	0.0637188	0.0767782	0.0549863
Chr2L	1271304	1274078	2681	0.0859732	0.089442	0.529876	0.664009	0.114938	0.0781645	0.529876	0.63269	0.0034197	0.00611587	0.0045216	0.00567731	0.00529842	0.00597145	0.0924259	0.182881	0.0667438
Chr2L	1274079	1276811	2625	0.098574	0.0684425	1.10073	0.074859	0.124309	0.0663037	1.26778	0.0441999	0.00687785	0.00705195	0.00614664	0.00822491	0.00860028	0.00731346	0.109364	0.176484	0.0595281
Chr2L	1276812	1279411	2434	-0.0260861	0.720397	0.836277	0.253354	0.0137643	0.609372	0.836277	0.244633	0.00968839	0.00960363	0.00703349	0.0105411	0.00984704	0.00960412	0.0372614	0.0811126	0.0906602
Chr2L	1279412	1282284	2704	-0.00154605	0.510208	0.513243	0.68112	0.0426559	0.360879	0.513243	0.647844	0.0077896	0.0103268	0.00968305	0.0101447	0.0109618	0.0115436	0.049798	0.130333	0.100048
Chr2L	1282285	1284982	2555	0.0272044	0.301964	0.750106	0.363795	0.043386	0.355435	0.750106	0.348006	0.00622476	0.00699793	0.00611904	0.00728823	0.00732975	0.0070956	0.0407854	0.080313	0.0378552
Chr2L	1284983	1287869	2834	0.0442163	0.212911	0.669419	0.474626	0.0731245	0.1923	0.66998	0.4512	0.00928061	0.0109259	0.0106291	0.0114047	0.0126547	0.0119727	0.0623722	0.13997	0.0666183
Chr2L	1287870	1290689	2684	-0.00326711	0.523624	0.55383	0.639899	0.030095	0.461404	0.55383	0.606531	0.00599412	0.00806956	0.00700655	0.00773275	0.00787759	0.00850562	0.0344327	0.0994175	0.0764801
Chr2L	1290690	1293185	2439	-0.0587436	0.898308	0.671545	0.472292	0.0303138	0.460043	0.664624	0.456432	0.0065024	0.00798494	0.00783881	0.00791398	0.00996546	0.0101269	0.0312226	0.214389	0.191348
Chr2L	1293186	1296020	2628	0.0699526	0.125024	0.78902	0.314019	0.0735999	0.190356	0.78902	0.302905	0.00367363	0.00493363	0.00428361	0.00486889	0.00477439	0.00483348	0.0592725	0.0904419	0.00866059
Chr2L	1296021	1298717	2625	0.0602394	0.149913	0.894835	0.194828	0.0800364	0.167606	0.894835	0.186902	0.00191014	0.00463643	0.00345426	0.00415387	0.00315509	0.00443008	0.126208	0.0698158	0.0461153
Chr2L	1298718	1301685	2835	0.00380291	0.467043	0.999965	0.109664	0.048216	0.326463	0.999965	0.108786	0.00634985	0.00701544	0.00625516	0.00757561	0.00785012	0.00768755	0.0664853	0.125017	0.100501
Chr2L	1301686	1304616	2331	-0.0594996	0.903364	0.454986	0.753257	-0.0236387	0.906864	0.454986	0.709904	0.00680859	0.00688087	0.00711828	0.00747035	0.00764174	0.0078952	0.0341535	0.00348847	0.0819673
Chr2L	1304617	1307488	2642	-0.0447836	0.832977	0.751452	0.361657	-0.0170149	0.86817	0.751452	0.346202	0.00557102	0.00709861	0.00565294	0.00697291	0.00603175	0.00707849	0.0376334	-0.00618506	0.0640784
Chr2L	1307489	1309799	2249	-0.00685656	0.551624	0.809298	0.28602	0.0317397	0.449349	0.809298	0.275302	0.00781813	0.0088004	0.00518123	0.00879162	0.00809208	0.00807608	0.00278969	0.141639	0.0879362
Chr2L	1309800	1311224	1222	-0.00403594	0.53043	0.785794	0.319074	0.0415716	0.36924	0.785794	0.307956	0.00560384	0.00951844	0.00628065	0.00892937	0.00732299	0.00935161	0.0738975	0.108758	0.10306
Chr2L	1311225	1312963	1619	0.083373	0.0968306	1.60676	0.00874976	0.116699	0.0764145	1.60676	0.00883998	0.00816654	0.011592	0.0112771	0.0117487	0.0131152	0.0128213	0.0961852	0.190827	0.0763997
Chr2L	1312964	1315301	2288	-0.0137312	0.609761	0.700748	0.43146	0.0102908	0.640093	0.700748	0.410428	0.00729845	0.00869716	0.00721026	0.00880755	0.00814248	0.00873152	0.0395927	0.0367789	0.0556783
Chr2L	1315302	1317248	1804	-0.0369285	0.791172	1.24458	0.0482209	-0.00676484	0.795839	1.24458	0.0483493	0.0108737	0.013073	0.0101976	0.0131674	0.0117238	0.0130142	0.0336431	0.0238933	0.0694087
Chr2L	1317249	1319987	2654	0.029341	0.291464	2.03906	0.00233327	0.0572103	0.269493	2.14075	0.00162367	0.00909668	0.008311	0.00739789	0.010117	0.00957589	0.00869044	0.10184	0.0708421	0.0643029
Chr2L	1319988	1322857	2719	0.0549902	0.164495	0.917096	0.170717	0.0721681	0.197356	0.917096	0.164351	0.00401291	0.00586973	0.00417876	0.00575427	0.00486963	0.00544267	0.0833399	0.0936086	0.0401387
Chr2L	1322858	1325712	2790	-0.0571921	0.893059	0.760957	0.350379	0.0280333	0.480848	0.760957	0.336821	0.00444601	0.00594374	0.00583315	0.00551603	0.00723945	0.00743145	0.00319805	0.225944	0.183924
Chr2L	1325713	1328678	2890	0.0350303	0.259187	0.238209	0.917947	0.0604762	0.252771	0.296201	0.827711	0.00201074	0.00325999	0.00206402	0.00287616	0.00258128	0.00295919	0.0233268	0.146179	0.0588795
Chr2L	1328679	1331316	2559	0.0358803	0.254132	0.545825	0.650593	0.0495995	0.317325	0.545825	0.615551	0.00297155	0.00239858	0.00100642	0.00293361	0.0022932	0.00184823	0.0471267	0.0802409	0.0321884
Chr2L	1331317	1333883	2459	0.00284947	0.47482	0.48838	0.708341	0.0213098	0.537041	0.48838	0.671838	0.00267051	0.00387128	0.00210602	0.0035312	0.00275456	0.00327047	0.0171743	0.0669727	0.0430697
Chr2L	1333884	1336233	2241	0.0036518	0.468209	0.12728	0.978223	0.0309139	0.45596	0.135999	0.909977	0.00200821	0.00538975	0.00401969	0.00407079	0.00366666	0.00522722	0.0202789	0.100895	0.0629471
Chr2L	1336234	1338605	1790	0.0446493	0.210189	0.15182	0.970834	0.0458591	0.340268	0.171507	0.896266	0.00108135	0.00446456	0.00367197	0.0031896	0.00276049	0.00422165	0.0412255	0.0511493	0.00288087
Chr2L	1338606	1341024	2355	0.051445	0.180439	0.254907	0.90978	0.0577408	0.266576	0.270791	0.843947	0.00276259	0.00610662	0.00522651	0.00510321	0.00469793	0.00594761	0.0573353	0.0689584	0.0149022
Chr2L	1341025	1343721	2581	0.0105789	0.413961	0.825826	0.265409	0.06916	0.212716	1.18234	0.0598954	0.0055698	0.00769054	0.00972527	0.00767206	0.0102935	0.0101704	0.0759968	0.180439	0.130386
Chr2L	1343722	1346416	2537	-0.00444585	0.533346	0.544503	0.651565	0.0115819	0.629983	0.544503	0.617175	0.00687951	0.0102344	0.00714965	0.00980073	0.00755181	0.0094025	0.0658483	-0.006752	0.0375021
Chr2L	1346417	1349327	2716	0.0538087	0.170329	0.882896	0.207466	0.0661444	0.226521	0.882896	0.199531	0.00347485	0.00379892	0.00272265	0.00413007	0.00363604	0.00348636	0.0710344	0.084261	0.0289901
Chr2L	1349328	1352328	2931	-0.0297016	0.744313	0.0482647	0.996695	-0.0150127	0.853976	0.0475294	0.925492	0.00231145	0.00328787	0.00236675	0.00311136	0.00244917	0.00304359	0.0397417	-0.0361871	0.0344241
Chr2L	1352329	1355644	3185	-0.0273031	0.728952	0.581031	0.601789	-0.00275963	0.762979	0.581031	0.574057	0.00464235	0.00622886	0.00519908	0.00615586	0.00527623	0.00628086	0.0620659	-0.0111244	0.0568518
Chr2L	1355645	1358511	2589	0.0566894	0.157885	0.348147	0.846199	0.0649964	0.230994	0.351329	0.792892	0.00482069	0.00709561	0.00526458	0.00673982	0.00600252	0.00653522	0.05581	0.0882374	0.0196157
Chr2L	1358512	1361297	2702	0.0756119	0.112191	1.53363	0.0124441	0.08943	0.136302	1.53363	0.0126285	0.00781489	0.00616135	0.0043324	0.0078731	0.00736652	0.00563871	0.0804155	0.120129	0.0324167
Chr2L	1361298	1363501	2078	0.0994227	0.066887	0.648318	0.503792	0.117419	0.0752479	0.7317	0.371459	0.00843047	0.00773142	0.00768337	0.0101329	0.00950874	0.00829348	0.172365	0.0847653	0.0420111
Chr2L	1363502	1365916	2297	0.0245059	0.316547	0.788643	0.314797	0.0399199	0.380517	0.788643	0.303085	0.00860533	0.00828549	0.0077413	0.00946867	0.00929949	0.00858669	0.0630317	0.0501906	0.0360925
Chr2L	1365917	1369276	3254	0.0679931	0.129885	0.788708	0.314602	0.0895643	0.136107	0.791522	0.299296	0.00697828	0.00821723	0.00600139	0.00896537	0.00791964	0.00779189	0.101461	0.116256	0.0501429
Chr2L	1369277	1372184	2822	-0.0259075	0.718647	0.467534	0.734785	0.0124482	0.622399	0.467534	0.696013	0.00455303	0.00520755	0.00359456	0.00528193	0.00482279	0.00504825	0.0238251	0.0881272	0.087413
Chr2L	1372185	1374636	2430	-0.028387	0.735757	0.170885	0.961307	-0.0127223	0.838616	0.210425	0.876601	0.00569052	0.00632699	0.00636659	0.00652102	0.00644037	0.00679935	0.0263736	-0.0149249	0.0366684
Chr2L	1374637	1377419	2726	0.0212744	0.339102	0.811326	0.283298	0.0399122	0.380712	0.811326	0.272957	0.0032289	0.00328303	0.00276113	0.00375323	0.00335162	0.00327191	0.0869816	0.0327257	0.0434746
Chr2L	1377420	1380323	2814	-0.0156901	0.630177	0.92078	0.165468	0.0138874	0.607428	0.92078	0.1593	0.00618622	0.00793005	0.00476582	0.00795613	0.00613476	0.00714584	0.0582418	0.037581	0.0681071
Chr2L	1380324	1383455	3076	-0.0127479	0.602761	0.736199	0.382267	0.0401459	0.379156	0.736199	0.36713	0.00723107	0.0080258	0.00559388	0.00846349	0.00807585	0.00811136	0.0477811	0.145701	0.118511
Chr2L	1383456	1386043	2518	0.0231357	0.325685	0.562899	0.630371	0.0516404	0.302936	0.562899	0.596789	0.00659526	0.00782233	0.00437008	0.00802225	0.00661679	0.00686236	0.0496213	0.113403	0.0657198
Chr2L	1386044	1388803	2670	0.0044412	0.461987	0.493113	0.704453	0.0341142	0.429516	0.493113	0.666246	0.00662341	0.00723275	0.00418835	0.0076418	0.00634899	0.00643435	0.0449319	0.0888253	0.0683191
Chr2L	1388804	1391587	2558	-0.0201921	0.67062	0.605574	0.56854	0.0135041	0.6119	0.604216	0.543208	0.00570369	0.00598307	0.00445813	0.00639556	0.00587032	0.00589616	0.0375017	0.0668085	0.0772156
Chr2L	1391588	1394974	3142	0.0682689	0.12833	0.846757	0.243243	0.0769979	0.177328	0.846757	0.23453	0.00816982	0.00429235	0.00423248	0.00698184	0.00711632	0.00448799	0.099658	0.0674499	0.020602
Chr2L	1394975	1398420	3400	0.0133582	0.3951	0.569977	0.619677	0.0602695	0.253743	0.598344	0.550604	0.00483892	0.00498653	0.00527536	0.00557827	0.00641482	0.00588925	0.0727088	0.145233	0.105844
Chr2L	1398421	1401277	2727	0.0138997	0.390045	0.431461	0.776978	0.0378182	0.397822	0.418676	0.745445	0.00787334	0.0103528	0.00832685	0.0102765	0.00948435	0.0102778	0.0552043	0.0730829	0.055445
Chr2L	1401278	1403887	2560	0.0329587	0.271048	0.543427	0.652537	0.0591536	0.258409	0.539987	0.623128	0.00554811	0.00629633	0.00402248	0.00658739	0.00582504	0.00574123	0.050032	0.121422	0.060559
Chr2L	1403888	1406860	2873	0.0429923	0.218549	0.816756	0.276687	0.0634559	0.238577	0.816756	0.267003	0.00744805	0.0081604	0.00671548	0.00864406	0.00867787	0.00810318	0.0474272	0.119377	0.0476304
Chr2L	1406861	1410570	3481	0.0343463	0.263854	0.761828	0.349018	0.0554479	0.27902	0.761828	0.335558	0.00566949	0.00562255	0.00522529	0.00613013	0.00669961	0.00589495	0.0316806	0.121049	0.0490786
Chr2L	1410571	1413973	3316	-0.00814293	0.561929	0.63314	0.53043	0.0153643	0.594789	0.63314	0.506404	0.00480997	0.00577443	0.00452043	0.00564622	0.0054538	0.0056582	0.00891202	0.0748849	0.0545182
Chr2L	1413974	1418504	4420	-0.0232246	0.695897	0.205404	0.938946	-0.00417321	0.77659	0.235625	0.862169	0.00351077	0.00327164	0.00325542	0.00358369	0.00375287	0.00351919	0.00842505	0.0282214	0.0444177
Chr2L	1418505	1421825	3177	-0.00959147	0.576512	0.357668	0.838616	0.00807179	0.66362	0.384487	0.767815	0.00514413	0.00605798	0.00530985	0.00585796	0.00604731	0.00613572	-0.00938026	0.0653694	0.0412489
Chr2L	1421826	1425092	3177	0.0230656	0.32588	0.574446	0.61365	0.0480774	0.327046	0.578021	0.577846	0.00614577	0.00762205	0.00628662	0.00782427	0.0073258	0.00765605	0.0670371	0.0827851	0.0579045
Chr2L	1425093	1428560	3376	0.0257268	0.311686	0.719024	0.405211	0.0624936	0.243632	0.719024	0.388237	0.00513565	0.0065678	0.00439271	0.0067857	0.00583619	0.0062709	0.0817069	0.119646	0.0839483
Chr2L	1428561	1431188	2550	0.363116	0.000583317	1.01996	0.101886	0.383888	0.000972195	1.03539	0.093812	0.00694958	0.00748218	0.00503252	0.0103767	0.0104553	0.00686035	0.269734	0.395268	0.0483327
Chr2L	1431189	1434207	2923	0.112487	0.0524985	0.929802	0.154579	0.152217	0.03986	0.958426	0.125744	0.00654181	0.0080914	0.00736005	0.00873767	0.00999399	0.00879237	0.110075	0.246153	0.0903992
Chr2L	1434208	1436925	2622	-0.0495535	0.856115	0.515299	0.678981	0.0135108	0.611705	0.554476	0.605448	0.00765986	0.00952384	0.00661046	0.00934496	0.00892753	0.00987089	0.0263277	0.139928	0.139634
Chr2L	1436926	1440152	3124	0.066305	0.134746	1.14992	0.0659148	0.0918614	0.12833	1.49462	0.01768	0.0045949	0.00574771	0.00480799	0.00620329	0.00577337	0.00581604	0.112263	0.118024	0.0591272
Chr2L	1440153	1443250	2988	-0.0203421	0.671787	0.157777	0.967334	0.00439258	0.700175	0.155443	0.903482	0.00353895	0.00515131	0.00453915	0.00473164	0.0045656	0.00531488	0.0248585	0.0417058	0.0572819
Chr2L	1443251	1445868	2411	-0.02047	0.672759	0.735915	0.38285	-0.00147362	0.752868	0.86915	0.213603	0.00544712	0.0061217	0.00381736	0.00619271	0.00514894	0.0054363	0.0140134	0.0278482	0.0442922
Chr2L	1445869	1449126	3116	0.143945	0.0305269	1.07607	0.0793311	0.185015	0.0225549	1.0714	0.0804618	0.00475848	0.00641483	0.00523698	0.00712302	0.00728172	0.00668556	0.158765	0.255534	0.0932997
Chr2L	1449127	1451766	2515	-0.0111201	0.588178	0.434643	0.773867	0.041837	0.366129	0.423382	0.740935	0.00887345	0.0115296	0.0120862	0.0116031	0.0132428	0.013768	0.062548	0.135304	0.118644
Chr2L	1451767	1455167	3198	0.0571161	0.157496	0.864752	0.22516	0.0811063	0.162357	0.874362	0.208912	0.00497353	0.00649355	0.005316	0.00700543	0.00604083	0.00648321	0.127316	0.0798723	0.0556066
Chr2L	1455168	1457658	2411	-0.0346112	0.77659	0.75577	0.354657	-0.00164698	0.754229	0.75577	0.34079	0.00900698	0.00985417	0.00722899	0.0103294	0.00915103	0.00963633	0.0352014	0.0387147	0.0756032
Chr2L	1457659	1461133	3342	-0.0149821	0.622205	0.89747	0.192106	0.0135305	0.611511	0.89747	0.184196	0.00441367	0.00520011	0.00539629	0.00523829	0.00567986	0.00583535	0.0295544	0.0629875	0.0657373
Chr2L	1461134	1464264	3022	0.0542963	0.167995	0.565974	0.626483	0.0934576	0.123858	0.605056	0.541764	0.00479148	0.00588225	0.0045346	0.00631326	0.00595912	0.00595434	0.103325	0.157386	0.0891645
Chr2L	1464265	1466548	2235	0.0747488	0.113941	0.788967	0.314213	0.122833	0.0682481	0.877837	0.204763	0.00921664	0.0102237	0.00463658	0.0108225	0.00989184	0.00891074	0.0518657	0.264406	0.108341
Chr2L	1466549	1469318	2645	-0.0283057	0.734785	0.830178	0.259965	0.0142629	0.604511	0.830178	0.250406	0.00778949	0.0074339	0.00754933	0.00843537	0.00899052	0.00854528	0.0520634	0.0737183	0.0965357
Chr2L	1469319	1471774	2381	-0.0273402	0.729535	0.880601	0.210772	0.0143968	0.602955	0.880601	0.202778	0.00725846	0.00758052	0.00604082	0.00802151	0.00792973	0.00782382	0.0258283	0.097116	0.0947421
Chr2L	1471775	1474560	2704	-0.0226892	0.69162	0.634628	0.52868	0.00455827	0.697842	0.634628	0.50424	0.00835292	0.00879118	0.00964073	0.009463	0.0100038	0.0100988	0.0466509	0.0259795	0.0629143
Chr2L	1474561	1477176	2493	0.0372415	0.246549	0.891435	0.198133	0.101234	0.107914	0.976479	0.117626	0.006706	0.00733169	0.00543869	0.00782723	0.00873708	0.00780062	0.0550674	0.258023	0.141536
Chr2L	1477177	1480108	2820	0.0492885	0.190161	0.536853	0.657593	0.0741425	0.188217	0.600664	0.547357	0.00393988	0.00597936	0.00376339	0.00578269	0.00471886	0.00541418	0.0791565	0.117585	0.0575502
Chr2L	1480109	1483480	3269	0.0232763	0.324324	0.787396	0.31713	0.0596665	0.255882	0.787396	0.305791	0.00279207	0.00354457	0.00241748	0.00359836	0.00323268	0.00340268	0.0623623	0.132141	0.0831252
Chr2L	1483481	1486676	2934	-0.102341	0.976084	0.143735	0.973362	-0.0358106	0.954307	0.168365	0.896987	0.00476951	0.00552065	0.00480481	0.00549158	0.00559736	0.00629581	0.0100161	0.0740878	0.146717
Chr2L	1486677	1490197	3475	0.038906	0.237993	0.272052	0.899669	0.0699961	0.208633	0.263722	0.847736	0.00151948	0.00405337	0.00448606	0.0033505	0.00377107	0.00471986	0.0843277	0.11842	0.0714625
Chr2L	1490198	1492506	2172	-0.0504486	0.860198	0.175378	0.958196	-0.0246021	0.911725	0.162875	0.899874	0.00822772	0.0117173	0.00743664	0.0107053	0.00851365	0.0106636	0.00905328	0.0033352	0.0597781
Chr2L	1492507	1495231	2599	0.0615484	0.146413	0.752695	0.359907	0.0653873	0.229633	0.752695	0.345481	0.00379041	0.00969357	0.00703616	0.00816718	0.00616727	0.00874777	0.0915799	0.0429328	0.00911354
Chr2L	1495232	1498507	3229	0.0823224	0.0983862	0.575626	0.6119	0.100693	0.109275	0.575626	0.581274	0.00188325	0.00477312	0.00302478	0.00440735	0.00289543	0.00424827	0.152981	0.0761116	0.0428649
Chr2L	1498508	1502418	3736	0.000645948	0.493292	0.694116	0.438071	0.0462724	0.337935	0.691668	0.419809	0.00197133	0.00341839	0.00161768	0.00333887	0.0020678	0.00299455	0.124583	0.0660211	0.1031
Chr2L	1502419	1504959	2512	-0.00785041	0.560568	0.0640981	0.994945	0.00451683	0.698231	0.0620261	0.924048	0.000788635	0.00467593	0.00166493	0.00314719	0.00132665	0.00343409	0.0411018	-0.00344892	0.029063
Chr2L	1504960	1508030	3013	0.089098	0.0839977	0.568942	0.621622	0.129088	0.0612483	0.610033	0.536172	0.0031626	0.00685654	0.00338306	0.00574343	0.00473644	0.00597392	0.0578254	0.254709	0.0909629
Chr2L	1508031	1510916	2825	-0.0622077	0.911141	0.508067	0.685787	0.00982215	0.644371	0.508067	0.653256	0.00376652	0.00524798	0.00399854	0.00485453	0.00501566	0.00575117	0.0139858	0.162504	0.157834
Chr2L	1510917	1513486	2530	0.0431203	0.217772	0.573894	0.614233	0.0762783	0.179078	0.72211	0.384088	0.00117074	0.0018808	0.00243381	0.00171455	0.00238797	0.00237818	0.0477738	0.166965	0.0760303
Chr2L	1513487	1516465	2936	0.101278	0.0641649	0.719092	0.405017	0.172306	0.027027	0.848888	0.231824	0.00350928	0.00549079	0.00411344	0.00505435	0.00659671	0.00597734	0.0477947	0.371882	0.15582
Chr2L	1516466	1519116	2622	0.156971	0.0241104	0.66817	0.476376	0.163511	0.0314991	0.712874	0.395273	0.00160968	0.00700719	0.00840969	0.00537629	0.00721741	0.00805007	0.0970276	0.213809	0.0154764
Chr2L	1519117	1523832	4631	0.000704345	0.492903	0.543597	0.652149	0.0194587	0.553374	0.543597	0.618798	0.00126251	0.00472115	0.0022232	0.00341295	0.00198156	0.00381795	0.0397939	0.0421231	0.0437404
Chr2L	1523833	1527542	3548	-0.0282087	0.733813	0.183328	0.953918	-0.00341712	0.76959	0.183934	0.889049	0.00285597	0.00357079	0.00188415	0.00350398	0.00261429	0.00304004	0.0276788	0.0239292	0.0574097
Chr2L	1527543	1531191	3563	-0.00678468	0.551235	0.913165	0.17519	0.00458613	0.697647	0.913165	0.16832	0.00223951	0.00336209	0.00170421	0.00303028	0.00216729	0.00272475	0.018056	0.0179064	0.026753
Chr2L	1531192	1534420	3081	0.00136069	0.487848	0.553492	0.640677	0.0366269	0.409294	0.553492	0.607072	0.00237405	0.00540931	0.0017313	0.00435675	0.00248005	0.0041645	0.036039	0.113659	0.0806641
Chr2L	1534421	1537271	2719	-0.0213525	0.681314	0.808775	0.286603	0.00168951	0.726035	0.808775	0.276024	0.00301856	0.00281377	0.00191887	0.003079	0.00279674	0.00261049	0.00524707	0.0516857	0.0534686
Chr2L	1537272	1540037	2708	0.00788668	0.434182	0.810256	0.284659	0.0408902	0.372934	0.810256	0.274039	0.00518844	0.00528376	0.00284029	0.00569029	0.00485332	0.00463245	0.0316171	0.120464	0.0756899
Chr2L	1540038	1543616	3497	-0.0311498	0.752674	0.872133	0.218549	0.00677251	0.677231	0.872133	0.210716	0.00597234	0.00595882	0.0046702	0.00653478	0.00612175	0.00606087	0.0391719	0.062017	0.0864692
Chr2L	1543617	1546648	2904	0.0933104	0.076609	0.738209	0.379156	0.103898	0.101886	0.738209	0.364063	0.00702405	0.00714453	0.00587198	0.0082126	0.00795586	0.00692737	0.0933426	0.126333	0.0249341
Chr2L	1546649	1549742	2948	-0.0487476	0.853587	0.743376	0.37274	0.00577904	0.688703	0.743376	0.357027	0.00803082	0.00729056	0.00471965	0.00815791	0.00769983	0.00720809	0.0160365	0.117881	0.121937
Chr2L	1549743	1552509	2685	0.00688979	0.44371	0.752698	0.359712	0.0113152	0.63251	0.752698	0.3453	0.00772507	0.00723336	0.00707184	0.0079185	0.00818852	0.00745944	0.00773123	0.0251025	0.0104983
Chr2L	1552510	1555375	2778	0.0735502	0.116275	0.93851	0.145052	0.122534	0.0688314	0.93851	0.141079	0.0111258	0.0111473	0.00671436	0.0124161	0.012756	0.0106023	0.0576959	0.261002	0.110254
Chr2L	1555376	1558563	2991	0.0600216	0.150885	0.807713	0.288548	0.0721994	0.196772	0.807713	0.278008	0.0059063	0.00659251	0.0051087	0.00720645	0.00647651	0.00624865	0.0836394	0.0824935	0.0286244
Chr2L	1558564	1561355	2683	0.0559892	0.160023	1.18632	0.0587206	0.0779289	0.174023	1.18632	0.0586325	0.00461996	0.00384033	0.00305891	0.00480706	0.00462826	0.00377796	0.0854197	0.112095	0.0509772
Chr2L	1561356	1564400	2967	-0.013143	0.605289	0.795937	0.304686	0.0150976	0.596345	0.795937	0.293523	0.00638869	0.00525863	0.00425141	0.00625891	0.0061348	0.00528707	0.0255548	0.0691502	0.0651311
Chr2L	1564401	1567789	3271	-0.00831901	0.564457	0.934451	0.149329	0.0456441	0.342213	0.934451	0.145228	0.00465361	0.00452505	0.00240388	0.00498012	0.00450735	0.00419264	0.0311072	0.1717	0.120756
Chr2L	1567790	1573915	3213	0.0258606	0.310325	1.06814	0.0822477	0.0673523	0.220688	1.06814	0.0819051	0.00381353	0.00410391	0.00335462	0.00445613	0.00457348	0.00428166	0.0639314	0.154298	0.0942125
Chr2L	1573916	1576436	2459	-0.050099	0.858448	0.78945	0.313241	0.014784	0.599844	0.78945	0.302363	0.00522538	0.00553462	0.00373949	0.00591421	0.00551602	0.00570991	0.0430616	0.130891	0.143357
Chr2L	1576437	1579149	2635	0.0130713	0.397045	1.1553	0.0645538	0.0463087	0.337741	1.1553	0.064586	0.00667131	0.00690471	0.00510244	0.00746518	0.00717099	0.00677149	0.0437706	0.119377	0.0762054
Chr2L	1579150	1582341	3056	-0.0288211	0.738868	1.16778	0.0616372	0.0204316	0.544624	1.16778	0.061519	0.00453667	0.0043139	0.00316197	0.0049614	0.00453713	0.00439658	0.0635617	0.0884883	0.110823
Chr2L	1582342	1585301	2746	-0.0845994	0.960334	0.299904	0.879059	-0.0154594	0.857476	0.29154	0.831499	0.00474753	0.0058329	0.00569785	0.00584441	0.00620681	0.00700058	0.0417563	0.08727	0.152011
Chr2L	1585302	1588391	2799	-0.033077	0.765895	0.464368	0.740618	0.0255788	0.500097	0.456297	0.708461	0.0056977	0.0054436	0.00608877	0.00635156	0.00710971	0.00677406	0.0818057	0.100301	0.130541
Chr2L	1588392	1591773	3237	0.0632857	0.140968	1.04944	0.0898308	0.0757389	0.182384	1.04944	0.0883998	0.00424395	0.0045034	0.00290339	0.0049562	0.00426539	0.00397156	0.0716107	0.101359	0.0292619
Chr2L	1591774	1594857	2969	0.0308061	0.284464	0.90397	0.186273	0.0566701	0.273187	0.90397	0.179145	0.00409087	0.00426998	0.00212725	0.00466337	0.00371926	0.00358398	0.0564657	0.110325	0.0598174
Chr2L	1594858	1598487	3473	-0.0186905	0.658954	0.960436	0.127358	0.00889727	0.654871	0.960436	0.125023	0.0061726	0.00601398	0.00354643	0.00645806	0.00560614	0.00535276	0.00791982	0.0728457	0.0636745
Chr2L	1598488	1601232	2567	-0.0324724	0.761618	1.09219	0.076609	0.051433	0.304297	1.09219	0.0772145	0.00622734	0.00662478	0.00688799	0.00714096	0.00908936	0.00845264	0.0522262	0.220675	0.181351
Chr2L	1601233	1604355	2828	0.0264958	0.306436	1.36829	0.0309158	0.0730364	0.192884	1.36829	0.0321126	0.00885697	0.00637955	0.00750599	0.00893737	0.00998601	0.00796152	0.130678	0.110434	0.105053
Chr2L	1604356	1608183	3638	-0.0491539	0.855337	0.798618	0.300019	0.0168043	0.581178	0.798618	0.288833	0.00699338	0.00674689	0.00563588	0.00766579	0.00773695	0.00758045	0.0638829	0.117408	0.145551
Chr2L	1608184	1611219	2881	0.0845408	0.0931363	1.3999	0.0264437	0.11291	0.0826366	1.3999	0.0279632	0.00532731	0.0093346	0.00949806	0.0085656	0.00996972	0.0104172	0.0806896	0.188884	0.0654176
Chr2L	1611220	1613692	2360	0.0616784	0.14544	0.352211	0.842115	0.0706393	0.205522	0.356647	0.788743	0.00566118	0.0108458	0.0112836	0.00912768	0.0104757	0.0117026	0.0354466	0.118877	0.0211433
Chr2L	1613693	1616370	2562	-0.0750023	0.941085	0.8192	0.271631	0.0267072	0.491736	0.8192	0.263034	0.00681765	0.0084532	0.00746353	0.00828763	0.0101374	0.010588	0.0276658	0.23503	0.215383
Chr2L	1616371	1619446	2688	0.00415885	0.463543	0.633068	0.530819	0.0323603	0.445071	0.633068	0.506765	0.00529723	0.00838618	0.0059863	0.00760113	0.00670161	0.0080816	0.0415123	0.0856826	0.0650438
Chr2L	1619447	1621715	2092	-0.0260929	0.720786	0.423753	0.784367	0.0265209	0.492903	0.421386	0.742017	0.00750366	0.0105677	0.00728098	0.0103502	0.0089058	0.0106931	0.0712937	0.0992738	0.117922
Chr2L	1621716	1624494	2549	0.0915321	0.0793311	0.562895	0.630566	0.0996335	0.111608	0.547583	0.614108	0.00998552	0.0105531	0.00873171	0.0122133	0.0112434	0.0102665	0.115233	0.0916779	0.0191349
Chr2L	1624495	1626981	2316	-0.0151106	0.623566	1.2813	0.0418044	0.0403027	0.37799	1.2813	0.0427566	0.0100005	0.0113125	0.00912577	0.0117987	0.0122159	0.0122224	0.0481259	0.150777	0.123791
Chr2L	1626982	1629315	2174	-0.0101756	0.580401	0.649944	0.501653	0.0340738	0.430294	0.649944	0.478261	0.00967905	0.0095248	0.00660543	0.0102162	0.0102779	0.00946093	0.0146002	0.146976	0.10015
Chr2L	1629316	1631967	2483	0.0114744	0.408322	0.652814	0.497181	0.0704832	0.205911	0.796255	0.292261	0.00868128	0.00889786	0.00467292	0.0096314	0.0090667	0.00840757	0.0417896	0.212589	0.131272
Chr2L	1631968	1634624	2526	-0.0155642	0.628816	0.474594	0.726813	0.0115069	0.630955	0.474594	0.688616	0.00634328	0.00661951	0.00548693	0.00693795	0.00693785	0.00674633	0.0140412	0.0708017	0.0625201
Chr2L	1634625	1637170	2324	-0.0140603	0.613261	0.440179	0.769201	0.032289	0.446238	0.440179	0.725961	0.00718659	0.00896394	0.00679205	0.00868131	0.00886458	0.0092517	0.0185685	0.144757	0.104645
Chr2L	1637171	1639937	2570	-0.00606413	0.545402	0.380333	0.819366	0.0182533	0.56504	0.37254	0.777738	0.00558832	0.00905149	0.00741391	0.00820586	0.0073824	0.00910896	0.0489021	0.0433916	0.0563433
Chr2L	1639938	1642451	2419	0.112874	0.0521097	1.25983	0.0445265	0.147478	0.0425822	1.25653	0.046004	0.00544624	0.00790408	0.00780376	0.00820057	0.0092274	0.00885716	0.126664	0.214982	0.0792122
Chr2L	1642452	1645152	2521	0.00916762	0.424072	0.554285	0.639316	0.0261962	0.494847	0.549186	0.611582	0.00179752	0.00373502	0.00200162	0.00314469	0.00213739	0.00314874	0.0537077	0.0370934	0.0397967
Chr2L	1645153	1647456	2200	0.00899128	0.426405	0.270613	0.900447	0.0221292	0.529458	0.257429	0.851705	0.00211705	0.00726656	0.00333978	0.00546139	0.00301476	0.00577473	0.057803	0.0159211	0.0308459
Chr2L	1647457	1649863	2266	0.0379943	0.242465	0.542971	0.652926	0.0595848	0.257048	0.542971	0.61934	0.00491793	0.010035	0.00724851	0.0089657	0.00714639	0.00955591	0.0927517	0.0706968	0.0501865
Chr2L	1649864	1653848	3810	-0.0262763	0.721758	0.423979	0.784173	0.0277198	0.484348	0.411473	0.75212	0.00244357	0.00422709	0.00295005	0.00384224	0.00327878	0.00430908	0.0699826	0.105651	0.120825
Chr2L	1653849	1655977	1892	-0.0108049	0.584289	0.511757	0.682481	0.00989432	0.643593	0.511757	0.649287	0.0107197	0.0108036	0.0109436	0.0117912	0.0121466	0.0118582	0.041499	0.0264129	0.0481654
Chr2L	1655978	1658830	2108	0.0211243	0.339491	0.389522	0.813144	0.0313824	0.45246	0.389522	0.76565	0.00751073	0.00641165	0.0074059	0.00790769	0.00810772	0.00732044	0.0842007	-0.000729717	0.024167
Chr2L	1658831	1662064	3092	-0.0550437	0.881587	0.700811	0.431266	-0.00140219	0.752479	0.700811	0.410247	0.00555942	0.00529167	0.00427802	0.0058309	0.00588913	0.00570285	0.0237919	0.0961048	0.120081
Chr2L	1662065	1664759	2505	-0.106826	0.980751	0.604198	0.571262	-0.0167377	0.86642	0.604198	0.543388	0.00948431	0.00814574	0.00776745	0.00970927	0.0105981	0.0102436	0.0535069	0.118719	0.193334
Chr2L	1664760	1668031	3087	0.0456967	0.205328	0.605324	0.569318	0.0591268	0.258993	0.605324	0.541043	0.00475201	0.00612958	0.00564216	0.00606448	0.00621089	0.00631415	0.0513069	0.0929992	0.0315209
Chr2L	1668032	1671071	2874	-0.0225108	0.690842	0.690704	0.442543	0.0115665	0.630371	0.690704	0.421613	0.00359196	0.00467395	0.00455247	0.00449672	0.00474133	0.00518525	0.0313427	0.0699873	0.0780538
Chr2L	1671072	1673660	2474	0.0518529	0.179078	0.580041	0.603344	0.0828262	0.157107	0.580041	0.575501	0.00654159	0.0096561	0.0077235	0.00913049	0.00931578	0.00978565	0.0551732	0.167036	0.0712039
Chr2L	1673661	1676986	3125	0.0922461	0.0779701	1.17924	0.0598872	0.115622	0.0769979	1.17924	0.0600758	0.00647217	0.00850127	0.00549222	0.00880287	0.0078166	0.00778193	0.0952182	0.170499	0.0542223
Chr2L	1676987	1687418	2745	0.0271181	0.302353	0.517505	0.676648	0.0615256	0.247521	0.554349	0.605629	0.00735105	0.00945736	0.00945951	0.00971525	0.010284	0.0106342	0.083426	0.111299	0.0787795
Chr2L	1687419	1691221	3655	0.0508767	0.182967	1.10447	0.0744702	0.0727718	0.193661	1.10447	0.07523	0.00586508	0.00655061	0.00530013	0.0071193	0.0067761	0.00651816	0.0812369	0.106878	0.0508761
Chr2L	1691222	1694542	2964	-0.0408662	0.815477	0.879537	0.21155	0.00846367	0.658954	0.879537	0.2035	0.0072827	0.00739691	0.0081178	0.00805522	0.00912253	0.0089863	0.0457401	0.0840113	0.110987
Chr2L	1694543	1700075	5356	0.00900305	0.426016	0.425382	0.783589	0.0392833	0.38635	0.421074	0.742197	0.00381925	0.00407638	0.00388593	0.00442532	0.00455687	0.0044385	0.0622091	0.0829118	0.0696675
Chr2L	1700076	1705440	5140	0.0183473	0.358546	0.792039	0.309741	0.0726766	0.193856	0.792039	0.298755	0.00302299	0.00439054	0.00291075	0.00412736	0.00401671	0.00440265	0.0474552	0.202522	0.121523
Chr2L	1705441	1709540	3772	-0.0470906	0.846588	0.746886	0.368268	0.00646322	0.680731	0.746886	0.351795	0.00522581	0.00591392	0.00506649	0.00602808	0.00625276	0.00650609	0.0271471	0.106957	0.119897
Chr2L	1709541	1713015	2990	-0.0741676	0.940307	0.571753	0.616955	0.0230226	0.522263	0.571753	0.586506	0.00895801	0.00917502	0.00797393	0.00967044	0.0118584	0.0112948	0.0178707	0.22879	0.206881
Chr2L	1713016	1716086	2236	-0.0173653	0.648649	0.583418	0.598872	0.0174932	0.573984	0.583418	0.569908	0.00920723	0.0085037	0.00865155	0.00942457	0.0106417	0.00963259	0.0197405	0.093514	0.0797697
Chr2L	1716087	1719046	2849	0.0466959	0.200272	0.551671	0.643204	0.118974	0.0731091	0.661238	0.461663	0.00446407	0.00663934	0.00496261	0.00620857	0.00736015	0.0072705	0.0498312	0.301769	0.158334
Chr2L	1719047	1721327	2096	0.0445639	0.210772	0.578018	0.607233	0.0636347	0.238188	0.577519	0.578748	0.0102121	0.0097735	0.00812354	0.0110637	0.0110802	0.00976086	0.0579485	0.106898	0.0444616
Chr2L	1721328	1723558	2100	0.0634391	0.140579	0.683004	0.456154	0.0929827	0.125802	0.683004	0.434602	0.00880044	0.0109322	0.00753019	0.0110499	0.0107284	0.0104023	0.0571869	0.179248	0.0680317
Chr2L	1723559	1727015	3079	-0.00252072	0.517402	0.763279	0.346879	0.0232762	0.51993	0.763279	0.333213	0.00710169	0.00858257	0.00596431	0.00881241	0.00737927	0.00812285	0.063158	0.0419286	0.059667
Chr2L	1727016	1730353	2998	0.0796584	0.105192	0.81693	0.276103	0.0800728	0.167218	0.81693	0.266643	0.00809807	0.0086681	0.0081129	0.00971262	0.00931987	0.00871387	0.0952528	0.0592088	0.000987688
Chr2L	1730354	1733506	2980	0.0303458	0.28602	0.519102	0.674315	0.0519291	0.300603	0.607373	0.538878	0.00968473	0.0102525	0.0090544	0.0108896	0.0113653	0.0105642	0.03971	0.108465	0.0501702
Chr2L	1733507	1736367	2756	0.0388536	0.238188	1.4574	0.020805	0.0783668	0.173051	1.4574	0.0212881	0.00854359	0.00697291	0.005801	0.00920652	0.00863275	0.00733023	0.133146	0.102445	0.0899285
Chr2L	1736368	1739097	2662	0.0293432	0.29127	0.411999	0.794478	0.0309173	0.455765	0.411999	0.751398	0.00226173	0.00379742	0.00147316	0.0033139	0.00208078	0.0027764	0.0305439	0.0339778	0.00374695
Chr2L	1739098	1742890	3673	0.00424131	0.46257	0.824178	0.266381	0.0351172	0.421349	0.824178	0.258163	0.00573246	0.00602422	0.00624623	0.00651593	0.00706491	0.00681968	0.0562588	0.0823736	0.0709881
Chr2L	1742891	1745899	2715	0.00189485	0.482209	0.537364	0.656621	0.0324774	0.444488	0.537364	0.625293	0.00746212	0.0080377	0.00643106	0.00816799	0.00855666	0.00812212	0.00480186	0.124601	0.0703379
Chr2L	1745900	1748545	2500	-0.00252131	0.517597	0.534415	0.660315	0.028914	0.472681	0.534415	0.627999	0.00634015	0.0068788	0.00457745	0.0069691	0.0067133	0.006505	0.00260371	0.12207	0.0722266
Chr2L	1748546	1751804	3088	-0.0126567	0.601594	0.560933	0.632121	0.0172471	0.576512	0.742447	0.35847	0.00694038	0.00800738	0.00619331	0.00802791	0.00777632	0.00797631	0.0192973	0.0827028	0.0688318
Chr2L	1751805	1754525	2677	-0.0109171	0.585262	0.973323	0.120747	0.0161056	0.588178	0.973323	0.118708	0.00718665	0.00954187	0.00820025	0.00925889	0.0088419	0.00986344	0.0426874	0.0516488	0.0624119
Chr2L	1754526	1757427	2746	-0.0594985	0.903169	0.516784	0.677815	-0.00425724	0.777756	0.581489	0.572434	0.00535641	0.0057405	0.00625228	0.00592557	0.00698057	0.00703398	0.018151	0.0995931	0.123432
Chr2L	1757428	1761479	3919	0.0362581	0.251604	0.494854	0.701925	0.0468996	0.333463	0.494854	0.66372	0.00643596	0.00692761	0.00548975	0.00736214	0.00700266	0.00664794	0.0430493	0.072418	0.0250589
Chr2L	1761480	1764084	2460	0.0324742	0.272798	0.795962	0.304492	0.0982045	0.114913	0.795962	0.293343	0.006222	0.00788519	0.00696757	0.00802277	0.0094621	0.00905515	0.0702247	0.244482	0.145087
Chr2L	1764085	1766168	1340	-0.00946276	0.575151	0.799952	0.298464	0.0362392	0.411627	0.799952	0.28739	0.00849634	0.0108855	0.00779128	0.0107081	0.0105406	0.0110537	0.0317966	0.138566	0.103262
Chr2L	1766169	1769337	1235	0.0022569	0.479098	0.8953	0.19405	0.0609744	0.250437	0.8953	0.186181	0.00727777	0.0071712	0.00854843	0.00896453	0.00975762	0.00931963	0.14938	0.0953353	0.130669
Chr2L	1769338	1771550	1329	0.0153416	0.378184	1.89259	0.00427766	0.130449	0.0585262	1.89259	0.00451019	0.00852206	0.0102587	0.00726315	0.0117839	0.0127416	0.0123584	0.138304	0.320608	0.240057
Chr2L	1771551	1773883	1326	-0.0346831	0.777173	0.413066	0.7937	0.0174156	0.574373	0.414914	0.749233	0.0105533	0.0112194	0.00733619	0.0120713	0.0111791	0.0112628	0.0347895	0.116327	0.116838
Chr2L	1773884	1775907	1209	0.15809	0.0233327	1.05183	0.089442	0.192541	0.0180828	1.01631	0.100848	0.00816784	0.014056	0.0110222	0.0150614	0.0140729	0.0144135	0.184963	0.231043	0.0788752
Chr2L	1775908	1778338	1375	0.0193808	0.351935	0.834052	0.255687	0.0418587	0.365934	0.834052	0.246798	0.0141263	0.0167246	0.00998699	0.017456	0.0143257	0.0149872	0.0594321	0.0732318	0.0521944
Chr2L	1778339	1780349	1176	-0.038083	0.799533	0.859489	0.231382	0.0358477	0.415322	0.859489	0.222984	0.0105599	0.0115214	0.00861428	0.0123766	0.0129233	0.0128291	0.0550667	0.17417	0.161644
Chr2L	1780350	1783327	2352	0.0282348	0.296714	0.255766	0.909197	0.060005	0.254715	0.363182	0.785495	0.00270028	0.00551349	0.0043213	0.00473342	0.00444669	0.00557772	0.0571755	0.127944	0.0729674
Chr2L	1783328	1786794	3396	-0.019541	0.664787	1.06852	0.0816644	0.0315288	0.450515	1.07031	0.0808227	0.00716529	0.00677125	0.00460003	0.00786621	0.0071144	0.00679836	0.0727111	0.103592	0.114668
Chr2L	1786795	1789565	2631	0.0681871	0.128913	1.0556	0.0873031	0.0875036	0.141941	1.0556	0.0862349	0.00852551	0.00988653	0.00792659	0.0106674	0.0101143	0.00974366	0.0887712	0.120245	0.0450215
Chr2L	1789566	1792763	3141	0.0353539	0.257632	0.878047	0.212911	0.0996197	0.111997	0.878047	0.204582	0.00912031	0.00862869	0.00545623	0.00981238	0.0105656	0.00874827	0.051738	0.258721	0.142096
Chr2L	1792764	1795391	2504	-0.0291672	0.740813	0.573069	0.615983	-0.00318158	0.767451	0.573069	0.584521	0.0131262	0.0129755	0.0105063	0.014152	0.0130894	0.0130366	0.0325574	0.0222575	0.06009
Chr2L	1795392	1797642	1449	0.01788	0.361073	0.668396	0.476181	0.03855	0.391989	0.731074	0.373083	0.00851257	0.00954308	0.00718557	0.0105122	0.0088187	0.00923406	0.0905904	0.0309457	0.0480991
Chr2L	1797643	1799596	1195	0.0156502	0.375656	0.524329	0.670815	0.0579713	0.265409	0.524329	0.638643	0.0061373	0.0115393	0.00715069	0.0109274	0.0080862	0.0110749	0.113433	0.0919656	0.0960024
Chr2L	1799597	1807600	1454	-0.00371712	0.527902	0.818843	0.272215	0.0122036	0.623955	0.818843	0.263576	0.00764602	0.0098207	0.00531144	0.00966359	0.00722585	0.00831487	0.0374743	0.0238908	0.0372564
Chr2L	1807601	1809506	1403	-0.0389598	0.804005	0.551896	0.642815	0.00195306	0.724091	0.551896	0.608515	0.00721468	0.0101035	0.00555494	0.00981314	0.00734955	0.0092216	0.0566083	0.0422825	0.0929612
Chr2L	1809507	1811767	1088	-0.00716015	0.555707	0.168049	0.962473	0.01821	0.565818	0.17457	0.89392	0.00557528	0.00893793	0.00459839	0.00811646	0.00607288	0.00772639	0.0332543	0.0611538	0.0587094
Chr2L	1811768	1813823	1349	0.0138693	0.390434	0.752736	0.359518	0.0317724	0.44896	0.752736	0.34512	0.00503905	0.00886888	0.00575803	0.00808736	0.00614088	0.00811207	0.0717309	0.0313065	0.0417972
Chr2L	1813824	1816296	1206	0.0417454	0.223799	0.632115	0.53218	0.0832992	0.154579	0.612402	0.532383	0.00750903	0.0112996	0.00690885	0.0116567	0.00916139	0.010772	0.121815	0.126982	0.0943466
Chr2L	1816297	1818769	898	0.00214702	0.48007	1.06456	0.0841921	0.0221783	0.528874	1.06456	0.0837092	0.0130418	0.013448	0.00974307	0.014661	0.0129232	0.0127987	0.0506766	0.0393276	0.046648
Chr2L	1818770	1821387	2399	-0.0768445	0.945946	0.326209	0.860976	-0.0246981	0.912114	0.311568	0.817969	0.00825792	0.00862414	0.00700716	0.0093579	0.00858903	0.00932373	0.0467774	0.0266944	0.116938
Chr2L	1821388	1824475	3007	0.0119171	0.406572	0.610686	0.561929	0.028323	0.477737	0.610686	0.534909	0.00777183	0.00568272	0.00443912	0.00717321	0.00706433	0.00548759	0.0256312	0.0674251	0.0383697
Chr2L	1824476	1826774	2298	0.0108044	0.412405	0.320264	0.865837	0.0760771	0.180245	0.382616	0.768356	0.00530791	0.00679593	0.00651311	0.00665584	0.00838923	0.00805657	0.0398535	0.234441	0.144153
Chr2L	1826775	1829813	2993	-0.00982277	0.578262	0.314194	0.86992	0.0227621	0.524208	0.311693	0.817608	0.00688344	0.00756278	0.00514196	0.00756729	0.00736025	0.00721896	-0.00392317	0.119398	0.0747667
Chr2L	1829814	1833229	3304	0.0290355	0.292242	0.782401	0.32413	0.0538702	0.289325	0.782401	0.311745	0.00571391	0.00547609	0.00443654	0.00608114	0.00623255	0.00548359	0.0371184	0.121151	0.0575068
Chr2L	1833230	1836892	3544	0.00255677	0.476765	0.923464	0.161773	0.0566807	0.272992	1.14435	0.0665704	0.00572603	0.00624727	0.00474163	0.00686231	0.00661434	0.00656739	0.0825853	0.144648	0.121093
Chr2L	1836893	1839189	2155	-0.0619286	0.910364	0.799983	0.298075	-0.0032616	0.768423	0.799983	0.287029	0.0135703	0.0122391	0.0125441	0.0139263	0.0156384	0.0147187	0.0329364	0.0950688	0.130564
Chr2L	1839190	1841911	2592	-0.00665786	0.549485	0.816311	0.277465	0.0335475	0.435543	0.816311	0.267905	0.0062828	0.00680975	0.00703775	0.0074087	0.00792054	0.007884	0.0695741	0.0868588	0.0914294
Chr2L	1841912	1845812	3672	0.0110603	0.409683	0.9342	0.149913	0.034395	0.426988	0.9342	0.145409	0.00481355	0.00511338	0.00442512	0.00536458	0.00553036	0.00524579	0.0263139	0.0931452	0.0541292
Chr2L	1845813	1848583	2651	0.0476585	0.195995	1.00285	0.108497	0.0724574	0.194633	1.00285	0.106982	0.00920262	0.00818449	0.00685261	0.00983063	0.00980755	0.00832011	0.079299	0.114352	0.0574263
Chr2L	1848584	1851087	2444	0.0166228	0.368073	0.732175	0.387323	0.0633955	0.23916	0.732175	0.371099	0.00757814	0.00790762	0.00567377	0.00952676	0.00772347	0.00799441	0.150043	0.0729667	0.105549
Chr2L	1851088	1854470	3234	-0.0126644	0.601789	0.811043	0.283492	0.0364579	0.41085	0.811043	0.273137	0.00703664	0.00760797	0.00614797	0.0084083	0.00787834	0.00809398	0.0859616	0.0953264	0.110547
Chr2L	1854471	1859097	4477	0.0141008	0.389267	0.823622	0.267743	0.037789	0.399183	0.823622	0.259607	0.00449456	0.0042681	0.00396781	0.00483205	0.00495625	0.00452297	0.052655	0.0750157	0.0549263
Chr2L	1859098	1861981	2715	-0.0433979	0.827144	0.774705	0.33288	0.00448107	0.699008	0.774705	0.320043	0.00622644	0.00738495	0.00413962	0.00761503	0.00596331	0.00689303	0.0569027	0.0625194	0.107905
Chr2L	1861982	1865458	3304	0.0384179	0.24091	0.611016	0.561346	0.0904461	0.133385	0.612857	0.531842	0.00497982	0.00644215	0.00731344	0.00668016	0.00825877	0.00800357	0.0920151	0.188153	0.116689
Chr2L	1865459	1868725	3170	-0.0235071	0.698036	1.3321	0.0351935	0.051309	0.306047	1.3321	0.0359011	0.00639077	0.00654616	0.00805663	0.00724311	0.00973414	0.00886602	0.0648467	0.192649	0.163412
Chr2L	1868726	1872351	3488	-0.0197865	0.667315	0.67778	0.464126	0.0188352	0.558818	0.694448	0.417103	0.00428068	0.00472194	0.00658099	0.00497429	0.00641256	0.0063149	0.0501984	0.0752892	0.0879916
Chr2L	1872352	1875564	3101	0.0492275	0.190356	0.493627	0.703092	0.0616169	0.246549	0.485758	0.675086	0.00455572	0.00519113	0.00564047	0.00558396	0.00595403	0.00576743	0.0794894	0.0675631	0.0291145
Chr2L	1875565	1878320	2593	0.00861904	0.428155	0.745605	0.369823	0.0478065	0.329574	0.745605	0.35378	0.00612898	0.00794659	0.0064524	0.00776877	0.00791687	0.00826816	0.0422556	0.135751	0.0892213
Chr2L	1878321	1881240	2764	0.0764216	0.110247	0.468641	0.73323	0.0982149	0.114719	0.468641	0.695111	0.0027152	0.00591477	0.0055424	0.00501281	0.00536634	0.00626302	0.0702268	0.161037	0.0506457
Chr2L	1881241	1885665	3695	-0.00156678	0.510402	0.599916	0.57729	0.0196124	0.551235	0.599916	0.548981	0.0064064	0.00705152	0.00648386	0.00728109	0.00742994	0.00739688	0.0279613	0.0595286	0.0492544
Chr2L	1885666	1889104	3255	-0.0530868	0.872059	0.518439	0.675092	-0.0072415	0.798756	0.518439	0.642973	0.00943998	0.0101238	0.00757076	0.0103967	0.00998798	0.0103683	0.0125536	0.078928	0.103568
Chr2L	1889105	1891655	2377	0.0656295	0.136496	1.07464	0.07972	0.0984215	0.11433	1.11544	0.0727043	0.00692979	0.00964071	0.00579442	0.00968061	0.00821264	0.00881774	0.0907118	0.164691	0.0752235
Chr2L	1891656	1900927	1560	0.071653	0.120163	0.476867	0.724091	0.0796023	0.16994	0.461424	0.70359	0.0112826	0.012588	0.0107555	0.0138776	0.0128877	0.0123676	0.0959708	0.0743591	0.0187793
Chr2L	1900928	1903704	2642	-0.00124684	0.507097	0.483144	0.715536	0.0125417	0.621622	0.483144	0.677611	0.0039903	0.00626665	0.00405296	0.00555748	0.00451424	0.00558365	0.0216501	0.0354359	0.0323486
Chr2L	1903705	1906571	2051	0.0435175	0.216411	0.300707	0.877892	0.0513874	0.30488	0.345737	0.7965	0.00461508	0.00676591	0.00512544	0.00615313	0.00584251	0.00631286	0.0208522	0.0955882	0.0185934
Chr2L	1906572	1909289	2544	0.0233338	0.323741	0.634027	0.529458	0.0506774	0.310519	0.634027	0.504961	0.00690489	0.0120995	0.0083093	0.0115572	0.00864953	0.0114354	0.111866	0.0468009	0.0631291
Chr2L	1909290	1912137	2735	0.0180971	0.359518	0.447695	0.761034	0.0465563	0.335018	0.491237	0.668591	0.00777277	0.00974658	0.00851724	0.00953331	0.0100415	0.0101668	0.031682	0.12084	0.0656184
Chr2L	1912138	1915692	3308	-0.0133169	0.607428	0.60159	0.574373	0.0251378	0.503014	0.60159	0.545914	0.00435195	0.00558498	0.00681987	0.00535395	0.00686545	0.00697067	0.0209393	0.113808	0.0876284
Chr2L	1915693	1918448	2673	-0.000280538	0.501847	0.470233	0.730896	0.0402708	0.378184	0.473	0.691864	0.00954905	0.0106445	0.00917421	0.0108946	0.0117787	0.011378	0.0258949	0.140164	0.0921789
Chr2L	1918449	1921444	2791	-0.067721	0.924947	0.179825	0.955473	0.00102073	0.733035	0.290215	0.832401	0.0046453	0.00465377	0.00764623	0.00527596	0.00728952	0.00723248	0.0772577	0.0820142	0.151205
Chr2L	1921445	1924303	2723	0.0147977	0.383239	0.624557	0.543457	0.0633645	0.239549	0.641785	0.491611	0.00668736	0.00860001	0.0101286	0.00841347	0.0111894	0.0107794	0.0404455	0.182305	0.109368
Chr2L	1924304	1927398	3020	0.0475353	0.196383	0.613624	0.557651	0.0757248	0.182578	0.613624	0.530218	0.0048517	0.00613997	0.00510685	0.00642305	0.00607408	0.00626901	0.09384	0.113201	0.065017
Chr2L	1927399	1930862	3222	0.0523848	0.175578	0.771981	0.335796	0.113867	0.0801089	0.833218	0.247159	0.00527279	0.00635594	0.00508008	0.00643246	0.00770987	0.00695051	0.0469303	0.278405	0.136382
Chr2L	1930863	1933622	2521	-0.00898425	0.570873	0.356774	0.839782	0.0154491	0.593817	0.3428	0.797583	0.00605705	0.00956985	0.00748725	0.00870657	0.0077268	0.00946272	0.042534	0.0446738	0.0566042
Chr2L	1933623	1937929	3978	-6.84831e-05	0.500292	0.20758	0.937974	0.0191186	0.555707	0.211936	0.875519	0.00523667	0.00690021	0.00574521	0.00677639	0.00614366	0.0068914	0.0522879	0.0298366	0.0447268
Chr2L	1937930	1941194	3143	-0.0578205	0.895975	0.43376	0.775034	-0.0196674	0.882753	0.43376	0.732095	0.00738929	0.0084674	0.00600626	0.00842047	0.0075433	0.00833507	0.0112571	0.0395302	0.0869717
Chr2L	1941195	1944979	3609	-0.0367237	0.790006	0.27888	0.89442	0.00989819	0.643204	0.269529	0.84503	0.00456921	0.00647788	0.00339553	0.00627595	0.00458477	0.00589707	0.0643293	0.0624544	0.105227
Chr2L	1944980	1948661	3408	0.00836884	0.430877	0.505478	0.689092	0.0505354	0.312075	0.505478	0.65506	0.00404461	0.00719135	0.00435425	0.00648755	0.00519076	0.00676981	0.0699	0.121173	0.0956691
Chr2L	1948662	1952192	3426	0.033921	0.265604	0.943354	0.140385	0.0528321	0.295353	0.931372	0.149558	0.00779491	0.00856692	0.00682255	0.00890894	0.00885919	0.00839939	0.0355909	0.10821	0.0440979
Chr2L	1952193	1955371	2897	-0.0162555	0.634843	0.908542	0.181217	0.00686587	0.676259	0.908542	0.174454	0.00723369	0.00622253	0.0053823	0.00717263	0.00719053	0.00638093	0.0187494	0.0487181	0.0536478
Chr2L	1955372	1957779	2275	-0.0449141	0.834338	0.378586	0.821116	-0.011066	0.827921	0.378586	0.773769	0.00515444	0.00634988	0.006101	0.00617447	0.00635853	0.00700551	0.0173603	0.0402448	0.0775497
Chr2L	1957780	1960564	2627	-0.00564747	0.542096	0.642442	0.515847	0.0764922	0.178495	0.657864	0.465813	0.00709735	0.00877052	0.00644582	0.00861069	0.010067	0.00978625	0.0283861	0.273907	0.177897
Chr2L	1960565	1962854	2142	-0.00799106	0.560762	0.623474	0.545596	0.00634281	0.682287	0.623474	0.518492	0.0122855	0.0121697	0.0101001	0.0133231	0.0122187	0.0120226	0.0395644	0.00648006	0.0336062
Chr2L	1962855	1966216	3086	-0.000393835	0.502625	1.29386	0.0404433	0.0175402	0.573595	1.29386	0.0405917	0.00683143	0.00648779	0.00415543	0.00716942	0.00622279	0.00582669	0.0274522	0.0487839	0.0418679
Chr2L	1966217	1969856	3492	-0.0191861	0.662648	0.438341	0.770951	0.0162984	0.58565	0.512788	0.648746	0.00790508	0.00847424	0.00599018	0.0087329	0.00835642	0.00827503	0.0142202	0.0977816	0.0811425
Chr2L	1969857	1974018	4076	-0.0613962	0.908419	0.550451	0.644565	-0.0259554	0.918919	0.550451	0.609959	0.00870962	0.00862489	0.00748086	0.00949024	0.00866195	0.00913186	0.0439774	-0.0124414	0.0810467
Chr2L	1974019	1978460	3649	0.0224441	0.330935	0.220353	0.928252	0.0360183	0.413377	0.276885	0.840159	0.00452249	0.00541562	0.00430845	0.00554216	0.00503376	0.00523926	0.0546784	0.0470363	0.0318537
Chr2L	1978461	1982239	3460	0.0932184	0.0769979	0.626532	0.540152	0.121675	0.0698036	0.626532	0.513982	0.00587055	0.00897395	0.00780322	0.00846208	0.00948654	0.00934207	0.0658354	0.215816	0.0656125
Chr2L	1982240	1986153	3390	-0.0141333	0.614233	0.503016	0.692786	0.0176606	0.572817	0.560482	0.598773	0.00769701	0.00809417	0.00648067	0.00836081	0.00848765	0.00821149	0.00944277	0.0966603	0.0730197
Chr2L	1986154	1988579	2311	-0.0140263	0.613066	0.639718	0.51993	0.0203617	0.545207	0.639718	0.495039	0.0104833	0.0134804	0.0130203	0.0131151	0.0138548	0.0149113	0.0375812	0.0809613	0.0787366
Chr2L	1988580	1990918	2111	0.0100209	0.41785	1.37035	0.0305269	0.0323282	0.44546	1.37035	0.0319322	0.0121101	0.0136187	0.0117182	0.0139526	0.0140842	0.0139082	0.0308034	0.0829263	0.0518086
Chr2L	1990919	1993768	2761	0.0501208	0.186661	0.630527	0.534513	0.0818783	0.15944	0.630527	0.509652	0.00682355	0.0074343	0.00450489	0.00784177	0.00741288	0.00680979	0.0428602	0.17773	0.0729392
Chr2L	1993769	1996985	3086	-0.053603	0.874392	0.635379	0.52693	-0.00132942	0.751701	0.635379	0.502796	0.00603876	0.00616019	0.00530919	0.00660781	0.00672356	0.00677503	0.03204	0.085557	0.117206
Chr2L	1996986	1999567	2516	0.00901748	0.425822	0.476664	0.72448	0.0350755	0.421738	0.476664	0.68591	0.00515429	0.00853091	0.00444004	0.00773934	0.00559915	0.00730857	0.0550732	0.0728567	0.0602523
Chr2L	1999568	2002587	2849	0.00123378	0.488431	0.499113	0.698036	0.0369998	0.4056	0.499113	0.660473	0.00585547	0.0066149	0.00408469	0.00659611	0.00624088	0.00615872	0.00535648	0.142663	0.0817595
Chr2L	2002588	2005239	2518	-0.00772583	0.55979	0.453952	0.754035	-0.00251643	0.761229	0.453952	0.711167	0.00582374	0.00672089	0.00569864	0.00665481	0.00622713	0.00653285	0.008695	-0.00134327	0.0123467
Chr2L	2005240	2007963	2607	0.0292676	0.291853	0.548876	0.646899	0.0319664	0.447988	0.548876	0.612123	0.00435186	0.00492574	0.00441376	0.00506047	0.00493421	0.00488179	0.0337705	0.0353744	0.0064156
Chr2L	2007964	2010729	2704	-0.0141376	0.614427	0.548857	0.647093	0.0233526	0.518569	0.548857	0.612304	0.00817856	0.00697255	0.00384764	0.00795287	0.00735353	0.00628011	0.00247381	0.125091	0.0855273
Chr2L	2010730	2013368	2487	0.022023	0.334435	0.578513	0.606066	0.0263154	0.494264	0.563668	0.596067	0.00873648	0.0088355	0.00796602	0.00935554	0.00949878	0.00882631	0.0144785	0.0471359	0.0101843
Chr2L	2013369	2016221	2743	-0.034528	0.775423	0.164377	0.964223	-0.0181871	0.874781	0.167328	0.897889	0.00803391	0.00748284	0.00791035	0.00819768	0.00862865	0.00828748	0.00753088	-0.0049757	0.0382206
Chr2L	2016222	2018895	2561	0.0137316	0.391406	0.607485	0.566012	0.0292053	0.470154	0.607485	0.538697	0.00915177	0.0109396	0.00961157	0.011366	0.0104361	0.011089	0.0673325	0.0252813	0.0362296
Chr2L	2018896	2021607	2547	-0.0152542	0.624927	0.178747	0.955862	-0.000318572	0.743146	0.251208	0.855493	0.00432721	0.00593077	0.00505643	0.00550311	0.00522571	0.00592566	0.0118577	0.0227896	0.0349921
Chr2L	2021608	2024005	2214	-0.0188275	0.660509	0.336787	0.853393	0.0103267	0.63951	0.45665	0.707739	0.00749285	0.0118095	0.00785542	0.010813	0.00870751	0.0111017	0.0457732	0.0424023	0.0671659
Chr2L	2024006	2026734	2626	0.0348027	0.261132	0.579142	0.604511	0.0441198	0.351157	0.579142	0.576763	0.00471961	0.00933445	0.00762482	0.00836039	0.00685021	0.00903971	0.0892185	0.0168632	0.0219746
Chr2L	2026735	2031520	3647	-0.0210238	0.677426	0.360423	0.837449	0.00821471	0.661482	0.352275	0.792351	0.005072	0.0058494	0.00462214	0.00589226	0.00556517	0.00586289	0.0261145	0.0579497	0.0673532
Chr2L	2031521	2038784	6929	-0.0200317	0.669454	0.661041	0.483959	0.00643349	0.68112	0.661041	0.461844	0.00196469	0.00219452	0.00133456	0.00225471	0.00185957	0.00198026	0.0325076	0.0420256	0.0611645
Chr2L	2038785	2044976	5085	-0.0282962	0.734396	0.661309	0.48357	-0.0142897	0.848143	0.661309	0.461303	0.0040068	0.00407389	0.00465521	0.00428563	0.00468052	0.00465671	0.00972644	-0.00496259	0.0328514
Chr2L	2044977	2049047	3984	-0.0204321	0.672176	1.06528	0.0839977	0.00716626	0.673148	1.46024	0.0207469	0.0075347	0.00779728	0.00635331	0.0085407	0.00766406	0.00788045	0.058803	0.0193572	0.063698
Chr2L	2049048	2052832	3389	-0.0375322	0.796422	0.28161	0.891503	-0.0119822	0.835116	0.273407	0.841602	0.0062044	0.00622878	0.00552916	0.00685559	0.00627087	0.00649942	0.0502122	-0.0146551	0.0591132
Chr2L	2052833	2056740	3512	-0.0419506	0.820922	0.428634	0.779701	0.00297704	0.714175	0.428634	0.735703	0.00414368	0.0043646	0.00391067	0.00463229	0.00468945	0.00478993	0.0376977	0.0719522	0.101604
Chr2L	2056741	2060103	3212	-0.00600623	0.545207	0.358954	0.838032	0.0203679	0.544818	0.553832	0.60635	0.0065281	0.00585611	0.00560255	0.00671153	0.00702971	0.00632807	0.0357195	0.0650483	0.0609604
Chr2L	2060104	2063063	2815	-0.0417095	0.819561	0.559656	0.633677	0.0194134	0.553957	0.559656	0.599495	0.00815647	0.00750016	0.0069258	0.00846737	0.00950002	0.00866678	0.0325668	0.14057	0.135641
Chr2L	2063064	2066097	2903	-0.00183854	0.512347	0.45012	0.758312	0.0204744	0.544235	0.45012	0.714415	0.00647938	0.00657119	0.00346614	0.00696213	0.00577787	0.00560145	0.0181917	0.0730003	0.0518214
Chr2L	2066098	2068936	2758	-0.0692916	0.929419	0.69642	0.436127	-0.0243696	0.909975	0.69642	0.415479	0.00890657	0.00841837	0.00592818	0.00903108	0.00855831	0.0084118	-0.00658557	0.0628914	0.101592
Chr2L	2068937	2071769	2705	0.0217122	0.33638	0.239189	0.917363	0.0337748	0.432238	0.233209	0.863612	0.00327881	0.00440432	0.0028294	0.00414885	0.00355082	0.00389377	0.0219702	0.0714228	0.0283574
Chr2L	2071770	2074740	2839	0.0600282	0.15069	1.26056	0.0443321	0.0645052	0.234299	1.26056	0.0454627	0.00629041	0.00735864	0.00736061	0.00763286	0.00804708	0.00770912	0.0565415	0.078253	0.0106201
Chr2L	2074741	2077691	2739	0.0483701	0.193661	0.919432	0.167801	0.055961	0.27727	0.919432	0.161465	0.00427735	0.00551029	0.00443125	0.00542911	0.00512763	0.00526924	0.0461904	0.0794037	0.01794
Chr2L	2077692	2080501	2634	0.091558	0.0791367	0.643036	0.514097	0.112944	0.0824422	0.660162	0.462565	0.00705904	0.00752271	0.00429645	0.00830275	0.00743883	0.00656484	0.0756578	0.179808	0.0497231
Chr2L	2080502	2083838	3232	-0.0168257	0.64301	0.650345	0.501264	0.0422751	0.363018	0.650345	0.4779	0.00499402	0.00589597	0.00567542	0.00639839	0.00657897	0.00690805	0.0988809	0.1143	0.131463
Chr2L	2083839	2086021	2082	0.089412	0.0830255	0.995604	0.112969	0.10465	0.100136	1.11023	0.0737868	0.00634754	0.00769588	0.00703621	0.00810717	0.00852168	0.00793771	0.0847402	0.145377	0.0356887
Chr2L	2086022	2089349	3130	-0.076517	0.944585	0.478729	0.721369	-0.0144006	0.849504	0.504175	0.656143	0.00567249	0.00628591	0.00439239	0.00670018	0.00577793	0.00655834	0.0593585	0.0564845	0.137687
Chr2L	2089350	2092632	3066	-0.0376177	0.797006	0.245854	0.913086	0.0143908	0.60315	0.244421	0.858019	0.00522128	0.00570863	0.0068522	0.00602726	0.00732901	0.00727779	0.0445573	0.101683	0.116648
Chr2L	2092633	2095751	2985	0.0436883	0.215633	1.19442	0.0561929	0.0944452	0.121524	1.19442	0.055746	0.00526891	0.00456853	0.00406908	0.00561576	0.00624422	0.00507438	0.090631	0.193404	0.114007
Chr2L	2095752	2098240	2347	0.0871951	0.0871087	0.499881	0.697064	0.102136	0.105775	0.499881	0.659571	0.0096156	0.0117323	0.00919497	0.0120871	0.0120501	0.0113171	0.0677692	0.156106	0.035004
Chr2L	2098241	2110474	2982	0.0168554	0.367295	0.553388	0.641066	0.0418829	0.365545	0.541591	0.620963	0.00748132	0.0086075	0.00907523	0.00876871	0.0100268	0.00970212	0.0332484	0.103842	0.0579399
Chr2L	2110475	2120519	2298	0.0749295	0.113358	1.11977	0.0719424	0.105162	0.098775	1.11977	0.071261	0.0113911	0.0129182	0.00688053	0.0136337	0.0122373	0.0112986	0.0596082	0.198254	0.0695609
Chr2L	2120520	2123586	2898	0.00602063	0.449932	0.635184	0.527513	0.0456731	0.341629	0.635184	0.503338	0.00969043	0.00907239	0.0074191	0.010167	0.0108522	0.00949961	0.0318149	0.142367	0.0902308
Chr2L	2123587	2126937	3254	0.00760178	0.436905	0.719535	0.404628	0.0375526	0.400933	0.719535	0.387516	0.00423078	0.00548855	0.00361602	0.00543365	0.00467117	0.00514798	0.0525248	0.0884222	0.0689363
Chr2L	2126938	2132201	5176	-0.0168239	0.642815	0.928815	0.156329	0.031571	0.450321	0.928815	0.151903	0.00253805	0.00302184	0.00261636	0.00325265	0.00300629	0.0032969	0.0985599	0.072065	0.109002
Chr2L	2132202	2138010	5468	-0.000759286	0.504958	1.50489	0.0155551	0.0372771	0.402878	1.50489	0.0162367	0.0050943	0.00320456	0.0028891	0.00472614	0.00454192	0.00347078	0.111737	0.0457002	0.0867178
Chr2L	2138011	2143925	5829	0.0146655	0.384212	0.293089	0.882948	0.061611	0.246938	0.373867	0.777016	0.00192159	0.00206005	0.00111282	0.00212297	0.00202678	0.0018941	0.0166365	0.196198	0.105917
Chr2L	2143926	2149304	4929	0.0506922	0.183745	0.445448	0.76434	0.0813788	0.160801	0.445448	0.720188	0.00301235	0.00510433	0.0049633	0.00457957	0.0052237	0.00560941	0.052789	0.166154	0.0705684
Chr2L	2149305	2153568	3761	0.0600796	0.150301	0.499774	0.697258	0.0914894	0.129108	0.499774	0.659751	0.00196863	0.00330587	0.00318761	0.00292624	0.00348299	0.00362461	0.0396459	0.195418	0.0721703
Chr2L	2153569	2159940	5612	-0.081231	0.954112	0.733639	0.385767	0.0226678	0.524985	0.733639	0.369655	0.00355026	0.00366772	0.00274207	0.00399672	0.00429044	0.00435585	0.0547105	0.210892	0.219469
Chr2L	2159941	2164099	3999	-0.0234966	0.697842	0.257386	0.908808	-0.00557491	0.789034	0.24173	0.859282	0.00537816	0.00525685	0.00395352	0.00559986	0.00517095	0.00501536	0.00582941	0.0254153	0.0418396
Chr2L	2164100	2167557	3258	-0.00208407	0.514291	0.577073	0.608594	0.0481051	0.326658	0.566616	0.592459	0.00679407	0.0075222	0.00770346	0.00812085	0.00898995	0.00885977	0.0754817	0.128396	0.112807
Chr2L	2167558	2172294	4600	-0.0436303	0.828116	0.62469	0.542096	0.0119225	0.626871	0.62469	0.516327	0.00482637	0.00528493	0.00479562	0.005674	0.0057026	0.00598517	0.0650841	0.0851818	0.124083
Chr2L	2172295	2177260	4806	-0.0240383	0.703092	0.631564	0.532957	-0.0152125	0.855143	0.631564	0.508028	0.00272162	0.00311083	0.00266365	0.00306889	0.00287629	0.00306845	0.00261243	-0.0120652	0.020828
Chr2L	2177261	2181326	3971	0.0208798	0.341241	0.618685	0.552401	0.0274565	0.486292	0.618685	0.525347	0.00351538	0.00452766	0.00460393	0.00432871	0.00460864	0.00480454	0.0222572	0.0469507	0.0155619
Chr2L	2181327	2184235	2786	-0.0279994	0.732646	0.638266	0.522069	0.0119398	0.626483	0.638266	0.497564	0.00341185	0.00343962	0.00317449	0.00377519	0.00380579	0.00377241	0.0510346	0.0645659	0.0908526
Chr2L	2184236	2186999	2484	0.0308528	0.28427	0.639468	0.520319	0.0377545	0.399767	0.639468	0.495219	0.00591228	0.0071753	0.00529653	0.00720842	0.00636128	0.00661839	0.0432529	0.04663	0.0163247
Chr2L	2187000	2190999	3309	0.0208871	0.340852	0.915231	0.173051	0.0344486	0.426794	0.915231	0.166156	0.0066998	0.00598324	0.0047047	0.00679992	0.00664994	0.00575369	0.0248683	0.073236	0.0318244
Chr2L	2191000	2193393	2275	0.0499098	0.187828	0.810356	0.284464	0.0664105	0.225744	0.810356	0.273859	0.0113486	0.00841641	0.00653175	0.0107295	0.0108469	0.00810116	0.0480823	0.115644	0.0385871
Chr2L	2193394	2196744	3188	0.0344827	0.263076	0.688598	0.445071	0.0360973	0.412405	0.832585	0.24788	0.0033194	0.00265833	0.00169306	0.0032958	0.00273428	0.00227894	0.0614392	0.0125579	0.00384318
Chr2L	2196745	2200984	4055	0.10231	0.0614427	0.910169	0.178689	0.142058	0.0460821	0.910169	0.172289	0.00277233	0.00117009	0.00170442	0.00235522	0.00280717	0.00160372	0.198832	0.145488	0.090439
Chr2L	2200985	2205225	4040	-0.0806354	0.952946	0.208695	0.937002	-0.0185626	0.876531	0.197897	0.882735	0.00143045	0.00183146	0.00458527	0.00177386	0.00355144	0.00362393	0.0316007	0.0757724	0.137597
Chr2L	2205226	2208361	3114	-0.0178111	0.65176	0.830806	0.259187	0.0343923	0.427183	0.830806	0.249865	0.00476458	0.00572356	0.00609056	0.00609625	0.00650587	0.00689077	0.0917597	0.0924753	0.117058
Chr2L	2208362	2211588	2857	0.0528558	0.174801	1.0325	0.097414	0.0724289	0.194828	1.0325	0.0945336	0.00589979	0.00747092	0.00785181	0.0077542	0.00827064	0.00829982	0.087403	0.0952308	0.0456058
Chr2L	2211589	2217117	5006	-0.0169911	0.64476	0.616754	0.55454	-0.00106752	0.747813	0.616754	0.527693	0.00311751	0.00245053	0.00217242	0.00293591	0.00291899	0.00249212	0.0134381	0.0220637	0.0372629
Chr2L	2217118	2222146	4327	-0.0164053	0.638538	0.625439	0.541318	0.00441357	0.699981	0.625439	0.515064	0.00400269	0.00458112	0.00394655	0.0045736	0.00449335	0.00465974	0.0152035	0.0422382	0.0484369
Chr2L	2222147	2227976	5709	0.00481119	0.459071	0.0806929	0.989889	0.0129623	0.618122	0.137901	0.909796	0.00205816	0.00264935	0.00188046	0.00253766	0.00217697	0.00241064	0.0231886	0.0216638	0.0192513
Chr2L	2227977	2234145	5873	-0.0193585	0.66362	0.703136	0.426405	-0.000834319	0.746257	0.703136	0.406278	0.00196074	0.00261548	0.00130137	0.0024938	0.00177806	0.00216134	0.031009	0.0109479	0.0432153
Chr2L	2234146	2239286	4907	-0.109174	0.981917	0.194726	0.946529	-0.0323553	0.943029	0.257651	0.851524	0.00340975	0.00314196	0.00297659	0.00347685	0.0038343	0.00380799	0.014035	0.0990943	0.167398
Chr2L	2239287	2243312	3933	-0.0469221	0.845615	0.488759	0.708147	-0.00662047	0.795256	0.488759	0.671478	0.00549682	0.00615213	0.00571789	0.0063577	0.00637579	0.00678524	0.0363509	0.0448084	0.091638
Chr2L	2243313	2247205	3711	-0.0229481	0.694147	0.520857	0.672759	0.0080757	0.663426	0.520857	0.641349	0.00334185	0.00595588	0.0037991	0.00561609	0.00380425	0.00553651	0.104341	-0.0202605	0.0713156
Chr2L	2247206	2250148	2780	0.0454767	0.206494	1.92431	0.0034999	0.0659381	0.227883	1.92431	0.00360815	0.00729612	0.00694277	0.0066684	0.00827163	0.00813873	0.0074131	0.102417	0.0700491	0.0476256
Chr2L	2250149	2253648	3386	-0.0131289	0.605094	0.253961	0.909975	0.0259017	0.496597	0.2533	0.85387	0.0038392	0.00405931	0.00529882	0.00436226	0.0054675	0.00524496	0.0499965	0.0893485	0.0888805
Chr2L	2253649	2256551	2796	-0.0174038	0.649232	0.278681	0.894808	0.0268675	0.490375	0.364983	0.784052	0.00464115	0.00492728	0.00287715	0.00502028	0.00476204	0.00460934	-0.00295394	0.149783	0.100197
Chr2L	2256552	2259515	2868	0.0373109	0.245965	0.655384	0.491542	0.061559	0.247326	0.669569	0.45138	0.0072557	0.0100782	0.00953991	0.00969403	0.0104125	0.0107916	0.0506294	0.121017	0.0561875
Chr2L	2259516	2262365	2779	-0.0204864	0.673148	0.174148	0.958973	0.000320796	0.737313	0.272196	0.842865	0.00418195	0.00419041	0.00444366	0.00443432	0.00485982	0.00468728	0.0107114	0.0387243	0.0484105
Chr2L	2262366	2264970	2573	-0.0270495	0.726619	0.391578	0.8112	0.00266619	0.718063	0.378725	0.773408	0.00820928	0.0110866	0.00754851	0.010452	0.00898792	0.0105112	0.0235953	0.0509759	0.068414
Chr2L	2264971	2267030	1998	-0.00148386	0.509236	0.258109	0.907836	0.0229704	0.522652	0.26557	0.846473	0.00940388	0.0132064	0.010974	0.0119361	0.0122756	0.0133658	0.000100869	0.0989179	0.0566511
Chr2L	2267031	2269334	2252	0.0392519	0.235855	0.53868	0.656232	0.0757734	0.181995	0.53868	0.62385	0.00562645	0.00786035	0.00351102	0.00768023	0.00580053	0.00664051	0.0671812	0.155575	0.0834122
Chr2L	2269335	2272699	3128	0.0235672	0.32238	0.528827	0.664982	0.0379093	0.396461	0.528827	0.634314	0.00321656	0.0040136	0.00307817	0.00406193	0.00357914	0.00382511	0.059296	0.0477192	0.0336251
Chr2L	2272700	2275350	2591	0.0272273	0.301575	0.599005	0.578651	0.0609284	0.251021	0.599005	0.549883	0.00428879	0.00466399	0.00416971	0.00508247	0.00519884	0.00498451	0.0749334	0.116919	0.0772262
Chr2L	2275351	2278049	2628	0.101498	0.0635816	0.483849	0.714952	0.104826	0.0997472	0.483849	0.676529	0.0011273	0.00490735	0.00299645	0.00362105	0.00258738	0.00416474	0.0777158	0.127757	0.00790479
Chr2L	2278050	2281230	3138	0.0346652	0.261909	0.479241	0.720202	0.0411605	0.371962	0.479241	0.682302	0.00139462	0.00305006	0.00173585	0.0025081	0.00178918	0.0025456	0.0460101	0.0494447	0.0153707
Chr2L	2281231	2284497	3204	0.027625	0.299436	0.0753736	0.991639	0.0382012	0.394128	0.098249	0.919538	0.000992296	0.00294969	0.00187603	0.00226355	0.00163929	0.00259096	0.0509047	0.0481791	0.0249068
Chr2L	2284498	2287679	3127	-0.0814326	0.954501	0.0786348	0.990861	-0.0448963	0.975112	0.114332	0.91611	0.00577865	0.00686753	0.00582114	0.00697585	0.00605769	0.0072281	0.041985	-0.046605	0.0834447
Chr2L	2287680	2290678	2945	-0.0352698	0.781839	0.327196	0.859809	0.00511068	0.693759	0.381237	0.770341	0.00556097	0.00676672	0.00637561	0.00658627	0.00719822	0.00752225	0.00856744	0.0932763	0.0918089
Chr2L	2290679	2293420	2664	-0.0362538	0.787284	0.609086	0.564068	0.00842894	0.659148	0.609086	0.537074	0.00694997	0.00752192	0.00558416	0.0076584	0.00762404	0.00766772	0.00673218	0.110115	0.101079
Chr2L	2293421	2301883	3106	-0.00486703	0.536846	0.173206	0.959946	0.0206178	0.542679	0.186939	0.887967	0.00408078	0.00562693	0.00379403	0.00536383	0.00454009	0.00526631	0.0407148	0.0586552	0.0589669
Chr2L	2301884	2304693	2688	-0.0456633	0.839004	0.677512	0.464515	-0.0207196	0.890336	0.677512	0.44236	0.0075932	0.00778914	0.00745631	0.00824932	0.00811454	0.00839227	0.0229598	-0.00519371	0.0577516
Chr2L	2304694	2307876	3078	-0.00212364	0.514486	0.689289	0.444488	0.019212	0.555318	0.689289	0.423597	0.00594945	0.00586699	0.0033911	0.00632377	0.00537372	0.00512944	0.0219694	0.0648903	0.049609
Chr2L	2307877	2310233	2327	0.0413882	0.225744	0.472339	0.729341	0.0877469	0.140968	0.581341	0.573155	0.00739833	0.010387	0.0114037	0.0100895	0.0128002	0.0125241	0.0637306	0.197641	0.104665
Chr2L	2310234	2313469	3138	-0.0187445	0.659343	0.322001	0.863309	0.0256909	0.497958	0.365578	0.78333	0.00405135	0.00626311	0.00611215	0.0055688	0.00639111	0.00713971	0.0179162	0.13001	0.100549
Chr2L	2313470	2315931	2302	0.15407	0.025666	1.83864	0.00486098	0.200312	0.0157496	1.83864	0.00505142	0.00677945	0.00660426	0.00428512	0.00802594	0.00849802	0.00643077	0.131107	0.309519	0.104416
Chr2L	2315932	2319451	3243	0.00300594	0.472876	0.558743	0.635038	0.0398921	0.381295	0.545123	0.616453	0.00593083	0.00718276	0.00742839	0.00757959	0.00790956	0.00826	0.0851768	0.0757078	0.0842091
Chr2L	2319452	2321793	2211	0.171236	0.0173051	0.796558	0.303519	0.195707	0.0171106	0.796558	0.2919	0.00151191	0.00519793	0.0034027	0.00461727	0.0034981	0.00479124	0.170629	0.231017	0.0566889
Chr2L	2321794	2325020	3042	0.0266239	0.305658	0.627823	0.538985	0.0513973	0.304686	0.627823	0.512899	0.00462996	0.00506272	0.00507251	0.00544237	0.00578553	0.0055685	0.064181	0.0911195	0.0573689
Chr2L	2325021	2327857	2781	0.0129385	0.398406	0.103238	0.986195	0.0184119	0.563873	0.124244	0.913224	0.00202543	0.00497908	0.00342435	0.00392527	0.00298471	0.00444069	0.0395037	0.00952598	0.0129683
Chr2L	2327858	2330919	2933	0.0467119	0.199883	0.735628	0.383045	0.053878	0.289131	0.735526	0.367851	0.00146781	0.00413283	0.00182059	0.00317746	0.00192564	0.00318669	0.0457662	0.075035	0.0169447
Chr2L	2330920	2333646	2426	0.0242288	0.318491	0.342826	0.848726	0.0372791	0.402683	0.328072	0.805881	0.00168087	0.00416657	0.0028847	0.00339066	0.00257317	0.00380179	0.0650879	0.0376513	0.0306436
Chr2L	2333647	2336867	3114	-0.0618918	0.910169	0.415985	0.790978	-0.0223055	0.898308	0.427612	0.736605	0.00606677	0.00537778	0.00580206	0.00599856	0.00675152	0.00633316	0.00158425	0.0470664	0.0900872
Chr2L	2336868	2340406	3263	0.00261792	0.475987	0.642593	0.515263	0.00876601	0.655648	0.642593	0.490709	0.00369724	0.00426218	0.00340959	0.00430442	0.00388484	0.00405312	0.0245497	0.00731124	0.0145551
Chr2L	2340407	2343250	2767	-0.0240639	0.70348	0.485266	0.712814	0.00517837	0.69337	0.485266	0.675447	0.00544688	0.00816152	0.00726417	0.00735845	0.0073457	0.00860315	0.0196906	0.0584307	0.0673616
Chr2L	2343251	2345725	2322	-0.0109469	0.58565	0.418316	0.788645	-0.00194286	0.756562	0.418316	0.745806	0.00697185	0.0074542	0.00620555	0.00762423	0.00721303	0.00725913	0.00668565	0.0108202	0.0212441
Chr2L	2345726	2348478	2672	0.0133758	0.394906	0.754972	0.356018	0.0336208	0.433988	0.754972	0.342053	0.0073487	0.00632599	0.00631254	0.00758785	0.00776502	0.00686327	0.0634866	0.0487046	0.0471336
Chr2L	2348479	2351241	2707	0.0393953	0.234688	0.862023	0.228466	0.0517752	0.301575	0.886602	0.195742	0.00894353	0.0104024	0.00903673	0.0106532	0.0106006	0.0104047	0.0456096	0.082765	0.0290922
Chr2L	2351242	2354377	2957	-0.00235101	0.516625	0.514761	0.679759	0.0158556	0.590511	0.513069	0.648205	0.00545863	0.00570506	0.00412397	0.00605838	0.00543159	0.00537186	0.0313755	0.0423306	0.0424905
Chr2L	2354378	2357444	2901	-0.058872	0.899864	0.771518	0.33638	-0.0105756	0.825199	0.771518	0.323291	0.00838313	0.00964219	0.00612326	0.0100787	0.00814958	0.00938017	0.0567675	0.0349595	0.108793
Chr2L	2357445	2362004	4356	-0.0618223	0.90978	0.664303	0.479876	-0.00693326	0.797006	0.664303	0.456973	0.00705241	0.00720686	0.00393826	0.00761971	0.0065134	0.00679598	0.0179715	0.0941663	0.122695
Chr2L	2362005	2366533	4469	-0.00344786	0.524985	0.70011	0.431849	0.0100489	0.642232	0.70011	0.410788	0.00253585	0.00370278	0.00196843	0.0033455	0.00252267	0.00308587	0.0160589	0.0354523	0.0316749
Chr2L	2366534	2371032	4229	-0.0337899	0.77134	0.630698	0.533735	-0.003535	0.771534	0.630698	0.50893	0.0037474	0.00489819	0.00188386	0.00464649	0.00317263	0.00390341	0.0189953	0.044867	0.0696112
Chr2L	2371033	2374362	2573	0.0464178	0.201633	0.66898	0.475403	0.0685661	0.214855	0.758162	0.338986	0.00824684	0.00865856	0.00760206	0.00932036	0.00983091	0.0089103	0.0499131	0.129555	0.0514492
Chr2L	2374363	2379408	4515	0.020524	0.343574	0.451829	0.755979	0.0268466	0.49057	0.451829	0.713152	0.00517387	0.00528203	0.00470477	0.00576776	0.00545626	0.00526536	0.0492816	0.0180689	0.0149652
Chr2L	2379409	2383264	3522	-0.00453698	0.53393	0.33327	0.855726	0.0191316	0.555512	0.326236	0.806964	0.0067549	0.00809519	0.00746574	0.00816337	0.00809532	0.00854463	0.0430666	0.0494239	0.0548819
Chr2L	2383265	2386945	3668	-0.020782	0.675676	0.641532	0.517208	0.0264487	0.493292	0.641532	0.492333	0.00538506	0.00829999	0.00677967	0.00806485	0.00705606	0.0088266	0.0928889	0.0657807	0.106525
Chr2L	2386946	2389939	2948	0.00340267	0.469765	1.04202	0.0921641	0.0286956	0.47482	1.04205	0.0907451	0.00734461	0.00948535	0.00771159	0.00918458	0.00891907	0.00952769	0.0304791	0.0831004	0.0585361
Chr2L	2389940	2392097	1999	0.0318646	0.277076	0.850669	0.238577	0.0834862	0.153996	0.852366	0.228937	0.0107473	0.0122121	0.00990754	0.0128472	0.0140219	0.0130847	0.0597116	0.204284	0.115832
Chr2L	2392098	2394639	2453	0.113517	0.0511375	1.13126	0.0698036	0.127067	0.0639704	1.13126	0.0698178	0.00745097	0.00639964	0.00510108	0.00798941	0.00806927	0.00618846	0.10244	0.163369	0.0317982
Chr2L	2394640	2396709	1887	0.0346873	0.261715	0.655501	0.490959	0.076176	0.179856	0.640856	0.493596	0.0103268	0.0129343	0.00928568	0.0131777	0.0128017	0.0129034	0.0628524	0.170043	0.0942059
Chr2L	2396710	2398688	1836	0.0247559	0.316158	0.478749	0.721174	0.0478671	0.329185	0.524142	0.638824	0.0105783	0.0123091	0.00844357	0.0124172	0.011626	0.0114996	0.0272211	0.115959	0.053625
Chr2L	2398689	2401555	2671	-0.00388121	0.528874	0.55875	0.634843	0.0251891	0.502819	0.55875	0.600758	0.00723057	0.00991687	0.00789173	0.00961929	0.00872176	0.00996882	0.0559725	0.0602168	0.0669792
Chr2L	2401556	2404487	2801	0.14901	0.0281937	1.90154	0.00388878	0.191661	0.0188606	1.90154	0.00414938	0.00738484	0.00728774	0.00452551	0.00932854	0.00848944	0.00692695	0.180926	0.248329	0.0967131
Chr2L	2404488	2407215	2650	-0.0344343	0.774645	0.731503	0.388489	-0.00924142	0.814505	0.731503	0.372181	0.00809311	0.00818389	0.00584391	0.00878964	0.00767638	0.00781218	0.0269174	0.0142095	0.0583114
Chr2L	2407216	2411473	4178	0.0991471	0.0672759	1.15058	0.0657204	0.146481	0.0435543	1.19415	0.0559264	0.00307172	0.00415859	0.00257293	0.00415295	0.0042446	0.0039944	0.0731415	0.280999	0.106746
Chr2L	2411474	2415145	3564	0.0120587	0.405794	0.616793	0.554346	0.0775988	0.17519	0.616793	0.527512	0.00439233	0.00608343	0.00499731	0.00615152	0.0062896	0.00678147	0.0944264	0.191288	0.144699
Chr2L	2415146	2418715	3193	-0.0133301	0.607622	0.134487	0.976473	5.91985e-05	0.740424	0.118195	0.914848	0.00535797	0.00603203	0.00410758	0.00612206	0.00517186	0.00547878	0.0223845	0.00936669	0.0314268
Chr2L	2418716	2421318	2508	0.128115	0.03986	0.578476	0.606261	0.128552	0.0614427	0.579158	0.576583	0.00729275	0.0133072	0.0117674	0.0135725	0.0111378	0.0130542	0.169796	0.0695283	0.00104267
Chr2L	2421319	2424708	2993	0.160073	0.0225549	0.642322	0.516236	0.154759	0.0381101	0.638009	0.498467	0.00482792	0.00515676	0.00522601	0.00637748	0.0060302	0.00531727	0.179071	0.0947358	-0.0127522
Chr2L	2424709	2427856	2966	-0.0203795	0.671981	0.633508	0.529846	-0.0106264	0.825394	0.633508	0.505683	0.00903448	0.00860324	0.00792189	0.00920007	0.00926111	0.0087799	-0.00569016	0.00765104	0.0229909
Chr2L	2427857	2432376	4361	0.0916557	0.0787478	0.763238	0.347074	0.109382	0.0902197	0.763238	0.333393	0.00306961	0.00375082	0.00407709	0.00416405	0.00440373	0.00421835	0.130852	0.113784	0.0413924
Chr2L	2432377	2434988	2516	0.0135884	0.392378	0.38223	0.816644	0.0453646	0.343379	0.410928	0.752481	0.00603054	0.00832278	0.00410068	0.00813302	0.00608121	0.00712972	0.0614613	0.0979438	0.0729804
Chr2L	2434989	2438409	3261	-0.0145291	0.617733	0.613359	0.55804	0.00108819	0.732063	0.613359	0.53076	0.00503505	0.00592393	0.0045501	0.00592711	0.00524227	0.00567025	0.0276125	0.0113552	0.0365596
Chr2L	2438410	2441952	3427	0.00246851	0.477348	0.612303	0.559596	0.0309913	0.455182	0.612303	0.533105	0.00284026	0.00490408	0.00312639	0.00459885	0.00334481	0.00452911	0.0943084	0.0304739	0.0657599
Chr2L	2441953	2446706	4655	0.00583086	0.451099	0.61851	0.552596	0.0292066	0.469959	0.61851	0.525708	0.00244876	0.00288554	0.00196297	0.00295196	0.00254149	0.00268871	0.0484589	0.0624526	0.0542217
Chr2L	2446707	2450158	3292	0.041192	0.227105	0.753791	0.358351	0.0575441	0.267354	0.753791	0.343496	0.00676558	0.00771187	0.0076173	0.008186	0.00849287	0.00826214	0.06881	0.0794582	0.0382461
Chr2L	2450159	2456329	6064	0.015295	0.378767	0.582182	0.600039	0.0354555	0.419405	0.570147	0.58831	0.00367396	0.00467972	0.00284362	0.00473255	0.00371235	0.00415593	0.0655567	0.049898	0.0469418
Chr2L	2456330	2461076	4571	-0.0234649	0.697647	0.351808	0.842504	0.00283099	0.715341	0.355033	0.790907	0.00484856	0.00520293	0.0042898	0.00536573	0.00522077	0.00527611	0.0163102	0.0506032	0.0607852
Chr2L	2461077	2465329	4164	-0.0227213	0.691814	0.479858	0.719424	0.00699679	0.674509	0.479858	0.681941	0.00418967	0.00556267	0.00467301	0.0051985	0.0051727	0.00572893	0.0110237	0.071125	0.0684193
Chr2L	2465330	2469929	4450	0.00338599	0.469959	0.692228	0.440016	0.010705	0.636593	0.692228	0.419268	0.00323666	0.00441737	0.00294904	0.00419548	0.0033569	0.00391746	0.0355673	0.00264576	0.0173031
Chr2L	2469930	2475237	5051	0.0479853	0.195217	0.466431	0.736535	0.0647156	0.233521	0.466431	0.697276	0.00163319	0.00309252	0.00190986	0.00268431	0.00216006	0.00273467	0.0551989	0.106447	0.0391133
Chr2L	2475238	2478993	3655	0.0209997	0.340463	1.18527	0.0591095	0.0508874	0.309547	1.18527	0.0591737	0.00206985	0.00308395	0.00250561	0.00297105	0.00271343	0.00313328	0.0763459	0.089384	0.068796
Chr2L	2478994	2482347	3201	-0.0487498	0.853782	0.795487	0.30488	-0.0119086	0.833755	0.795487	0.293884	0.00412487	0.00532893	0.00305634	0.00512276	0.00403271	0.00485218	0.0255974	0.037395	0.0841109
Chr2L	2482348	2485459	2929	-0.0245325	0.707953	0.33919	0.851254	-0.00847732	0.808866	0.338985	0.799206	0.00570606	0.00605282	0.0045772	0.00625742	0.00562342	0.00576936	0.0128082	0.00840758	0.037565
Chr2L	2485460	2489355	3803	0.0221401	0.332685	0.592602	0.5874	0.0728078	0.193467	0.636268	0.501533	0.00608029	0.00462344	0.00510642	0.00617629	0.00705297	0.00565718	0.107692	0.141446	0.113819
Chr2L	2489356	2494430	4841	-0.0592017	0.901225	0.920172	0.166245	-0.00844308	0.808672	0.920172	0.160202	0.00489024	0.00405506	0.00330185	0.00480112	0.00477414	0.00434655	0.0289994	0.0720116	0.114011
Chr2L	2494431	2498234	3570	0.031602	0.279409	0.483751	0.715147	0.0566959	0.272798	0.483767	0.676709	0.00462484	0.00506657	0.00474513	0.00531826	0.00575213	0.00540641	0.0441838	0.120188	0.058089
Chr2L	2498235	2501282	2910	0.0226004	0.329769	0.646002	0.507097	0.0440503	0.351546	0.670249	0.451019	0.00625084	0.00704948	0.00577098	0.00728042	0.00719925	0.00703392	0.038889	0.0947914	0.0498681
Chr2L	2501283	2503913	2483	0.0557373	0.162357	0.804279	0.291853	0.0820272	0.158857	0.840919	0.239762	0.0091991	0.0099532	0.00694776	0.0105129	0.0104553	0.00945886	0.0426821	0.167341	0.0607719
Chr2L	2503914	2506710	2663	0.0137866	0.391211	0.493649	0.702897	0.0278037	0.483181	0.493649	0.665344	0.00952251	0.0122386	0.0110247	0.0120305	0.0117455	0.0125116	0.0398878	0.0471813	0.0328758
Chr2L	2506711	2509536	2723	-0.00872103	0.568734	0.677025	0.465293	0.00636096	0.681898	0.677025	0.443081	0.00950191	0.00967463	0.0100979	0.0101526	0.0110289	0.0106112	0.0103121	0.0375992	0.0353288
Chr2L	2509537	2511879	2273	-0.00174053	0.511569	0.840356	0.249854	0.0314239	0.451487	0.835822	0.244813	0.00851182	0.00988363	0.00898563	0.0104146	0.0102133	0.0106183	0.0685698	0.0684499	0.0760446
Chr2L	2511880	2514750	2825	0.0585815	0.155162	0.376749	0.823644	0.0833465	0.154385	0.378982	0.772867	0.0079745	0.00824038	0.00674023	0.00907598	0.00935374	0.00828964	0.0626243	0.148778	0.0573502
Chr2L	2514751	2517779	2963	-0.0294122	0.742174	0.398436	0.806922	0.0216258	0.534513	0.398436	0.760419	0.00680658	0.00789432	0.00539548	0.00811687	0.00742265	0.00792485	0.0457025	0.111471	0.114601
Chr2L	2517780	2520288	2320	-0.012144	0.597706	0.271503	0.900058	0.018653	0.560762	0.317658	0.812737	0.00526835	0.00607028	0.00571083	0.006178	0.00645618	0.00657632	0.0313153	0.0759005	0.0708133
Chr2L	2520289	2523514	3113	-0.017366	0.648843	0.672341	0.47132	0.00581116	0.688314	0.672341	0.448674	0.00447406	0.00621285	0.00316029	0.00591702	0.00422286	0.005242	0.0428028	0.022884	0.0537736
Chr2L	2523515	2526419	2753	0.0161406	0.371767	0.679533	0.461598	0.0364439	0.411044	0.679533	0.440375	0.00412894	0.00629341	0.00356418	0.00579175	0.00448766	0.00545233	0.0442067	0.073271	0.0472663
Chr2L	2526420	2529138	2618	-0.0184084	0.656621	0.232582	0.920669	0.0101581	0.641454	0.263995	0.847375	0.00443458	0.00515328	0.00491264	0.00515542	0.00542306	0.00559121	0.021628	0.0644091	0.0658574
Chr2L	2529139	2532501	3250	-0.0209676	0.677231	0.161838	0.965584	0.00984363	0.643788	0.157926	0.903121	0.00271159	0.00412306	0.00333987	0.00374701	0.00349877	0.00419469	0.0312917	0.0595294	0.0708447
Chr2L	2532502	2535606	2997	-0.0243506	0.705814	0.3775	0.822672	0.0173823	0.574567	0.374764	0.776475	0.0037254	0.00434167	0.00406561	0.00433628	0.00473579	0.00481759	0.0215527	0.106404	0.0947333
Chr2L	2535607	2538443	2804	-0.0400961	0.8112	0.683085	0.455765	-0.0191053	0.879448	0.683085	0.434241	0.005811	0.00571229	0.00472618	0.00609284	0.00574335	0.00572729	0.00781817	0.0039918	0.048827
Chr2L	2538444	2542021	3409	0.0397307	0.233132	0.638138	0.522652	0.0667399	0.224188	1.16506	0.0622407	0.00756706	0.00745129	0.00509732	0.00823451	0.00791846	0.00702908	0.0462296	0.139774	0.0623816
Chr2L	2542022	2544746	2565	0.0853544	0.0913864	1.38936	0.028777	0.113136	0.08147	1.38936	0.0303085	0.00932266	0.0111717	0.00785332	0.0117526	0.0114154	0.0106724	0.0791614	0.18946	0.0641065
Chr2L	2544747	2547123	2243	-0.00483932	0.536068	0.564058	0.628816	0.0218138	0.53218	0.56685	0.591918	0.0122203	0.0118769	0.0113749	0.0132432	0.0135425	0.0128465	0.0476271	0.0567201	0.0615852
Chr2L	2547124	2549787	2491	-0.0662945	0.922808	0.575693	0.611511	0.00338912	0.709703	0.600429	0.547718	0.0133493	0.0135907	0.00864395	0.0148617	0.0134681	0.0140414	0.0461485	0.118133	0.153109
Chr2L	2549788	2553102	3191	0.0545272	0.166245	0.484117	0.714369	0.074555	0.186078	0.53983	0.623489	0.00853092	0.00919968	0.00614308	0.00969465	0.00927121	0.00844648	0.0375582	0.146655	0.0466402
Chr2L	2553103	2556208	2892	-0.00771285	0.559401	0.288697	0.88742	0.028212	0.478709	0.338632	0.799387	0.00615497	0.00836444	0.00526455	0.00784508	0.00696629	0.00783387	0.0206432	0.114178	0.0821071
Chr2L	2556209	2559246	2895	-0.0233399	0.696675	0.650442	0.500681	0.0169786	0.579039	0.650442	0.477359	0.00561393	0.00627904	0.00539563	0.00672976	0.00632206	0.0067026	0.0707715	0.0551314	0.0916747
Chr2L	2559247	2561874	2505	-0.0223632	0.68987	0.445138	0.764923	0.0274873	0.486098	0.445138	0.720548	0.00794211	0.00800845	0.00832511	0.00843232	0.0103731	0.00949638	0.00935575	0.151648	0.11209
Chr2L	2561875	2564545	2522	-0.0555114	0.884503	0.46489	0.738479	-0.0142801	0.847949	0.465145	0.698539	0.0101662	0.0112497	0.0100453	0.0118975	0.011166	0.012229	0.0526514	0.0155591	0.09365
Chr2L	2564546	2573417	2093	-0.0119907	0.595372	1.48312	0.0188606	0.00180689	0.725258	1.48312	0.0193036	0.00448726	0.00640262	0.00504382	0.00586315	0.00526096	0.00616804	0.0185814	0.0176056	0.0323694
Chr2L	2573418	2577649	3677	-0.0512875	0.864282	0.3353	0.85456	0.101418	0.10733	0.524413	0.638463	0.003407	0.0041565	0.00226588	0.00398603	0.00532712	0.00512749	0.00214376	0.431563	0.305231
Chr2L	2577650	2582196	4261	0.0149571	0.381684	0.367652	0.831616	0.084252	0.151079	0.482713	0.677972	0.00330453	0.00506328	0.00401342	0.00458039	0.00537501	0.00562208	0.0318623	0.260203	0.152323
Chr2L	2582197	2585672	3130	0.0367595	0.248882	0.506086	0.688703	0.0914828	0.129302	0.555984	0.603644	0.00835483	0.00828091	0.00642969	0.00908378	0.0104548	0.00879337	0.0395613	0.238988	0.122348
Chr2L	2585673	2588818	3053	-0.0398021	0.80945	0.313625	0.870504	-0.00814365	0.806922	0.39211	0.763846	0.00642734	0.00669828	0.00670802	0.00694755	0.00751649	0.00748575	0.00707204	0.0507808	0.0727202
Chr2L	2588819	2592092	3203	-0.0122764	0.599261	0.519355	0.673731	0.00284992	0.715147	0.519355	0.641891	0.00552412	0.00594058	0.00444094	0.00606693	0.00556963	0.00561642	0.00792773	0.0332489	0.0354308
Chr2L	2592093	2595342	3159	-0.0103927	0.582539	0.4064	0.799922	0.0198673	0.549679	0.429414	0.734981	0.00661787	0.00795517	0.00630128	0.00816381	0.00737306	0.008006	0.0581459	0.0506658	0.0696224
Chr2L	2595343	2597751	2276	-0.0101558	0.580012	0.289982	0.88567	0.0424282	0.361657	0.380434	0.771243	0.00406057	0.00727546	0.00762889	0.00630825	0.00760852	0.0087203	0.039874	0.155972	0.117859
Chr2L	2597752	2600438	2523	-0.0014211	0.508069	1.05887	0.0857476	0.0355128	0.418822	1.05887	0.0851524	0.00727273	0.0095021	0.0074744	0.00937555	0.00885916	0.00970362	0.0542492	0.0981711	0.0843133
Chr2L	2600439	2603608	3067	-0.00881529	0.569512	0.401043	0.8042	0.0275269	0.485514	0.410131	0.753383	0.00571895	0.00718963	0.00593112	0.00714367	0.00691345	0.00746615	0.0472638	0.0890854	0.0830201
Chr2L	2603609	2607205	3373	-0.00948305	0.575345	0.878332	0.212133	0.030798	0.456543	0.878332	0.204222	0.0042007	0.00471453	0.00329006	0.0049332	0.00450267	0.0046468	0.0484428	0.102376	0.0915935
Chr2L	2607206	2610729	3426	-0.00499004	0.537624	0.573837	0.614427	0.0187757	0.559596	0.573837	0.582717	0.00311986	0.00466606	0.00341719	0.00432657	0.0037212	0.0044755	0.0439903	0.0480487	0.055101
Chr2L	2610730	2613678	2787	0.00357872	0.468987	0.495327	0.701536	0.0238856	0.513902	0.494338	0.664442	0.00924418	0.0102364	0.00787309	0.0104244	0.010062	0.00992648	0.0151407	0.0777537	0.0472744
Chr2L	2613679	2616980	3134	-0.0328225	0.764145	0.623062	0.546179	0.0136907	0.609955	0.60773	0.538337	0.00456122	0.00426849	0.00377034	0.00474652	0.0050968	0.0046799	0.0211106	0.110389	0.104995
Chr2L	2616981	2619785	2585	-0.0245146	0.707564	0.247832	0.911725	0.0341198	0.429321	0.421584	0.741837	0.00596906	0.00816292	0.0067314	0.00778968	0.00819967	0.00896261	0.0351936	0.158227	0.130496
Chr2L	2619786	2623120	3174	-0.0540705	0.876337	0.274884	0.898114	0.0137318	0.609761	0.420064	0.744001	0.00539803	0.00623458	0.00426668	0.00621293	0.00621789	0.00656069	0.0130276	0.161422	0.149301
Chr2L	2623121	2626138	2836	-0.017523	0.649815	0.596718	0.581567	-0.0119352	0.834727	0.596718	0.55313	0.00604848	0.00716805	0.00557062	0.00700901	0.00620092	0.00671649	0.00643623	-0.017147	0.0132374
Chr2L	2626139	2629519	3324	0.0149765	0.381295	0.950352	0.133969	0.0325264	0.443321	0.950352	0.130435	0.00170041	0.00262477	0.00178759	0.00243754	0.0020029	0.00240563	0.05302	0.0510781	0.0409896
Chr2L	2629520	2632338	2677	0.139824	0.0326658	2.61626	0.000388878	0.153573	0.0390822	2.61626	0.000360815	0.00584306	0.00962521	0.00791782	0.00956559	0.00918701	0.00943428	0.124996	0.186499	0.0322566
Chr2L	2632339	2635494	3037	0.0852192	0.0921641	1.03723	0.0946918	0.103772	0.102275	1.03723	0.0927296	0.00313299	0.00589504	0.0044091	0.00534127	0.00479055	0.0056234	0.0887994	0.14683	0.0432802
Chr2L	2635495	2638436	2806	0.0449693	0.208828	0.47023	0.731091	0.0573287	0.268326	0.47023	0.693848	0.00408287	0.00635607	0.00524507	0.006087	0.00536077	0.00621951	0.0826358	0.0562383	0.0290448
Chr2L	2638437	2641704	2975	0.00193018	0.481626	0.341594	0.84931	0.0233261	0.519347	0.336086	0.80101	0.00474772	0.00627201	0.00397881	0.00604784	0.00503574	0.00566838	0.0338397	0.0612933	0.0497456
Chr2L	2641705	2644439	2668	-0.0139651	0.612094	0.496766	0.699981	0.0131124	0.615983	0.494558	0.664081	0.00847659	0.0101912	0.00857996	0.0103327	0.00967469	0.0104138	0.0451623	0.0436065	0.0625343
Chr2L	2644440	2648285	3622	0.0700215	0.124635	2.31064	0.000972195	0.0978759	0.115497	2.42299	0.000541223	0.00521872	0.00590836	0.00538993	0.00657955	0.00665313	0.00626579	0.109384	0.136134	0.0642697
Chr2L	2648286	2650538	2242	0.119009	0.0460821	0.701054	0.430488	0.148623	0.0418044	0.697988	0.413855	0.0101407	0.0143487	0.0132833	0.0143165	0.0167923	0.0153761	0.0887222	0.2404	0.0681878
Chr2L	2650539	2653122	2505	-0.0609058	0.907253	0.725283	0.397045	0.00910194	0.650982	0.725283	0.379397	0.00406981	0.00778443	0.00453095	0.00750783	0.00480157	0.00778107	0.139216	0.0346343	0.153763
Chr2L	2653123	2656593	3363	-0.00904285	0.571262	0.71101	0.415516	0.00933068	0.648843	0.71101	0.396717	0.00958535	0.0102177	0.010596	0.0108434	0.0112788	0.0112382	0.0369607	0.0245125	0.0428716
Chr2L	2656594	2659582	2869	-0.00643047	0.547346	0.452711	0.755201	0.0167444	0.581762	0.452711	0.712069	0.00451999	0.00519028	0.00547007	0.00534735	0.00565984	0.00581177	0.0442961	0.0425191	0.0537684
Chr2L	2659583	2664447	2997	0.0196272	0.349796	0.535646	0.659732	0.0446418	0.347268	0.535646	0.626917	0.00652812	0.00731564	0.00652699	0.00768346	0.00778522	0.00763581	0.0509982	0.0920759	0.057911
Chr2L	2664448	2668227	3690	-0.0112159	0.588956	0.258376	0.907641	0.00999987	0.642427	0.258456	0.851164	0.00497578	0.00551805	0.00535873	0.00575038	0.00578733	0.0059214	0.0374742	0.031882	0.0493373
Chr2L	2668228	2670936	2648	-0.0117845	0.594011	0.21871	0.930196	0.00680209	0.676842	0.311114	0.818871	0.00958746	0.00992924	0.00892004	0.0104102	0.0104456	0.0102166	0.0153191	0.0416022	0.0433578
Chr2L	2670937	2673831	2815	-0.00339884	0.524402	0.455483	0.75209	0.0279899	0.481626	0.45707	0.707379	0.00931563	0.00921076	0.00756973	0.00993164	0.0102218	0.00941886	0.0190156	0.105632	0.0721235
Chr2L	2673832	2676803	2796	0.00983363	0.418822	0.696855	0.435543	0.0326784	0.442154	0.702516	0.406819	0.00827083	0.0100269	0.00771748	0.0100698	0.00943534	0.00978754	0.0374307	0.0784408	0.0530232
Chr2L	2676804	2679841	2940	0.0161647	0.371573	0.644262	0.510791	0.0630724	0.241104	0.644262	0.48656	0.00743589	0.00851071	0.00533687	0.0089288	0.00816315	0.00819241	0.0606526	0.160914	0.105837
Chr2L	2679842	2683518	3448	-0.0157825	0.631344	0.682975	0.456348	0.0168114	0.580984	0.682975	0.434783	0.0052272	0.00611557	0.00435532	0.00628891	0.00550672	0.00593756	0.0484477	0.0598285	0.0747866
Chr2L	2683519	2686507	2902	-0.0199764	0.668676	0.897331	0.192495	0.0116977	0.629205	0.897331	0.184557	0.00800653	0.00769143	0.00645504	0.00837964	0.00848775	0.00794156	0.0165586	0.0789448	0.0727548
Chr2L	2686508	2689258	2518	-0.0110328	0.586623	1.0542	0.0880809	0.035427	0.419794	1.05016	0.0882194	0.00517706	0.00743937	0.00658681	0.0070518	0.00730642	0.00816114	0.0494772	0.122703	0.104881
Chr2L	2689259	2692387	3031	-0.00267746	0.518958	0.651843	0.498347	0.0303483	0.459265	0.651843	0.474653	0.00652948	0.00781441	0.00635604	0.00772869	0.00784096	0.00799496	0.0221654	0.110453	0.0757389
Chr2L	2692388	2695354	2754	0.0521353	0.17694	0.797887	0.301769	0.0867987	0.143885	0.827148	0.254916	0.00633418	0.00700678	0.00580646	0.00763819	0.00777444	0.00725105	0.0806871	0.158134	0.0793416
Chr2L	2695355	2698043	2450	-5.22025e-05	0.500097	0.574075	0.614038	0.0257348	0.49757	0.56617	0.593361	0.00653677	0.00993048	0.00637294	0.00916507	0.00746607	0.00910708	0.0432555	0.0664384	0.0596448
Chr2L	2698044	2701137	2925	0.0546853	0.165468	1.2111	0.0528874	0.089605	0.135718	1.2111	0.0526791	0.0049435	0.0071183	0.00400654	0.00690789	0.00587116	0.00639753	0.0695878	0.173338	0.0799042
Chr2L	2701138	2704449	3277	-0.0152969	0.62551	0.47621	0.725063	0.0339836	0.431266	0.510161	0.651272	0.00570367	0.00720713	0.00437215	0.0071548	0.00626205	0.00690636	0.0436387	0.131401	0.110882
Chr2L	2704450	2707732	3104	3.36453e-05	0.499125	0.563292	0.629788	0.0335599	0.434766	0.559656	0.599675	0.00574847	0.00797834	0.00569749	0.00761355	0.00683743	0.0077601	0.0451587	0.0959439	0.0768414
Chr2L	2707733	2710936	3002	0.000654558	0.493097	0.414693	0.792145	0.0525854	0.297103	0.492573	0.666787	0.00601188	0.00718875	0.00531745	0.00740189	0.00731232	0.007435	0.0556323	0.157833	0.116484
Chr2L	2710937	2713880	2691	0.0302088	0.287381	0.817669	0.274742	0.0672589	0.221077	0.805747	0.280173	0.00793269	0.00996571	0.006801	0.0102109	0.00921897	0.00962019	0.0721095	0.137598	0.0845669
Chr2L	2713881	2717338	3355	-0.0215411	0.683064	0.811546	0.282909	0.00962547	0.645732	0.811546	0.272776	0.00687131	0.00748778	0.00726628	0.00780269	0.00817545	0.00822548	0.030396	0.0607845	0.0716318
Chr2L	2717339	2720977	3411	0.00571462	0.451876	0.677953	0.463932	0.0248066	0.506514	0.677953	0.441638	0.00821216	0.00912342	0.00713104	0.00930747	0.00893096	0.00886041	0.0202844	0.071933	0.0445101
Chr2L	2720978	2724496	3306	0.00470122	0.459654	0.618114	0.553568	0.0280269	0.481237	0.618114	0.526791	0.00611234	0.00763756	0.0054376	0.00763138	0.00666036	0.00723221	0.0474513	0.0611198	0.0541087
Chr2L	2724497	2727226	2626	-0.0632385	0.913864	0.119137	0.981528	-0.0229675	0.901031	0.139261	0.909616	0.00684868	0.0102784	0.00577868	0.00946744	0.00692138	0.00936996	0.0375713	0.0117397	0.0915718
Chr2L	2727227	2730100	2659	-0.00969124	0.57729	0.818474	0.273187	0.0289105	0.472876	0.818474	0.264297	0.00511954	0.00739541	0.00618087	0.00676273	0.00695331	0.00775139	0.021658	0.120132	0.0879482
Chr2L	2730101	2733447	3217	0.0620703	0.144079	0.638761	0.521291	0.09013	0.134357	0.638761	0.496482	0.00388413	0.00572676	0.00426352	0.00565128	0.0051203	0.00558565	0.0931951	0.138732	0.0647279
Chr2L	2733448	2737349	3736	0.0336007	0.267159	0.465361	0.737313	0.0708514	0.204355	0.470621	0.693487	0.00324693	0.00531021	0.00335636	0.00479994	0.00426253	0.00498975	0.049454	0.16458	0.0850048
Chr2L	2737350	2740800	3184	-0.0372588	0.794867	0.302698	0.876337	-0.00488269	0.784367	0.368222	0.780985	0.00718531	0.00877566	0.00761675	0.00857814	0.00840177	0.00920995	0.0209229	0.0452457	0.0743059
Chr2L	2740801	2743638	2485	0.0340847	0.265409	0.467673	0.734396	0.0578963	0.265604	0.490671	0.669313	0.00744893	0.0102144	0.00781055	0.0105193	0.00880775	0.00995936	0.105102	0.0596791	0.0552043
Chr2L	2743639	2746454	2420	0.0144348	0.38635	0.949791	0.134357	0.0739748	0.188995	0.949791	0.131156	0.00350836	0.00734927	0.00847756	0.00604671	0.00842698	0.00932071	0.039431	0.220976	0.132372
Chr2L	2746455	2750183	2990	0.0307289	0.284659	0.816741	0.276881	0.0488931	0.323158	0.816741	0.267184	0.00189362	0.00345273	0.00289956	0.00302018	0.00284356	0.00344358	0.0527122	0.0832794	0.0423937
Chr2L	2750184	2755757	5311	0.128859	0.0394711	0.565088	0.627649	0.146621	0.0431655	0.558059	0.60166	0.0031062	0.00364098	0.00302091	0.00398114	0.0041149	0.00361238	0.108102	0.198442	0.0414748
Chr2L	2755758	2760702	4531	0.0224621	0.330741	0.783684	0.322574	0.0361429	0.412211	0.785859	0.307415	0.00508498	0.00548265	0.0044446	0.00579146	0.00546861	0.00532846	0.0425645	0.0595672	0.0320998
Chr2L	2760703	2764455	3285	0.0132458	0.395878	0.556529	0.637177	0.0356601	0.417461	0.562777	0.596969	0.00367951	0.00761362	0.00365481	0.00645401	0.00421998	0.00628086	0.0583009	0.0626558	0.0520505
Chr2L	2764456	2768577	3693	-0.0287021	0.737507	0.64131	0.517791	-0.00469478	0.782228	0.64131	0.492874	0.00708346	0.00819508	0.00480807	0.00823235	0.0065598	0.00723467	0.0237551	0.0235405	0.0556452
Chr2L	2768578	2780403	4986	-0.0515736	0.865837	0.93948	0.144274	0.00287889	0.714758	0.93948	0.140177	0.00444639	0.00428021	0.00317031	0.0048514	0.00443748	0.00446523	0.0591046	0.0719727	0.121781
Chr2L	2780404	2786364	5800	0.0498705	0.188023	0.70201	0.428544	0.0580484	0.264632	0.70201	0.408082	0.00195948	0.00238314	0.00175896	0.00244289	0.00215476	0.00220094	0.0625834	0.0685119	0.0193137
Chr2L	2786365	2791127	4594	0.0343003	0.264048	0.547608	0.649038	0.0795785	0.170134	0.557114	0.602562	0.00362818	0.00371097	0.0023578	0.0041553	0.00387078	0.00357634	0.0739262	0.173319	0.102355
Chr2L	2791128	2794567	3238	0.214143	0.007972	1.01681	0.104025	0.239293	0.00816644	1.07944	0.0795598	0.0039795	0.00659327	0.00450752	0.00686348	0.00658833	0.0061738	0.163837	0.302068	0.0582158
Chr2L	2794568	2796521	1855	0.279966	0.00213883	1.14845	0.0664982	0.305803	0.00330546	1.26696	0.0443803	0.00433033	0.0146707	0.0128874	0.0130748	0.0157061	0.015211	0.170704	0.384946	0.0597573
Chr2L	2796522	2798876	2253	0.165615	0.0202217	1.49182	0.0174995	0.20344	0.0153607	1.55576	0.0111853	0.0106313	0.0152273	0.0117857	0.0162189	0.0170354	0.0154425	0.145662	0.287986	0.0862568
Chr2L	2798877	2801545	2368	0.252722	0.00427766	1.06245	0.0849699	0.315019	0.00272215	1.11621	0.0723435	0.00956236	0.0108433	0.00403268	0.0127683	0.0129668	0.00944576	0.158949	0.4542	0.138058
Chr2L	2801546	2804589	2764	-0.00481458	0.535874	0.64502	0.50943	0.0356452	0.417655	0.64502	0.485297	0.00448612	0.00646565	0.00441909	0.00596882	0.00549653	0.0062964	0.0307953	0.127594	0.0919807
Chr2L	2804590	2808604	3751	-0.0511608	0.863504	0.507149	0.686953	-0.0122341	0.836282	0.507149	0.653978	0.00500502	0.00612633	0.00323359	0.0060187	0.0046061	0.0054556	0.0272526	0.0399161	0.0886549
Chr2L	2808605	2811291	2148	0.0364082	0.251021	0.288828	0.886836	0.0545977	0.284659	0.294424	0.829334	0.00576606	0.00959169	0.00905325	0.0090421	0.00855057	0.0100878	0.0883547	0.0583014	0.0424514
Chr2L	2811292	2814278	2314	0.00562536	0.452071	0.672647	0.470737	0.0211568	0.53743	0.672647	0.448133	0.00790873	0.0107585	0.00706455	0.0104102	0.00835679	0.00967285	0.0491155	0.0285746	0.0363623
Chr2L	2814279	2817705	2856	-0.00369039	0.527319	0.556795	0.636593	0.0524406	0.297297	0.552622	0.607974	0.0066664	0.00906134	0.00428622	0.0089286	0.00696196	0.00821598	0.0637996	0.15871	0.12529
Chr2L	2817706	2821144	2929	0.00250215	0.476959	0.52309	0.671787	0.0496822	0.31713	0.534789	0.627278	0.00959742	0.00986437	0.00461582	0.0102569	0.0093224	0.00869047	0.00305388	0.18846	0.106417
Chr2L	2821145	2824603	3367	-0.018663	0.658371	0.650796	0.500097	0.0237014	0.515458	0.650796	0.476457	0.00566632	0.00680983	0.00415706	0.00665596	0.00605923	0.00641747	0.0124009	0.127119	0.0960958
Chr2L	2824604	2827964	3205	0.000611492	0.493681	0.300364	0.878281	0.0260511	0.495625	0.361352	0.786758	0.00594493	0.00725238	0.00453184	0.00728054	0.00604918	0.00658044	0.0432012	0.0663083	0.0588653
Chr2L	2827965	2830504	2353	-0.0456754	0.839199	0.136591	0.975695	-0.00284473	0.763562	0.178214	0.892116	0.00970646	0.0104876	0.0072978	0.0107262	0.00996874	0.0103598	0.0113562	0.0815181	0.0971003
Chr2L	2830505	2833380	2726	0.0198311	0.347851	0.762801	0.347851	0.0440046	0.351935	0.762801	0.333935	0.00849073	0.00816658	0.00474696	0.0088606	0.0080682	0.007196	0.0156053	0.121843	0.0560192
Chr2L	2833381	2835848	2380	-0.0154874	0.627455	0.580951	0.601983	0.0250928	0.503403	0.580951	0.574238	0.0066009	0.0091886	0.00660021	0.00934663	0.00745176	0.00912403	0.0995629	0.0412139	0.0922414
Chr2L	2835849	2838124	2097	-0.0451999	0.836866	0.748194	0.36574	0.00663476	0.678592	0.748194	0.350171	0.00940029	0.0101487	0.00968678	0.010323	0.0117792	0.0116207	0.00575331	0.122884	0.116281
Chr2L	2838125	2840868	2570	-0.0718435	0.935446	0.812167	0.281937	-0.0131003	0.840754	0.812167	0.272235	0.00662047	0.00724001	0.00404772	0.00741154	0.00629581	0.00693722	0.018422	0.0908981	0.130722
Chr2L	2840869	2842913	1954	-0.0321062	0.75909	0.361712	0.836866	0.00983681	0.643982	0.387641	0.766192	0.00991132	0.0148332	0.0101071	0.0139242	0.0116028	0.0145042	0.0531981	0.0629653	0.0951868
Chr2L	2842914	2846368	3356	-0.0369051	0.790784	0.645265	0.508653	0.044245	0.350185	0.699354	0.411871	0.0076843	0.0100317	0.00527721	0.010017	0.00862314	0.0100543	0.0637367	0.194394	0.175954
Chr2L	2846369	2848902	2475	-0.0467464	0.844449	0.874177	0.2168	0.0463355	0.337157	0.912223	0.169403	0.0103038	0.0120773	0.00431724	0.0129968	0.00964961	0.0114439	0.0919798	0.196008	0.199072
Chr2L	2848903	2852132	2864	-0.0510619	0.86292	0.550422	0.64476	0.0182774	0.564651	0.542088	0.620422	0.00537879	0.0067663	0.00249602	0.00727251	0.0045703	0.00600742	0.114216	0.0774695	0.152413
Chr2L	2852133	2854876	2587	-0.0984477	0.972584	0.462916	0.742952	-0.00122718	0.749563	0.454176	0.710806	0.0062866	0.00805198	0.00510958	0.00803638	0.00727403	0.00890495	0.0572975	0.156669	0.206938
Chr2L	2854877	2857669	2678	0.0390328	0.23741	0.68434	0.452849	0.0606081	0.251993	0.777217	0.317698	0.00720818	0.00592139	0.00588987	0.0076161	0.00747726	0.00642541	0.111397	0.053103	0.0501519
Chr2L	2857670	2860554	2849	0.0616128	0.146024	0.760305	0.350768	0.0868822	0.143496	0.760305	0.337362	0.00670112	0.00639066	0.00384581	0.00730705	0.00665184	0.00571742	0.0661728	0.152584	0.0584834
Chr2L	2860555	2863579	2938	-0.0132219	0.606066	0.686727	0.448376	0.0373085	0.4021	0.686727	0.428108	0.00774215	0.00873838	0.00656072	0.00913244	0.00885184	0.00904621	0.052507	0.131673	0.113528
Chr2L	2863580	2866475	2714	-0.016178	0.634455	0.707485	0.420377	0.0219726	0.531207	0.707485	0.400505	0.00890769	0.0100032	0.00894328	0.0101759	0.0107821	0.0107739	0.0233822	0.105301	0.0869663
Chr2L	2866476	2871220	4489	0.024132	0.319269	0.750935	0.362629	0.0533516	0.292631	0.81529	0.268808	0.00497187	0.00660808	0.00432933	0.00657311	0.00556609	0.00615264	0.0682452	0.100306	0.0673111
Chr2L	2871221	2874608	3285	-0.0272674	0.728174	0.60318	0.573012	0.00584409	0.687731	0.60318	0.544831	0.00710037	0.00792618	0.00585986	0.00796733	0.00756467	0.00780504	0.0102457	0.0772111	0.0759278
Chr2L	2874609	2878157	3250	0.0544083	0.167023	0.428822	0.779312	0.0718823	0.198911	0.485079	0.675627	0.00576431	0.00705989	0.00719698	0.00715212	0.00799173	0.00767865	0.0549884	0.12092	0.0408161
Chr2L	2878158	2881357	2496	0.163004	0.0211939	0.776151	0.33113	0.193527	0.017694	0.770995	0.324193	0.00525095	0.0100076	0.0092884	0.00971557	0.0107177	0.0107548	0.144306	0.262142	0.0702052
Chr2L	2881358	2885621	3402	-0.00189984	0.513125	0.282064	0.891114	0.0278764	0.482403	0.29302	0.830597	0.00519902	0.00564257	0.00564449	0.00594085	0.00637338	0.00626126	0.042934	0.0795396	0.0685486
Chr2L	2885622	2891537	5812	-0.0162692	0.635038	0.628907	0.537624	-0.0122796	0.836477	0.628907	0.511997	0.00437903	0.00367698	0.00383556	0.00420982	0.00435437	0.00391997	0.00168388	-0.0168708	0.00946931
Chr2L	2891538	2895394	3687	-0.0549088	0.880614	0.920591	0.166051	-0.00763914	0.803228	0.920591	0.159841	0.00787622	0.0077372	0.00723669	0.00856371	0.00860841	0.00869119	0.045203	0.0499068	0.106608
Chr2L	2895395	2898826	3267	-0.057106	0.892281	1.13989	0.0682481	-0.0146243	0.850865	1.13989	0.0674725	0.00652625	0.00640793	0.00534836	0.00679714	0.0068426	0.00677772	0.00423459	0.0655708	0.0963486
Chr2L	2898827	2903098	4068	0.00943451	0.421544	0.550665	0.644371	0.0391803	0.386934	0.550665	0.609778	0.00419565	0.00466762	0.00347438	0.00510242	0.00438376	0.00456532	0.0869262	0.0566904	0.0684809
Chr2L	2903099	2906602	3361	-0.03328	0.767256	0.327452	0.859615	0.00141682	0.729341	0.316649	0.813458	0.0044223	0.00599045	0.003659	0.00573845	0.00456608	0.00552285	0.0383293	0.0454319	0.0794149
Chr2L	2906603	2910055	3350	-0.0175306	0.65001	0.559534	0.633871	0.020496	0.543846	0.559534	0.599856	0.0048757	0.0054473	0.00461456	0.00579788	0.00547509	0.00573578	0.0636914	0.0637463	0.0866964
Chr2L	2910056	2913235	3002	-0.0139987	0.612872	0.455341	0.752285	0.0466537	0.33463	0.529195	0.633412	0.00532201	0.00642912	0.0048626	0.00637134	0.00675818	0.00684967	0.0275304	0.189445	0.134671
Chr2L	2913236	2916327	2924	-0.0162793	0.635232	0.777462	0.329963	0.0372483	0.403461	0.777462	0.316976	0.00681391	0.00843208	0.0034894	0.00835159	0.00647304	0.00733365	0.0391524	0.149738	0.119842
Chr2L	2916328	2919495	2954	-0.0252728	0.71398	0.527128	0.66712	0.0185007	0.562707	0.533477	0.629082	0.00683686	0.00700876	0.00607537	0.007885	0.00745749	0.00757495	0.0775915	0.0588253	0.0991281
Chr2L	2919496	2922892	3247	-0.0113887	0.589928	0.485169	0.713008	0.0106516	0.636982	0.487589	0.673101	0.00542735	0.00631839	0.00698375	0.0066119	0.00681466	0.00723643	0.0624283	0.00935949	0.0512048
Chr2L	2922893	2926490	3416	-0.0071412	0.555318	1.00907	0.107136	0.0325883	0.442738	1.00907	0.104997	0.00572298	0.00726644	0.00765794	0.0073386	0.00798516	0.00846825	0.0640722	0.0894509	0.0903978
Chr2L	2926491	2930174	3489	-0.033685	0.770173	0.687722	0.446626	0.0260562	0.495431	0.687722	0.425943	0.00579205	0.00647539	0.0071317	0.00672597	0.0082211	0.00805373	0.0382805	0.144058	0.132788
Chr2L	2930175	2933080	2825	-0.077269	0.946918	0.469331	0.732841	-0.0222419	0.897531	0.469331	0.694931	0.00303187	0.00416998	0.00524595	0.0038625	0.00481962	0.00546484	0.0166708	0.0675456	0.122984
Chr2L	2933081	2937447	2236	-0.0071176	0.554735	0.702189	0.428155	0.0194897	0.553179	0.702189	0.407721	0.00429579	0.00815685	0.0030004	0.00705815	0.00409412	0.00634352	0.056282	0.0435295	0.0614825
Chr2L	2937448	2940605	2947	0.0299619	0.288742	0.58946	0.591678	0.0602049	0.253937	0.632758	0.506946	0.00742333	0.00859824	0.00667439	0.00876516	0.00884654	0.00856421	0.0385926	0.142022	0.0695847
Chr2L	2940606	2944079	3365	0.0168654	0.367101	0.257436	0.908614	0.0405688	0.375462	0.241719	0.859462	0.00310043	0.00401604	0.00434955	0.00387812	0.00447797	0.00456037	0.0333026	0.0985911	0.0549605
Chr2L	2944080	2947916	3775	-0.0197457	0.666926	0.540032	0.655065	-0.00754476	0.801867	0.540032	0.622948	0.00402785	0.00380343	0.00291152	0.00408041	0.00382103	0.00359558	-0.00603861	0.0198288	0.0286779
Chr2L	2947917	2952079	3704	0.0113933	0.408516	0.321794	0.863504	0.0272969	0.487459	0.352258	0.792531	0.0048571	0.00631195	0.00498052	0.00615926	0.00559928	0.00610089	0.0415388	0.0488609	0.0372172
Chr2L	2952080	2959059	6809	0.0788135	0.106164	0.715759	0.409683	0.113031	0.0820533	0.715759	0.391665	0.00223569	0.00308924	0.00338939	0.00306372	0.00388398	0.00362749	0.074616	0.205559	0.0783614
Chr2L	2959060	2963910	4781	0.0947842	0.0738868	0.339994	0.850476	0.105236	0.0983862	0.338006	0.800108	0.00134179	0.00399342	0.003359	0.0031546	0.00300565	0.00391319	0.0753244	0.145369	0.0246174
Chr2L	2963911	2971899	7665	0.0201696	0.345518	1.01162	0.106553	0.0343123	0.42796	1.01162	0.103915	0.00383931	0.00326376	0.00260269	0.00388953	0.00366784	0.00315561	0.0504	0.0493775	0.0331656
Chr2L	2971900	2980435	7946	0.0660952	0.13533	0.954189	0.130274	0.101691	0.106747	0.954189	0.127007	0.0032085	0.00347805	0.00306498	0.00391877	0.00403816	0.00369773	0.105267	0.162254	0.0813856
Chr2L	2980436	2987023	5153	0.0457249	0.205133	0.741141	0.375462	0.0675179	0.219716	0.741141	0.360274	0.00312126	0.0029043	0.00319747	0.00334659	0.0038543	0.00330875	0.0620957	0.115649	0.0506451
Chr2L	2987024	2992770	4923	0.0385277	0.240327	0.685501	0.450515	0.0558155	0.277853	0.679211	0.440556	0.00423839	0.00437282	0.00434581	0.00469058	0.00518242	0.00469488	0.0397733	0.1062	0.0403902
Chr2L	2992771	2997432	3990	0.0541909	0.168773	0.961225	0.126969	0.0581214	0.264048	0.961225	0.124481	0.00693607	0.00625223	0.00536707	0.00717397	0.00723294	0.00608616	0.0388077	0.0824385	0.00932984
Chr2L	2997433	3001940	4271	0.000595551	0.493875	0.941617	0.141746	0.0344795	0.42621	0.941617	0.137651	0.0053087	0.00554973	0.00296375	0.00578929	0.00505276	0.00489615	0.0172008	0.124023	0.0776287
Chr2L	3001941	3005820	3789	0.0922758	0.0777756	0.904553	0.185884	0.108692	0.0913864	0.904553	0.178784	0.00173211	0.002997	0.0015107	0.00281937	0.0020346	0.00246752	0.0980971	0.142116	0.038394
Chr2L	3005821	3009531	3640	0.0812136	0.101303	1.02652	0.098775	0.101496	0.107136	1.0108	0.104276	0.00269565	0.00362885	0.00149225	0.00367759	0.00263148	0.00284903	0.086697	0.148429	0.0472179
Chr2L	3009532	3012990	3321	0.190143	0.0116663	0.637524	0.524208	0.226296	0.0101108	0.661732	0.460401	0.00347667	0.00718872	0.00505084	0.00662737	0.00702852	0.00699957	0.12112	0.336154	0.0826064
Chr2L	3012991	3017671	4388	0.0205224	0.343768	0.653677	0.495625	0.056117	0.276687	0.641051	0.493054	0.00475733	0.00573288	0.00402445	0.00635352	0.00505697	0.00557631	0.125703	0.0608554	0.081384
Chr2L	3017672	3023833	4175	-0.0321186	0.759479	0.371445	0.827727	0.0255319	0.500875	0.443474	0.722353	0.00465459	0.00521852	0.00450496	0.00588151	0.00527315	0.00580868	0.117817	0.0612393	0.128454
Chr2L	3023834	3032039	6914	0.053418	0.171884	0.766103	0.343574	0.0659614	0.227494	0.766103	0.330507	0.00317877	0.0033714	0.0027973	0.00391137	0.00332738	0.00330522	0.123379	0.0297062	0.0294708
Chr2L	3032040	3039614	4883	0.0315743	0.279603	0.739825	0.376434	0.0482721	0.325685	0.739825	0.361537	0.00286252	0.00219208	0.00123237	0.00280277	0.00233564	0.00187048	0.0694579	0.0623491	0.0390388
Chr2L	3039615	3045463	5427	0.012922	0.398794	0.568931	0.621816	0.0324475	0.444682	0.568931	0.589392	0.00333362	0.00284018	0.00233803	0.0033784	0.00324031	0.00281993	0.0508953	0.0575042	0.0454975
Chr2L	3045464	3049095	3050	0.0367771	0.248688	0.513528	0.680926	0.0447123	0.34649	0.502257	0.658488	0.00450049	0.00545908	0.00419263	0.00550398	0.00500084	0.00511176	0.0461235	0.0592968	0.0187461
Chr2L	3049096	3054130	2880	0.0532245	0.173051	0.762015	0.348824	0.0582209	0.26327	0.762015	0.335378	0.00490068	0.00497167	0.00445994	0.0054977	0.00541595	0.00495393	0.0596801	0.0646386	0.0118448
Chr2L	3054131	3058141	3648	-0.026079	0.720202	0.449676	0.759284	0.00557747	0.691425	0.555197	0.604366	0.00530107	0.00773944	0.0037667	0.00707855	0.00517043	0.00658522	0.026617	0.0579269	0.0727157
Chr2L	3058142	3063961	3869	0.25951	0.00291659	1.14977	0.0661093	0.310363	0.00291659	1.30231	0.0384268	0.0019203	0.00271306	0.00164449	0.00294244	0.00338962	0.00260687	0.156044	0.435799	0.114208
Chr2L	3063962	3069190	3556	0.0205366	0.343379	0.739714	0.376823	0.0419159	0.364768	0.739714	0.361898	0.00301225	0.00424537	0.00452414	0.00413654	0.00435983	0.00475688	0.0682542	0.0621098	0.0497079
Chr2L	3069191	3078458	3524	0.0471974	0.197356	0.309951	0.871865	0.0605849	0.252187	0.309951	0.819231	0.00283882	0.00545385	0.00488943	0.00486132	0.00448237	0.00553696	0.081734	0.0655795	0.0314227
Chr2L	3078459	3081179	2624	-0.0577933	0.895586	0.12233	0.980167	-0.00246492	0.760646	0.166547	0.89825	0.00616409	0.00758803	0.00729615	0.00810028	0.00740929	0.00878143	0.102989	0.0181642	0.123614
Chr2L	3081180	3084098	2764	-0.017702	0.650787	0.523815	0.671009	0.0168879	0.580206	0.521955	0.640808	0.00561234	0.00576998	0.00588472	0.00661644	0.00631799	0.0065418	0.0981255	0.0129029	0.0791802
Chr2L	3084099	3086675	2365	0.0844881	0.0937196	0.925099	0.160218	0.0995175	0.112386	0.925099	0.154609	0.00641012	0.00606759	0.00382654	0.00703244	0.00637757	0.00536193	0.0770155	0.143357	0.0352076
Chr2L	3086676	3089734	2938	0.0681259	0.129302	0.449868	0.758896	0.0914992	0.128913	0.449868	0.714956	0.00383772	0.00699255	0.00558624	0.00631749	0.00600271	0.00693055	0.0772511	0.146442	0.054216
Chr2L	3089735	3093618	3810	0.0260319	0.308769	0.989549	0.115691	0.0497974	0.316741	0.989549	0.113837	0.00558318	0.00545334	0.00512808	0.00617083	0.00633474	0.00580196	0.0645226	0.0856785	0.0551004
Chr2L	3093619	3096829	3074	-0.00924508	0.573206	0.689195	0.444682	0.0320522	0.447015	0.689195	0.423778	0.0049066	0.00667749	0.00483069	0.00629161	0.00603202	0.00666749	0.0266945	0.12675	0.0937923
Chr2L	3096830	3099418	2440	-0.000314022	0.502236	0.467916	0.734202	0.00900534	0.653121	0.467916	0.695652	0.00553349	0.00754075	0.00642035	0.00714196	0.00648718	0.00741102	0.0348149	0.00478887	0.0219799
Chr2L	3099419	3102597	2964	0.0105459	0.41435	0.45354	0.754229	0.0340407	0.430488	0.444332	0.721631	0.00638962	0.00835284	0.0044444	0.00786754	0.0064838	0.00713492	0.0127126	0.105346	0.0544902
Chr2L	3102598	3105986	3218	0.019494	0.350768	0.438154	0.771923	0.0369016	0.406766	0.424071	0.739852	0.00430668	0.00614563	0.00325505	0.00564238	0.00447356	0.00516182	0.0203001	0.0904527	0.0406642
Chr2L	3105987	3109551	3439	0.0360179	0.25316	0.61201	0.559984	0.0666131	0.22516	0.61201	0.533466	0.00612773	0.00785682	0.00713871	0.00829417	0.00790037	0.00837831	0.106112	0.0897312	0.070366
Chr2L	3109552	3113252	3561	-0.0212708	0.680148	0.447942	0.760646	-0.00114653	0.749174	0.447942	0.716399	0.0057743	0.00674698	0.00609413	0.00681206	0.00650493	0.00698864	0.0325123	0.0125676	0.0468595
Chr2L	3113253	3116587	3230	-0.0101394	0.579623	0.212029	0.934474	-0.00353129	0.77134	0.196965	0.883637	0.00459824	0.00612298	0.00572012	0.00568802	0.00559995	0.00623327	0.00589458	0.00278084	0.0156358
Chr2L	3116588	3119624	2979	-0.0199099	0.668287	0.503878	0.691425	0.0185766	0.561734	0.503878	0.656504	0.00485917	0.00672714	0.00537166	0.00635295	0.00605666	0.00692081	0.0365193	0.0876523	0.0876976
Chr2L	3119625	3121992	2290	-0.0179151	0.652343	0.689362	0.444099	0.0316054	0.449932	0.766482	0.329605	0.00843918	0.0107165	0.0103724	0.0104322	0.0118089	0.0122844	0.0327098	0.137614	0.111391
Chr2L	3121993	3124688	2546	0.0317705	0.277659	1.17694	0.060665	0.0515909	0.303325	1.17694	0.0604366	0.00867731	0.0108528	0.00898081	0.0106707	0.0107261	0.0108117	0.0339946	0.109404	0.0461685
Chr2L	3124689	3127931	3177	0.0229529	0.327241	0.682602	0.457126	0.0489784	0.322185	0.72201	0.384449	0.0084743	0.00928163	0.00634516	0.00971336	0.00900572	0.00871496	0.0383999	0.113848	0.0601794
Chr2L	3127932	3130367	2353	0.0845355	0.0933307	0.882011	0.208633	0.098289	0.114525	0.889335	0.193397	0.00870398	0.0111909	0.0102735	0.0116414	0.0117812	0.0115187	0.0925718	0.123866	0.0322675
Chr2L	3130368	3132996	2469	0.00298377	0.473265	0.299859	0.879253	0.0305507	0.458098	0.328229	0.805701	0.0075366	0.0096005	0.00917673	0.00937195	0.0099673	0.0103847	0.0329485	0.0891166	0.063628
Chr2L	3132997	3135837	2716	-0.14647	0.993389	1.21855	0.0513319	-0.0299569	0.935641	1.21855	0.0510554	0.00534739	0.00637643	0.00451792	0.0064492	0.00636205	0.00767025	0.0403248	0.162045	0.242601
Chr2L	3135838	3138618	2708	0.0463172	0.201828	0.379327	0.820533	0.0695487	0.210772	0.379327	0.772686	0.00283604	0.00582679	0.00560428	0.00489174	0.00531518	0.00625917	0.0489787	0.134356	0.0538963
Chr2L	3138619	3140701	2004	-0.011387	0.589734	0.0798468	0.990084	0.00754955	0.668676	0.147465	0.907451	0.00376286	0.00605431	0.0042835	0.00533149	0.00451266	0.00565218	0.0231534	0.0361638	0.0441559
Chr2L	3140702	3143135	2288	0.00750482	0.43846	0.502688	0.69337	0.0208531	0.540346	0.502688	0.657767	0.0020142	0.00735478	0.00323786	0.00540842	0.0028905	0.00575923	0.0538631	0.0180074	0.0313319
Chr2L	3143136	3145254	2052	-0.0467736	0.844643	0.339342	0.85106	-0.00371875	0.772895	0.364519	0.784774	0.00498478	0.00856772	0.00406882	0.00759918	0.00514059	0.00748952	0.0442793	0.0487242	0.0975828
Chr2L	3145255	3148746	3245	0.0348001	0.261521	0.761563	0.349601	0.0527801	0.296325	0.761563	0.3361	0.00412799	0.00433685	0.00275914	0.00456957	0.00416802	0.00387628	0.0281224	0.113003	0.0419729
Chr2L	3148747	3151578	2722	0.00511072	0.456737	0.78677	0.317713	0.0245073	0.509041	0.78677	0.306513	0.00531011	0.00567937	0.00582361	0.00599488	0.00635468	0.00622465	0.0381352	0.0548304	0.045204
Chr2L	3151579	3153987	2324	-0.0166778	0.640871	0.392988	0.810422	0.0113563	0.632121	0.389863	0.765109	0.00612364	0.00990383	0.00739907	0.0089963	0.00761774	0.00966567	0.0504198	0.0371271	0.0646706
Chr2L	3153988	3156829	2680	-0.0119342	0.594789	0.525668	0.669259	0.0235381	0.517013	0.58667	0.564676	0.00885871	0.0092257	0.00682832	0.00957229	0.009582	0.00914202	0.00726738	0.116954	0.0811159
Chr2L	3156830	3160270	3305	0.0532053	0.173245	0.59378	0.585456	0.0563153	0.274742	0.59378	0.555656	0.00704192	0.00786389	0.00720341	0.00823481	0.00827402	0.0078662	0.0475063	0.0688878	0.0073893
Chr2L	3160271	3163746	1344	0.233772	0.00622205	0.643683	0.511958	0.233511	0.0089442	0.631217	0.508569	0.00652157	0.00928487	0.00719933	0.0102074	0.0098357	0.00855532	0.169487	0.244736	-0.000621916
Chr2L	3163747	3166910	3035	0.0429627	0.218938	0.715541	0.409878	0.0744665	0.186467	0.867779	0.214505	0.00646886	0.00867713	0.00717827	0.00839289	0.00884725	0.00891553	0.0455031	0.162633	0.0723783
Chr2L	3166911	3172093	4349	0.0509584	0.182384	0.387566	0.814311	0.106366	0.0964418	0.3752	0.776114	0.00226411	0.00209522	0.00170004	0.00249196	0.00273298	0.00226174	0.0904203	0.221275	0.12378
Chr2L	3172094	3175775	3511	0.0626724	0.142135	0.570773	0.618705	0.0885998	0.138052	0.574022	0.582356	0.00811597	0.0100114	0.0083201	0.0101944	0.0105785	0.0101484	0.0616194	0.160906	0.0599595
Chr2L	3175776	3179145	3122	-0.04518	0.836671	0.593181	0.585845	-0.0159289	0.860587	0.593181	0.556017	0.00501638	0.00628867	0.00508184	0.00614735	0.00550932	0.00634873	0.0301476	0.00726329	0.0673814
Chr2L	3179146	3182307	3104	0.028599	0.294964	0.773471	0.334241	0.0824535	0.157885	0.794612	0.294786	0.00561704	0.0086051	0.00490347	0.00882265	0.00660158	0.00819478	0.13293	0.139898	0.120528
Chr2L	3182308	3185307	2822	-0.0386772	0.802644	0.643876	0.511764	-0.00593693	0.790395	0.643876	0.487642	0.00834162	0.00839339	0.00719292	0.00935774	0.00841608	0.00877002	0.0636924	0.000394691	0.0751095
Chr2L	3185308	3188235	2696	0.0405599	0.229633	0.486747	0.710869	0.0875057	0.141746	0.565607	0.593902	0.00523792	0.00502079	0.00546843	0.00629976	0.00650456	0.00602657	0.15532	0.111457	0.105918
Chr2L	3188236	3191451	3026	-0.0205439	0.673926	0.546228	0.650399	0.00904141	0.65176	0.546228	0.61501	0.00452442	0.00589843	0.00399902	0.0056569	0.00491181	0.00557518	0.0257757	0.0606105	0.0681244
Chr2L	3191452	3194944	3304	0.0936769	0.0752479	0.545474	0.650787	0.120028	0.0723313	0.545474	0.616092	0.00460716	0.00694482	0.00631654	0.0068371	0.00729205	0.00733596	0.0951341	0.183664	0.0609083
Chr2L	3194945	3197432	2360	-0.0421359	0.821699	0.559143	0.634455	0.00664236	0.678203	0.681095	0.437308	0.00850941	0.00992653	0.010485	0.00983909	0.0116129	0.0118354	0.0130176	0.109978	0.109817
Chr2L	3197433	3199945	2369	-0.0222167	0.688314	0.242803	0.914836	0.0188407	0.558623	0.231422	0.865235	0.00567471	0.00789774	0.00555723	0.0071901	0.00692821	0.00779342	0.00399779	0.1233	0.0932739
Chr2L	3199946	3202772	2710	-0.0185313	0.657204	0.582568	0.59965	0.0106441	0.637177	0.582568	0.571171	0.00939653	0.0101953	0.00907219	0.0103774	0.0109076	0.0107424	0.00610365	0.0812526	0.0672128
Chr2L	3202773	3212786	2683	0.0159292	0.373323	0.45784	0.749563	0.0273694	0.486875	0.45784	0.706657	0.00612046	0.00722527	0.0059325	0.00736302	0.00677986	0.00704268	0.0441221	0.036224	0.0269139
Chr2L	3212787	3215296	2418	0.0382032	0.242077	0.778507	0.328019	0.074586	0.185689	0.778507	0.315172	0.00659695	0.00896584	0.00727139	0.00865103	0.0090758	0.00924145	0.0468032	0.171389	0.083109
Chr2L	3215297	3218467	3079	0.00858768	0.429127	0.586896	0.594789	0.0302877	0.460626	0.586896	0.564315	0.00521495	0.00671595	0.00500772	0.00649667	0.00599907	0.00644062	0.0297631	0.0788304	0.0504345
Chr2L	3218468	3221423	2839	-0.0035955	0.526152	0.369745	0.829477	0.0257304	0.497764	0.355988	0.789464	0.0052587	0.007705	0.00509258	0.00747824	0.00583963	0.00720392	0.0764669	0.0409859	0.0675477
Chr2L	3221424	3224412	2886	-0.0301538	0.748007	0.538175	0.656426	-0.00449696	0.780089	0.538175	0.624752	0.00571238	0.00661201	0.00443422	0.00651385	0.0057368	0.00618233	0.0070425	0.0441228	0.0593528
Chr2L	3224413	3227066	2533	0.0572374	0.157107	0.818169	0.27377	0.0811406	0.161773	0.806025	0.279812	0.00645406	0.00772903	0.0069851	0.00820239	0.00829517	0.00809469	0.0855945	0.121733	0.0554106
Chr2L	3227067	3229850	2616	0.0465175	0.201244	0.682672	0.456737	0.065118	0.23041	0.663701	0.457875	0.00595602	0.00686826	0.00558123	0.00728398	0.00692801	0.0067751	0.0701273	0.096869	0.0433897
Chr2L	3229851	3232607	2571	-0.0396389	0.808866	1.45249	0.0211939	0.02812	0.48007	1.45249	0.0218293	0.00695703	0.00771418	0.00811089	0.00811458	0.00970782	0.00956346	0.045198	0.157669	0.149213
Chr2L	3232608	3235023	2319	-0.0795383	0.95139	0.395741	0.809255	-0.0231316	0.902392	0.417183	0.74797	0.00586833	0.0065672	0.00513085	0.0066188	0.00646457	0.00701285	0.00802062	0.0770721	0.125865
Chr2L	3235024	3237921	2776	0.0414626	0.22516	0.605357	0.568929	0.0535482	0.29127	0.596878	0.55295	0.00825927	0.00812835	0.00724484	0.00904706	0.00911824	0.00821272	0.0511883	0.0799925	0.0284106
Chr2L	3237922	3240224	2197	0.0681856	0.129108	0.794947	0.305658	0.0785643	0.172467	0.794947	0.294606	0.00554379	0.00850431	0.00922871	0.007878	0.00917283	0.00939165	0.0499427	0.122473	0.0244476
Chr2L	3240225	3242668	2316	0.0257027	0.312075	0.533665	0.660704	0.0431946	0.356407	0.533665	0.628721	0.00766213	0.0092409	0.00748132	0.00929993	0.008922	0.00908174	0.0413192	0.0823207	0.040857
Chr2L	3242669	3246021	3191	0.0407488	0.22866	0.599602	0.578067	0.050821	0.309936	0.619838	0.524265	0.00511318	0.00684583	0.00528118	0.00673875	0.00598394	0.00645925	0.059958	0.0618372	0.0237342
Chr2L	3246022	3248712	2510	-0.0535896	0.874198	0.617362	0.554151	-0.00981269	0.820338	0.617362	0.527151	0.00640766	0.00904934	0.00484957	0.00856621	0.00635489	0.008212	0.0411558	0.0418476	0.0991355
Chr2L	3248713	3251403	2592	0.0152944	0.378962	0.467325	0.735174	0.0450175	0.344935	0.4719	0.692766	0.0058798	0.00684385	0.00643605	0.00723065	0.00729806	0.00739042	0.0722808	0.0823077	0.0684304
Chr2L	3251404	3261334	2373	-0.00324572	0.52343	0.221118	0.927474	0.0167333	0.581956	0.21341	0.874977	0.00622786	0.00859201	0.00592949	0.00799588	0.00700612	0.00796641	0.0189042	0.0601435	0.0465293
Chr2L	3261335	3263990	2523	-0.016286	0.63601	0.557014	0.636205	0.0220444	0.530235	0.658362	0.464911	0.0098526	0.0102159	0.0101245	0.0107047	0.0122	0.0115224	0.0147579	0.11364	0.087358
Chr2L	3263991	3266396	2332	0.0311908	0.282325	0.437817	0.772312	0.0408245	0.373323	0.437817	0.729208	0.00910353	0.00954753	0.00899714	0.0101853	0.0104831	0.00983047	0.036887	0.0648415	0.0227128
Chr2L	3266397	3268382	1857	0.073071	0.11783	0.660145	0.484737	0.0941127	0.122497	0.647976	0.481147	0.0124695	0.01244	0.0112228	0.0139327	0.0152439	0.012916	0.0609529	0.160976	0.0489425
Chr2L	3268383	3271200	2763	-0.0369223	0.790978	0.747796	0.366712	0.0103108	0.639899	0.747796	0.350532	0.00560403	0.00511493	0.00491213	0.00596711	0.00611273	0.00582457	0.0609968	0.0679118	0.10653
Chr2L	3271201	3273869	2543	-0.00567026	0.542679	0.433515	0.775423	0.00546844	0.692397	0.455248	0.709544	0.0099163	0.00965108	0.00896809	0.0103081	0.0105823	0.00991308	0.00291048	0.0339948	0.0262142
Chr2L	3273870	3276582	2563	-0.00863446	0.568151	0.463807	0.741785	0.00979865	0.644565	0.463807	0.701425	0.00944222	0.0108195	0.0109733	0.0108589	0.0115901	0.0117726	0.0172964	0.0450625	0.0430075
Chr2L	3276583	3279719	3106	-0.050419	0.860004	0.207957	0.937391	-0.000813299	0.746063	0.252386	0.854411	0.00563717	0.0069608	0.00661699	0.00717849	0.00696073	0.00790989	0.0701873	0.0429525	0.111571
Chr2L	3279720	3282282	2477	0.0352117	0.258409	0.305516	0.874587	0.0530716	0.294575	0.331015	0.803716	0.00737659	0.0105416	0.0098363	0.0104442	0.00992076	0.0110265	0.0856825	0.0574427	0.0416984
Chr2L	3282283	3284772	2291	-0.00818793	0.562707	0.189493	0.94964	0.0179864	0.56854	0.178812	0.891575	0.00370946	0.00746	0.00603339	0.0064683	0.00542591	0.00747861	0.0685035	0.0270584	0.060513
Chr2L	3284773	3287635	2807	0.0440901	0.213494	0.488934	0.707758	0.0699087	0.209411	0.476374	0.686091	0.00504678	0.00866329	0.00682242	0.00812998	0.00716848	0.0085894	0.0916519	0.0999119	0.0597156
Chr2L	3287636	3290937	2978	-0.0283867	0.735563	0.379981	0.819755	-0.00228204	0.758701	0.379981	0.772325	0.00518808	0.00520782	0.00556117	0.00550728	0.0061068	0.00591804	0.00903174	0.0474553	0.0603569
Chr2L	3290938	3293451	2254	-0.0272749	0.728369	0.195263	0.94614	-0.0106609	0.825588	0.218267	0.87173	0.00788134	0.00777377	0.0079346	0.00829248	0.00863785	0.00844773	0.0100061	0.00820944	0.0388469
Chr2L	3293452	3296949	3341	-0.022199	0.687731	0.346043	0.847949	0.0135662	0.611122	0.332505	0.802814	0.0044301	0.00502174	0.00427562	0.00513836	0.00508304	0.00526543	0.0338896	0.0749886	0.0817577
Chr2L	3296950	3299590	2599	-0.0157489	0.630955	0.504472	0.690647	0.0583385	0.262882	0.504472	0.655962	0.00182636	0.00324732	0.00505666	0.00281162	0.0048865	0.00493906	0.0385697	0.224331	0.161957
Chr2L	3299591	3302196	2522	-0.0215937	0.683453	0.629265	0.536263	0.00272473	0.717091	0.629265	0.511095	0.00462886	0.00681531	0.00295898	0.00637807	0.00412411	0.00549447	0.0499702	0.0121088	0.0563455
Chr2L	3302197	3305181	2851	-0.00501815	0.537818	0.0970756	0.987361	0.0126741	0.620649	0.0984421	0.919358	0.00260329	0.00459864	0.00449945	0.00389462	0.00404185	0.00490717	0.0184369	0.0477543	0.0413152
Chr2L	3305182	3309137	3792	-0.0524182	0.869531	0.478573	0.721952	8.62117e-05	0.739841	0.478573	0.683745	0.00253366	0.00240432	0.00249227	0.00276142	0.00287476	0.002861	0.0670458	0.0544488	0.117692
Chr2L	3309138	3312670	3328	-0.0281632	0.733619	0.448848	0.760451	0.0149544	0.598094	0.448848	0.715677	0.0065902	0.00711449	0.00744324	0.00737243	0.00847899	0.00831041	0.0239531	0.102814	0.0977178
Chr2L	3312671	3315551	2639	0.0297833	0.289714	0.559694	0.633482	0.0470049	0.333269	0.559694	0.599314	0.00814506	0.0089347	0.00680699	0.00939674	0.00881964	0.00854982	0.0450746	0.0851163	0.0402386
Chr2L	3315552	3319627	3857	-0.0200557	0.669843	0.739027	0.378184	-0.00400914	0.775617	0.739027	0.36298	0.00651813	0.00617416	0.00533315	0.00674812	0.00652329	0.00620254	0.0133186	0.0167008	0.0375453
Chr2L	3319628	3322702	2892	0.0566341	0.158079	0.516811	0.67762	0.0688089	0.214077	0.516811	0.645138	0.00562437	0.00744861	0.00688682	0.00727298	0.00762233	0.00764232	0.0491958	0.109708	0.0286174
Chr2L	3322703	3326481	3339	-0.0122019	0.598289	0.583857	0.597706	0.0413609	0.370795	0.583857	0.569006	0.00693636	0.00584278	0.00410966	0.00714152	0.0067864	0.00596235	0.0718105	0.127105	0.119916
Chr2L	3326482	3329507	2977	0.0652005	0.137274	0.65301	0.496597	0.115122	0.0777756	0.796177	0.292441	0.00782463	0.0122493	0.0121471	0.0112926	0.0146679	0.0142088	0.0516782	0.256388	0.11224
Chr2L	3329508	3332741	2767	0.00531864	0.454598	0.646954	0.505542	0.0294139	0.468209	0.697297	0.414577	0.00723857	0.00972002	0.00451532	0.00920484	0.00690249	0.00799162	0.0260861	0.0859396	0.0558433
Chr2L	3332742	3337140	3687	0.166145	0.0198328	1.13057	0.0699981	0.186063	0.0219716	1.15703	0.0640447	0.00277225	0.00256933	0.00192026	0.00335785	0.00315312	0.00245447	0.177064	0.201282	0.0463893
Chr2L	3337141	3340704	3362	0.131223	0.0379156	1.16149	0.0633871	0.136804	0.0515263	1.16149	0.0635035	0.00510606	0.00593202	0.00571352	0.00670725	0.006852	0.00612223	0.128992	0.138269	0.0132209
Chr2L	3340705	3345037	4186	0.101053	0.0649426	0.664155	0.48007	0.11762	0.0744702	0.664155	0.457334	0.00414037	0.00515327	0.00457375	0.00570762	0.00541625	0.00527044	0.134312	0.12236	0.0387395
Chr2L	3345038	3348348	3179	0.0339021	0.265798	1.08046	0.0785534	0.0578479	0.265993	1.10527	0.0748692	0.00544049	0.00825517	0.00557507	0.00779167	0.00665935	0.00769216	0.0627842	0.102337	0.0555068
Chr2L	3348349	3351700	3144	-0.0172403	0.647093	0.715505	0.410266	0.00811854	0.662648	0.715505	0.392206	0.0054907	0.00647589	0.00656064	0.00672252	0.00665472	0.00717799	0.0597603	0.0149799	0.0586842
Chr2L	3351701	3356636	4825	-0.00126376	0.507291	0.655034	0.492514	0.0192996	0.55454	0.669452	0.451561	0.00358127	0.00396422	0.00381219	0.00407526	0.00426519	0.00424121	0.0258667	0.0595834	0.0478571
Chr2L	3356637	3360942	4043	0.00677101	0.445071	0.597006	0.580984	0.0539571	0.288548	0.587313	0.564135	0.00253359	0.00322767	0.00265115	0.00344114	0.00310902	0.00343967	0.111838	0.0968297	0.10643
Chr2L	3360943	3364040	2562	0.0218172	0.335602	0.895421	0.193856	0.0568429	0.271631	0.895421	0.186	0.00194589	0.00496379	0.00326208	0.00399898	0.00325886	0.00470927	0.0607355	0.125898	0.0801367
Chr2L	3364041	3367148	2757	-0.0138378	0.611122	0.527958	0.666343	0.0231899	0.520708	0.527958	0.635396	0.00498833	0.00551505	0.00366639	0.00575574	0.00514982	0.00528729	0.0398312	0.0897521	0.0845181
Chr2L	3367149	3370294	3063	-0.00852618	0.567179	0.78026	0.326269	0.0489298	0.322574	0.799292	0.288111	0.00742153	0.00902641	0.00527108	0.00922689	0.0081533	0.0087614	0.0577911	0.16084	0.128049
Chr2L	3370295	3373202	2847	0.0250562	0.314602	0.715483	0.410655	0.0669776	0.223022	0.715483	0.392567	0.00482352	0.00624158	0.00413226	0.00615961	0.00583947	0.00604508	0.0480603	0.168627	0.0951402
Chr2L	3373203	3375548	2275	0.0459457	0.203967	0.679211	0.461987	0.0805442	0.16469	0.664708	0.456251	0.0119874	0.0151514	0.0126182	0.0156818	0.0157276	0.0157426	0.0808214	0.147281	0.079199
Chr2L	3375549	3377924	2304	-0.0214421	0.681703	0.454617	0.753451	-0.0100386	0.821894	0.454617	0.710085	0.011885	0.014168	0.0112587	0.0139915	0.0124903	0.0136181	0.0158087	-0.00885559	0.026829
Chr2L	3377925	3380472	2461	0.0768264	0.109469	0.503751	0.69162	0.12996	0.0593039	0.74384	0.355944	0.00738876	0.0101398	0.00720364	0.0100473	0.0108086	0.0103823	0.0711369	0.268634	0.119015
Chr2L	3380473	3382834	2147	0.0518592	0.178884	0.447665	0.761229	0.0716758	0.199883	0.479168	0.682663	0.00744118	0.0103822	0.00543599	0.00986188	0.00810133	0.00875182	0.0396117	0.139459	0.0461601
Chr2L	3382835	3384878	1904	-0.0448985	0.833755	0.512789	0.681703	0.0204999	0.543652	0.512789	0.648566	0.00688017	0.00970541	0.00663369	0.00941722	0.00839313	0.0101375	0.0616562	0.124819	0.14441
Chr2L	3384879	3387379	2456	0.00208668	0.480653	0.754516	0.35699	0.0422978	0.362434	0.777414	0.317157	0.00812917	0.0091581	0.00795301	0.00986039	0.00973137	0.00981868	0.0729242	0.0994705	0.0914421
Chr2L	3387380	3389795	2112	-0.0135351	0.608594	0.797528	0.302158	0.00588777	0.687342	1.11219	0.0734259	0.0112897	0.0121085	0.00994033	0.0129036	0.0117267	0.0120592	0.0430432	0.0139997	0.0452638
Chr2L	3389796	3391932	2075	-0.0222537	0.688703	0.651028	0.499903	0.0162462	0.586039	0.651454	0.475735	0.0142443	0.015582	0.0112725	0.0159847	0.0154082	0.0154697	0.01583	0.102688	0.0877265
Chr2L	3391933	3394530	2527	-0.0241974	0.704453	0.191058	0.948863	0.0195293	0.552596	0.177878	0.892657	0.00574972	0.00904966	0.00785997	0.00858692	0.00795838	0.00977732	0.0741071	0.0641897	0.0990276
Chr2L	3394531	3396616	1930	0.100475	0.0663037	0.70951	0.418238	0.122781	0.0684425	0.69474	0.416922	0.00663849	0.0136268	0.0102022	0.0123779	0.0111728	0.0131623	0.105151	0.171102	0.0518065
Chr2L	3396617	3398547	1774	0.0461262	0.203189	0.96942	0.122108	0.063359	0.239743	0.953923	0.127729	0.0105915	0.0152628	0.0145014	0.0152071	0.0147225	0.0160992	0.0912239	0.0696167	0.0402642
Chr2L	3398548	3400943	2290	0.0781359	0.107525	0.919445	0.167606	0.121389	0.0703869	0.919445	0.161285	0.00564862	0.00890212	0.00933477	0.00866369	0.0104725	0.0104331	0.0977568	0.215774	0.0980096
Chr2L	3400944	3402521	1478	0.0558271	0.161579	0.680251	0.460237	0.117499	0.0750535	0.680251	0.438752	0.00717072	0.0138729	0.0185406	0.0127929	0.018653	0.0190404	0.105573	0.237005	0.136773
Chr2L	3402522	3405393	2788	0.00670339	0.44546	1.11089	0.073498	0.0504535	0.312658	1.10193	0.0754104	0.00516827	0.0058628	0.00716837	0.00624799	0.00773619	0.00740574	0.0661438	0.127865	0.0990779
Chr2L	3405394	3408173	2764	-0.0607599	0.90628	1.15426	0.0649426	6.59328e-05	0.740229	1.15426	0.0651272	0.00588124	0.00708713	0.0103198	0.00711203	0.00987311	0.0101431	0.0380093	0.100972	0.135029
Chr2L	3408174	3410811	2552	0.0504168	0.184328	0.575025	0.612289	0.0846122	0.149913	0.753147	0.344579	0.00492346	0.00750198	0.00630054	0.00727311	0.00721174	0.00781111	0.0841537	0.150297	0.0783136
Chr2L	3410812	3413325	2410	0.0342554	0.264437	0.275846	0.89792	0.0421438	0.363407	0.27022	0.844669	0.00349239	0.00727351	0.00488869	0.00615913	0.00480174	0.00648215	0.0548228	0.045643	0.0186368
Chr2L	3413326	3415631	2188	-0.0502212	0.859032	0.438206	0.771534	0.0100591	0.642038	0.438206	0.728486	0.00847501	0.00914727	0.006089	0.00924572	0.00928362	0.00932269	-0.00486106	0.155259	0.133903
Chr2L	3415632	3418071	2272	-0.00199721	0.514097	0.561957	0.631344	0.0132129	0.614816	0.561957	0.598052	0.00613394	0.00738675	0.00752604	0.00745244	0.00761997	0.00801726	0.0414169	0.0201935	0.0356235
Chr2L	3418072	3420695	2399	-0.000676815	0.50418	0.325684	0.861365	0.0230499	0.522069	0.329359	0.804799	0.00778858	0.0102286	0.00820333	0.00983838	0.00938191	0.0101865	0.0282469	0.0713564	0.0550129
Chr2L	3420696	3423250	2320	0.0261585	0.308186	0.517576	0.676259	0.0580747	0.264437	0.517576	0.644056	0.00773742	0.0120854	0.00957067	0.0113917	0.0106679	0.0122263	0.0684727	0.114262	0.07329
Chr2L	3423251	3425884	2522	0.0332253	0.268909	0.729131	0.391211	0.054223	0.286798	0.729131	0.375068	0.00613752	0.00867462	0.00636012	0.00823465	0.00759271	0.00827316	0.0438074	0.107497	0.0488426
Chr2L	3425885	3428142	2158	0.0131052	0.396461	0.173908	0.959362	0.0226623	0.52518	0.162382	0.900595	0.00266416	0.00528379	0.00473388	0.00438436	0.00419295	0.00532191	0.0283288	0.0386138	0.0225344
Chr2L	3428143	3430250	2073	0.0564423	0.158662	0.475749	0.725258	0.0655372	0.229049	0.475749	0.687173	0.00365628	0.00612326	0.00356482	0.00551575	0.00432216	0.00518931	0.0514358	0.0951248	0.0214562
Chr2L	3430251	3432390	2017	0.08555	0.0904142	0.467967	0.734007	0.11821	0.0738868	0.470423	0.693668	0.00236359	0.010081	0.00986291	0.0076302	0.00849718	0.0111688	0.0878932	0.199334	0.0749331
Chr2L	3432391	3434720	2099	0.0857648	0.0896364	0.622958	0.546374	0.0996273	0.111802	0.622958	0.519394	0.00656444	0.0100625	0.00613564	0.0096378	0.00805502	0.00878228	0.0750524	0.142982	0.0325191
Chr2L	3434721	3437067	2174	0.00243219	0.477737	0.881036	0.209994	0.0284506	0.476959	0.881036	0.201696	0.00939399	0.0103784	0.00622143	0.0108394	0.00919481	0.009331	0.0362689	0.0787353	0.0601636
Chr2L	3437068	3439136	1932	-0.0235582	0.698231	0.505436	0.689286	-0.00201071	0.756951	0.505436	0.655241	0.0133867	0.0145696	0.0124143	0.0147565	0.0146785	0.0147988	0.00178068	0.0445601	0.0500891
Chr2L	3439137	3441496	2205	0.0321344	0.27552	0.354363	0.840949	0.0488714	0.323352	0.366969	0.782248	0.00808593	0.0119837	0.00986504	0.0114306	0.0105274	0.0118704	0.0621321	0.0708744	0.0391287
Chr2L	3441497	3444018	2418	0.0286904	0.29477	0.62911	0.536846	0.0429181	0.359323	0.633815	0.505322	0.00691966	0.00958464	0.00858286	0.00910073	0.00924467	0.0097714	0.0321237	0.0834288	0.0333612
Chr2L	3444019	3446509	2388	0.0360351	0.252771	0.999666	0.110052	0.0360956	0.4126	0.999666	0.108966	0.00483421	0.00634955	0.00546164	0.00613456	0.00579462	0.00613483	0.0354316	0.0356116	0.000144435
Chr2L	3446510	3449457	2665	0.0935753	0.0756368	0.501722	0.694731	0.104408	0.100525	0.545851	0.615371	0.00439794	0.00791309	0.00550846	0.00714769	0.00634319	0.00719176	0.0707168	0.14897	0.0255031
Chr2L	3449458	3452429	2331	0.0195551	0.350379	0.55998	0.632705	0.0245662	0.508458	0.677095	0.442721	0.00900961	0.0114438	0.012103	0.0110104	0.0120247	0.0123401	0.0177965	0.0422097	0.0118796
Chr2L	3452430	3455865	3239	0.0300032	0.288353	0.838388	0.251604	0.0360708	0.412989	0.838388	0.242107	0.00638309	0.00859737	0.00641264	0.00834186	0.0072068	0.00793563	0.048097	0.036632	0.0143661
Chr2L	3455866	3459106	1846	-0.00140253	0.507875	0.301253	0.877503	0.0221782	0.529069	0.296653	0.82753	0.00998169	0.0118961	0.00917564	0.0117692	0.0112859	0.0116487	0.0190978	0.0780921	0.054684
Chr2L	3459107	3462721	2456	0.00174287	0.484153	0.833211	0.256076	0.0343585	0.427571	0.836603	0.244452	0.00659959	0.00664417	0.00426686	0.00726367	0.00650555	0.00622219	0.0430506	0.0974171	0.0748345
Chr2L	3462722	3466182	2327	0.0619413	0.145052	0.516818	0.677426	0.0717943	0.1993	0.516818	0.644958	0.0070177	0.00886909	0.0066693	0.0087265	0.00848205	0.00829765	0.0356056	0.122634	0.0232239
Chr2L	3466183	3469234	2846	0.157447	0.0237216	1.05782	0.0861365	0.170331	0.0278048	1.10782	0.0745084	0.00676536	0.012424	0.0120423	0.0114261	0.0136162	0.0130758	0.0914331	0.240807	0.0302576
Chr2L	3469235	3471750	2445	-0.00633808	0.546568	0.903511	0.186856	0.00357386	0.707175	0.903511	0.179506	0.00948365	0.0130234	0.0105225	0.0121249	0.011042	0.0125537	0.0165566	0.013992	0.0233611
Chr2L	3471751	3475284	3461	0.0321556	0.275326	0.72389	0.399378	0.0862204	0.144857	0.72389	0.381202	0.00750414	0.00867899	0.00450824	0.00910362	0.00817663	0.00805059	0.0598693	0.213089	0.120969
Chr2L	3475285	3478482	2970	0.0477119	0.1958	0.45755	0.749951	0.0882368	0.139413	0.45755	0.707018	0.00670847	0.00951184	0.00795909	0.00967332	0.00943828	0.0100573	0.103347	0.151285	0.0921215
Chr2L	3478483	3481573	2771	0.0628827	0.141552	0.48649	0.711258	0.0946737	0.120747	0.605255	0.541223	0.00547934	0.0093044	0.00760745	0.00834058	0.00887017	0.00951778	0.0505958	0.19204	0.0730132
Chr2L	3481574	3483940	1996	0.0533637	0.172079	0.596991	0.581178	0.0693848	0.210966	0.605022	0.541945	0.00323779	0.00977593	0.00961022	0.00759163	0.00795002	0.010431	0.0611216	0.10766	0.0374868
Chr2L	3483941	3487433	3313	0.0244437	0.31713	0.492054	0.70523	0.0511692	0.307603	0.476836	0.68573	0.00426435	0.00549575	0.00615867	0.00538886	0.00641262	0.00640164	0.0429025	0.11505	0.0617471
Chr2L	3487434	3490452	2965	0.0954026	0.0733035	0.7502	0.363407	0.111867	0.0851643	0.7502	0.347646	0.00768512	0.00786924	0.00502293	0.00890426	0.00814357	0.00703321	0.0835969	0.161129	0.0385031
Chr2L	3490453	3493088	2579	0.00141702	0.487459	0.709175	0.418433	0.0275011	0.485709	0.709175	0.399423	0.00463327	0.00632335	0.00365357	0.00607447	0.00481578	0.00560206	0.0434766	0.0701744	0.0603108
Chr2L	3493089	3496300	3086	0.0256901	0.312269	0.473583	0.728174	0.0980865	0.115302	0.473583	0.690962	0.00168	0.00449526	0.00270031	0.00375318	0.00316593	0.00457987	0.0922529	0.238173	0.15857
Chr2L	3496301	3499245	2822	0.0267086	0.30488	0.704211	0.423488	0.0439098	0.352324	0.704211	0.403752	0.00569112	0.00574224	0.00577541	0.00625542	0.00684335	0.00621657	0.0390397	0.0851723	0.040192
Chr2L	3499246	3502409	3125	-0.104414	0.978417	0.6419	0.516819	-0.029286	0.93253	0.6419	0.491431	0.00782008	0.00768677	0.00704699	0.00833572	0.00888372	0.00915847	0.0231459	0.0926043	0.164033
Chr2L	3502410	3505620	2863	-0.00402436	0.530041	0.703717	0.425433	0.0537001	0.290492	0.703717	0.405557	0.00518728	0.00500462	0.00337068	0.00571526	0.00550625	0.0050875	0.0659344	0.162098	0.128608
Chr2L	3505621	3508145	2451	0.0500107	0.186856	0.23427	0.919697	0.068302	0.216605	0.219488	0.871008	0.00639285	0.00996984	0.00875529	0.00903167	0.00957499	0.0101765	0.0344014	0.135167	0.042684
Chr2L	3508146	3510736	2525	0.0128626	0.399572	0.49595	0.700758	0.0394446	0.385378	0.49595	0.663179	0.00572659	0.00854669	0.0063346	0.00799114	0.00722281	0.0083031	0.0479589	0.08893	0.0614259
Chr2L	3510737	3514504	3574	-0.02496	0.711452	0.567911	0.623372	0.022903	0.52343	0.5562	0.603103	0.0079266	0.00787152	0.00420397	0.00848668	0.00746503	0.00723284	0.0234555	0.127346	0.107871
Chr2L	3514505	3518363	3198	-0.0221225	0.686759	0.267851	0.901808	0.0179663	0.569123	0.301245	0.825005	0.00662038	0.00771429	0.0062909	0.00796626	0.00759447	0.00804812	0.0504912	0.0766314	0.0911768
Chr2L	3518364	3522819	3629	0.0241755	0.31888	0.456235	0.751312	0.0523838	0.298464	0.522382	0.640447	0.00786999	0.00991878	0.00871825	0.00969772	0.0104059	0.0103747	0.0298915	0.132112	0.0650592
Chr2L	3522820	3525304	2375	-0.0421361	0.821894	0.187581	0.951196	-0.0273773	0.925335	0.191496	0.885982	0.0131927	0.0124164	0.0120246	0.0133941	0.0135807	0.0131514	-0.00621494	-0.0134515	0.0345849
Chr2L	3525305	3528255	2910	-0.0845127	0.959946	0.487616	0.709703	-0.034983	0.952168	0.487616	0.67274	0.0091414	0.00883199	0.00963175	0.00972007	0.0103954	0.0106936	0.0296469	0.0178965	0.11141
Chr2L	3528256	3531333	2925	-0.071446	0.93428	0.815116	0.278437	-0.0337363	0.948668	0.815116	0.269168	0.0100516	0.0103427	0.00983826	0.0112344	0.0105382	0.0114485	0.0467552	-0.025751	0.0860058
Chr2L	3531334	3534475	2892	-0.0934326	0.967334	0.798021	0.301381	-0.0196485	0.88217	0.798021	0.289915	0.00821017	0.00687384	0.00606421	0.00854547	0.00811293	0.00804156	0.0842453	0.0474937	0.16135
Chr2L	3534476	3537776	3246	-0.0544415	0.87867	0.691277	0.441182	-0.0118395	0.832394	0.691277	0.42053	0.00686584	0.00713138	0.00669158	0.00782145	0.00748381	0.0079378	0.0592716	0.016678	0.0966077
Chr2L	3537777	3542053	4135	0.0432405	0.217188	0.492431	0.704842	0.0595445	0.257437	0.492431	0.667148	0.00581857	0.00652611	0.00529068	0.00700242	0.00655259	0.0064	0.0711305	0.0807379	0.0381359
Chr2L	3542054	3545385	3310	-0.0502867	0.859421	0.529336	0.664398	-0.013252	0.841727	0.529336	0.633231	0.00794042	0.0082526	0.00817792	0.00884582	0.00897608	0.00929385	0.0374415	0.0233794	0.0845335
Chr2L	3545386	3548693	3205	0.0252344	0.314019	0.366921	0.833171	0.0369909	0.405794	0.348137	0.795057	0.00500692	0.00762677	0.00745056	0.00724242	0.00700083	0.00804262	0.0683365	0.0307526	0.0276478
Chr2L	3548694	3551927	3075	0.0522661	0.176356	0.532104	0.661676	0.0846653	0.149524	0.532104	0.630345	0.00337695	0.00775193	0.00498985	0.00667732	0.0053693	0.00725168	0.0866711	0.144388	0.0743569
Chr2L	3551928	3554883	2872	-0.012102	0.597511	0.394021	0.810033	0.00340887	0.709314	0.412634	0.751037	0.007407	0.00896875	0.00758131	0.0087041	0.00856125	0.00897778	0.00357555	0.0394283	0.036315
Chr2L	3554884	3558548	3537	0.0552394	0.163718	0.754125	0.358157	0.0944025	0.121913	0.804496	0.281616	0.00669524	0.00748725	0.00642809	0.00792999	0.00892973	0.007965	0.0544916	0.202417	0.0891685
Chr2L	3558549	3561508	2891	-0.0585612	0.897725	0.636922	0.52518	-0.000835488	0.746451	0.636922	0.500631	0.00358802	0.00921866	0.00369202	0.00802108	0.00400872	0.00806802	0.115007	0.0137246	0.12861
Chr2L	3561509	3564625	2555	-0.00694968	0.55279	1.50631	0.0153607	0.06856	0.21505	1.50631	0.0160563	0.00559366	0.00580987	0.0028123	0.00638197	0.00578139	0.00561239	0.0576619	0.227255	0.164795
Chr2L	3564626	3568566	3714	0.0354669	0.256271	1.18914	0.057554	0.0494286	0.318297	1.18914	0.0571892	0.00796941	0.00695565	0.00588207	0.00825106	0.00814297	0.00691592	0.0534025	0.074362	0.0327479
Chr2L	3568567	3570166	1370	0.0885598	0.084581	0.813289	0.280576	0.126167	0.0647482	0.813289	0.271153	0.0159991	0.0194792	0.0176949	0.0212108	0.0235086	0.0213981	0.103886	0.207317	0.0857823
Chr2L	3570167	3573338	3066	-0.0132035	0.605872	0.886224	0.203383	0.0236328	0.516041	0.886712	0.195562	0.0095411	0.00944061	0.00917428	0.0107663	0.01076	0.0105316	0.0753771	0.0551645	0.0841001
Chr2L	3573339	3575282	1830	0.0606384	0.148357	0.568392	0.622399	0.0851558	0.147774	0.568392	0.589753	0.011128	0.0141982	0.0108292	0.0139939	0.0143957	0.0138748	0.0412897	0.170237	0.0567932
Chr2L	3575283	3578768	3361	-0.056953	0.891309	0.367526	0.832199	-0.00759229	0.802839	0.357632	0.788382	0.00651337	0.00744347	0.00682749	0.00763517	0.0077751	0.00834552	0.0347217	0.0649855	0.111052
Chr2L	3578769	3582923	3968	-0.00634252	0.546763	0.718032	0.406378	0.0517199	0.301964	0.718032	0.388959	0.00758895	0.00866647	0.00766433	0.00931997	0.00974122	0.00976649	0.0775726	0.148846	0.12931
Chr2L	3582924	3586663	3618	-0.00625017	0.545985	0.580122	0.60315	0.0451895	0.344352	0.638921	0.496121	0.00776283	0.00879586	0.00866028	0.00912907	0.0106275	0.0102179	0.0406283	0.157665	0.115449
Chr2L	3586664	3590783	3940	-0.0167581	0.641454	1.07483	0.0795256	0.0468265	0.333852	1.07483	0.0797402	0.00652025	0.00743977	0.0052866	0.0077285	0.00777029	0.00783036	0.0473455	0.178636	0.140701
Chr2L	3590784	3594756	3727	-0.0652305	0.919113	0.846817	0.243049	-0.0113283	0.829477	0.846817	0.23435	0.00611961	0.00677827	0.00516271	0.00709849	0.00652337	0.00713263	0.0419075	0.0611315	0.120628
Chr2L	3594757	3597641	2678	-0.1237	0.987361	0.629159	0.536457	-0.0120908	0.835699	0.629159	0.511275	0.00671765	0.00799352	0.00816733	0.00832378	0.00972565	0.0108594	0.0621942	0.162869	0.23369
Chr2L	3597642	3600500	2706	-0.0517638	0.866809	0.665463	0.47832	0.0116553	0.629399	0.665463	0.45571	0.00687057	0.00762773	0.00459344	0.00798963	0.00705859	0.00759814	0.0431147	0.122328	0.140362
Chr2L	3600501	3603912	3239	0.0083731	0.430682	0.869688	0.220494	0.0337022	0.433016	0.869688	0.213062	0.00765929	0.00671287	0.00590982	0.00789179	0.00795586	0.00698541	0.0482792	0.0753375	0.0586174
Chr2L	3603913	3607489	3516	0.0120611	0.4056	0.553318	0.64126	0.0313546	0.452654	0.553318	0.607252	0.00617622	0.00635224	0.00549591	0.00687704	0.00674823	0.00645328	0.0431183	0.0626002	0.0449692
Chr2L	3607490	3610123	2360	0.0442586	0.212716	0.555049	0.638343	0.0509307	0.308575	0.555049	0.604727	0.00602325	0.0088759	0.00728767	0.00840344	0.0077387	0.0085468	0.0533353	0.0610218	0.015786
Chr2L	3610124	3613042	2742	0.0675816	0.131246	0.609367	0.563873	0.0944442	0.121719	0.597943	0.550965	0.00542464	0.00930123	0.00660774	0.00898908	0.00758105	0.00890422	0.109041	0.12846	0.0620538
Chr2L	3613043	3616588	3286	0.0449531	0.209022	0.858258	0.232355	0.0764834	0.178689	0.851828	0.229298	0.00660222	0.00658175	0.00645442	0.00783735	0.00785765	0.00727704	0.119338	0.0961395	0.0724369
Chr2L	3616589	3619014	2289	0.00971909	0.419794	0.496298	0.700564	0.0410384	0.372351	0.496298	0.662998	0.00665316	0.00772073	0.00234373	0.00775226	0.00548793	0.00585407	0.0189079	0.128622	0.07197
Chr2L	3619015	3620999	1908	0.00912906	0.424655	0.300291	0.878476	0.0417581	0.36749	0.358543	0.788201	0.0115452	0.0125896	0.00350331	0.0126926	0.0094177	0.00943281	-0.00189678	0.150601	0.074864
Chr2L	3621000	3624121	3060	-0.0253071	0.714369	0.803879	0.292631	0.0177511	0.571845	0.803879	0.282518	0.00600398	0.00717404	0.00482206	0.0072497	0.00644883	0.00701559	0.0407529	0.0920646	0.0975901
Chr2L	3624122	3627200	2754	-0.0436341	0.82831	0.491612	0.705619	-0.0136891	0.844449	0.491612	0.66805	0.00670535	0.0069459	0.00560104	0.00742008	0.00674845	0.00704344	0.0336991	0.00970799	0.0689233
Chr2L	3627201	3630248	2885	-0.0311874	0.753257	0.715305	0.411433	0.0179342	0.569901	0.715305	0.393289	0.00787504	0.00958911	0.00825625	0.00941367	0.00997521	0.0104564	0.0214284	0.123092	0.110545
Chr2L	3630249	3633457	3094	0.0323974	0.273187	0.700853	0.431071	0.0539261	0.288936	0.704774	0.402309	0.00909398	0.0101957	0.00807841	0.0105469	0.0105489	0.0100402	0.0357244	0.115574	0.0500465
Chr2L	3633458	3636065	0	-999	-999	-999	-999	-999	-999	0	0.927476	-999	-999	-999	-999	-999	-999	-999	-999	-999
Chr2L	3636066	3638660	0	-999	-999	-999	-999	-999	-999	0	0.927476	-999	-999	-999	-999	-999	-999	-999	-999	-999
Chr2L	3638661	3642183	0	-999	-999	-999	-999	-999	-999	0	0.927476	-999	-999	-999	-999	-999	-999	-999	-999	-999
Chr2L	3642184	3645372	0	-999	-999	-999	-999	-999	-999	0	0.927476	-999	-999	-999	-999	-999	-999	-999	-999	-999
Chr2L	3645373	3648163	0	-999	-999	-999	-999	-999	-999	0	0.927476	-999	-999	-999	-999	-999	-999	-999	-999	-999
Chr2L	3648164	3656200	0	-999	-999	-999	-999	-999	-999	0	0.927476	-999	-999	-999	-999	-999	-999	-999	-999	-999
Chr2L	3656201	3658397	0	-999	-999	-999	-999	-999	-999	0	0.927476	-999	-999	-999	-999	-999	-999	-999	-999	-999
Chr2L	3658398	3660950	0	-999	-999	-999	-999	-999	-999	0	0.927476	-999	-999	-999	-999	-999	-999	-999	-999	-999
Chr2L	3660951	3664292	0	-999	-999	-999	-999	-999	-999	0	0.927476	-999	-999	-999	-999	-999	-999	-999	-999	-999
Chr2L	3664293	3667099	0	-999	-999	-999	-999	-999	-999	0	0.927476	-999	-999	-999	-999	-999	-999	-999	-999	-999
Chr2L	3667100	3669250	0	-999	-999	-999	-999	-999	-999	0	0.927476	-999	-999	-999	-999	-999	-999	-999	-999	-999
Chr2L	3669251	3671709	0	-999	-999	-999	-999	-999	-999	0	0.927476	-999	-999	-999	-999	-999	-999	-999	-999	-999
Chr2L	3671710	3674780	0	-999	-999	-999	-999	-999	-999	0	0.927476	-999	-999	-999	-999	-999	-999	-999	-999	-999
Chr2L	3674781	3677921	0	-999	-999	-999	-999	-999	-999	0	0.927476	-999	-999	-999	-999	-999	-999	-999	-999	-999
Chr2L	3677922	3681017	0	-999	-999	-999	-999	-999	-999	0	0.927476	-999	-999	-999	-999	-999	-999	-999	-999	-999
Chr2L	3681018	3684008	0	-999	-999	-999	-999	-999	-999	0	0.927476	-999	-999	-999	-999	-999	-999	-999	-999	-999
Chr2L	3684009	3686702	0	-999	-999	-999	-999	-999	-999	0	0.927476	-999	-999	-999	-999	-999	-999	-999	-999	-999
Chr2L	3686703	3689036	0	-999	-999	-999	-999	-999	-999	0	0.927476	-999	-999	-999	-999	-999	-999	-999	-999	-999
Chr2L	3689037	3691748	0	-999	-999	-999	-999	-999	-999	0	0.927476	-999	-999	-999	-999	-999	-999	-999	-999	-999
Chr2L	3691749	3694218	0	-999	-999	-999	-999	-999	-999	0	0.927476	-999	-999	-999	-999	-999	-999	-999	-999	-999
Chr2L	3694219	3697203	0	-999	-999	-999	-999	-999	-999	0	0.927476	-999	-999	-999	-999	-999	-999	-999	-999	-999
Chr2L	3697204	3699886	0	-999	-999	-999	-999	-999	-999	0	0.927476	-999	-999	-999	-999	-999	-999	-999	-999	-999
Chr2L	3699887	3703134	0	-999	-999	-999	-999	-999	-999	0	0.927476	-999	-999	-999	-999	-999	-999	-999	-999	-999
Chr2L	3703135	3706529	0	-999	-999	-999	-999	-999	-999	0	0.927476	-999	-999	-999	-999	-999	-999	-999	-999	-999
Chr2L	3706530	3711642	0	-999	-999	-999	-999	-999	-999	0	0.927476	-999	-999	-999	-999	-999	-999	-999	-999	-999
Chr2L	3711643	3718816	0	-999	-999	-999	-999	-999	-999	0	0.927476	-999	-999	-999	-999	-999	-999	-999	-999	-999
Chr2L	3718817	3724433	0	-999	-999	-999	-999	-999	-999	0	0.927476	-999	-999	-999	-999	-999	-999	-999	-999	-999
Chr2L	3724434	3729765	0	-999	-999	-999	-999	-999	-999	0	0.927476	-999	-999	-999	-999	-999	-999	-999	-999	-999
Chr2L	3729766	3734174	0	-999	-999	-999	-999	-999	-999	0	0.927476	-999	-999	-999	-999	-999	-999	-999	-999	-999
Chr2L	3734175	3737061	0	-999	-999	-999	-999	-999	-999	0	0.927476	-999	-999	-999	-999	-999	-999	-999	-999	-999
Chr2L	3737062	3740370	0	-999	-999	-999	-999	-999	-999	0	0.927476	-999	-999	-999	-999	-999	-999	-999	-999	-999
Chr2L	3740371	3742870	0	-999	-999	-999	-999	-999	-999	0	0.927476	-999	-999	-999	-999	-999	-999	-999	-999	-999
Chr2L	3742871	3745562	0	-999	-999	-999	-999	-999	-999	0	0.927476	-999	-999	-999	-999	-999	-999	-999	-999	-999
Chr2L	3745563	3748447	0	-999	-999	-999	-999	-999	-999	0	0.927476	-999	-999	-999	-999	-999	-999	-999	-999	-999
Chr2L	3748448	3751574	0	-999	-999	-999	-999	-999	-999	0	0.927476	-999	-999	-999	-999	-999	-999	-999	-999	-999
Chr2L	3751575	3755080	0	-999	-999	-999	-999	-999	-999	0	0.927476	-999	-999	-999	-999	-999	-999	-999	-999	-999
Chr2L	3755081	3758167	0	-999	-999	-999	-999	-999	-999	0	0.927476	-999	-999	-999	-999	-999	-999	-999	-999	-999
Chr2L	3758168	3761072	0	-999	-999	-999	-999	-999	-999	0	0.927476	-999	-999	-999	-999	-999	-999	-999	-999	-999
Chr2L	3761073	3764008	0	-999	-999	-999	-999	-999	-999	0	0.927476	-999	-999	-999	-999	-999	-999	-999	-999	-999
Chr2L	3764009	3766861	0	-999	-999	-999	-999	-999	-999	0	0.927476	-999	-999	-999	-999	-999	-999	-999	-999	-999
Chr2L	3766862	3770332	0	-999	-999	-999	-999	-999	-999	0	0.927476	-999	-999	-999	-999	-999	-999	-999	-999	-999
Chr2L	3770333	3773162	0	-999	-999	-999	-999	-999	-999	0	0.927476	-999	-999	-999	-999	-999	-999	-999	-999	-999
Chr2L	3773163	3776200	0	-999	-999	-999	-999	-999	-999	0	0.927476	-999	-999	-999	-999	-999	-999	-999	-999	-999
Chr2L	3776201	3778619	0	-999	-999	-999	-999	-999	-999	0	0.927476	-999	-999	-999	-999	-999	-999	-999	-999	-999
Chr2L	3778620	3781860	0	-999	-999	-999	-999	-999	-999	0	0.927476	-999	-999	-999	-999	-999	-999	-999	-999	-999
Chr2L	3781861	3785546	0	-999	-999	-999	-999	-999	-999	0	0.927476	-999	-999	-999	-999	-999	-999	-999	-999	-999
Chr2L	3785547	3788056	0	-999	-999	-999	-999	-999	-999	0	0.927476	-999	-999	-999	-999	-999	-999	-999	-999	-999
Chr2L	3788057	3790326	0	-999	-999	-999	-999	-999	-999	0	0.927476	-999	-999	-999	-999	-999	-999	-999	-999	-999
Chr2L	3790327	3792679	0	-999	-999	-999	-999	-999	-999	0	0.927476	-999	-999	-999	-999	-999	-999	-999	-999	-999
Chr2L	3792680	3796243	0	-999	-999	-999	-999	-999	-999	0	0.927476	-999	-999	-999	-999	-999	-999	-999	-999	-999
Chr2L	3796244	3799623	0	-999	-999	-999	-999	-999	-999	0	0.927476	-999	-999	-999	-999	-999	-999	-999	-999	-999
Chr2L	3799624	3802798	0	-999	-999	-999	-999	-999	-999	0	0.927476	-999	-999	-999	-999	-999	-999	-999	-999	-999
Chr2L	3802799	3806118	0	-999	-999	-999	-999	-999	-999	0	0.927476	-999	-999	-999	-999	-999	-999	-999	-999	-999
Chr2L	3806119	3811303	0	-999	-999	-999	-999	-999	-999	0	0.927476	-999	-999	-999	-999	-999	-999	-999	-999	-999
Chr2L	3811304	3813632	0	-999	-999	-999	-999	-999	-999	0	0.927476	-999	-999	-999	-999	-999	-999	-999	-999	-999
Chr2L	3813633	3816059	0	-999	-999	-999	-999	-999	-999	0	0.927476	-999	-999	-999	-999	-999	-999	-999	-999	-999
Chr2L	3816060	3818882	0	-999	-999	-999	-999	-999	-999	0	0.927476	-999	-999	-999	-999	-999	-999	-999	-999	-999
Chr2L	3818883	3821664	0	-999	-999	-999	-999	-999	-999	0	0.927476	-999	-999	-999	-999	-999	-999	-999	-999	-999
Chr2L	3821665	3825075	0	-999	-999	-999	-999	-999	-999	0	0.927476	-999	-999	-999	-999	-999	-999	-999	-999	-999
Chr2L	3825076	3828230	0	-999	-999	-999	-999	-999	-999	0	0.927476	-999	-999	-999	-999	-999	-999	-999	-999	-999
Chr2L	3828231	3831238	0	-999	-999	-999	-999	-999	-999	0	0.927476	-999	-999	-999	-999	-999	-999	-999	-999	-999
Chr2L	3831239	3833516	0	-999	-999	-999	-999	-999	-999	0	0.927476	-999	-999	-999	-999	-999	-999	-999	-999	-999
Chr2L	3833517	3837024	0	-999	-999	-999	-999	-999	-999	0	0.927476	-999	-999	-999	-999	-999	-999	-999	-999	-999
Chr2L	3837025	3839860	0	-999	-999	-999	-999	-999	-999	0	0.927476	-999	-999	-999	-999	-999	-999	-999	-999	-999
Chr2L	3839861	3843072	0	-999	-999	-999	-999	-999	-999	0	0.927476	-999	-999	-999	-999	-999	-999	-999	-999	-999
Chr2L	3843073	3846026	0	-999	-999	-999	-999	-999	-999	0	0.927476	-999	-999	-999	-999	-999	-999	-999	-999	-999
Chr2L	3846027	3849037	0	-999	-999	-999	-999	-999	-999	0	0.927476	-999	-999	-999	-999	-999	-999	-999	-999	-999
Chr2L	3849038	3851752	0	-999	-999	-999	-999	-999	-999	0	0.927476	-999	-999	-999	-999	-999	-999	-999	-999	-999
Chr2L	3851753	3854695	0	-999	-999	-999	-999	-999	-999	0	0.927476	-999	-999	-999	-999	-999	-999	-999	-999	-999
Chr2L	3854696	3857235	0	-999	-999	-999	-999	-999	-999	0	0.927476	-999	-999	-999	-999	-999	-999	-999	-999	-999
Chr2L	3857236	3860505	0	-999	-999	-999	-999	-999	-999	0	0.927476	-999	-999	-999	-999	-999	-999	-999	-999	-999
Chr2L	3860506	3862648	0	-999	-999	-999	-999	-999	-999	0	0.927476	-999	-999	-999	-999	-999	-999	-999	-999	-999
Chr2L	3862649	3866674	0	-999	-999	-999	-999	-999	-999	0	0.927476	-999	-999	-999	-999	-999	-999	-999	-999	-999
Chr2L	3866675	3869732	0	-999	-999	-999	-999	-999	-999	0	0.927476	-999	-999	-999	-999	-999	-999	-999	-999	-999
Chr2L	3869733	3872461	0	-999	-999	-999	-999	-999	-999	0	0.927476	-999	-999	-999	-999	-999	-999	-999	-999	-999
Chr2L	3872462	3875359	0	-999	-999	-999	-999	-999	-999	0	0.927476	-999	-999	-999	-999	-999	-999	-999	-999	-999
Chr2L	3875360	3877933	0	-999	-999	-999	-999	-999	-999	0	0.927476	-999	-999	-999	-999	-999	-999	-999	-999	-999
Chr2L	3877934	3880440	0	-999	-999	-999	-999	-999	-999	0	0.927476	-999	-999	-999	-999	-999	-999	-999	-999	-999
Chr2L	3880441	3882643	0	-999	-999	-999	-999	-999	-999	0	0.927476	-999	-999	-999	-999	-999	-999	-999	-999	-999
Chr2L	3882644	3885837	0	-999	-999	-999	-999	-999	-999	0	0.927476	-999	-999	-999	-999	-999	-999	-999	-999	-999
Chr2L	3885838	3888926	0	-999	-999	-999	-999	-999	-999	0	0.927476	-999	-999	-999	-999	-999	-999	-999	-999	-999
Chr2L	3888927	3891521	0	-999	-999	-999	-999	-999	-999	0	0.927476	-999	-999	-999	-999	-999	-999	-999	-999	-999
Chr2L	3891522	3894184	0	-999	-999	-999	-999	-999	-999	0	0.927476	-999	-999	-999	-999	-999	-999	-999	-999	-999
Chr2L	3894185	3896278	0	-999	-999	-999	-999	-999	-999	0	0.927476	-999	-999	-999	-999	-999	-999	-999	-999	-999
Chr2L	3896279	3898211	0	-999	-999	-999	-999	-999	-999	0	0.927476	-999	-999	-999	-999	-999	-999	-999	-999	-999
Chr2L	3898212	3900595	0	-999	-999	-999	-999	-999	-999	0	0.927476	-999	-999	-999	-999	-999	-999	-999	-999	-999
Chr2L	3900596	3903038	0	-999	-999	-999	-999	-999	-999	0	0.927476	-999	-999	-999	-999	-999	-999	-999	-999	-999
Chr2L	3903039	3906488	0	-999	-999	-999	-999	-999	-999	0	0.927476	-999	-999	-999	-999	-999	-999	-999	-999	-999
Chr2L	3906489	3909692	0	-999	-999	-999	-999	-999	-999	0	0.927476	-999	-999	-999	-999	-999	-999	-999	-999	-999
Chr2L	3909693	3913691	0	-999	-999	-999	-999	-999	-999	0	0.927476	-999	-999	-999	-999	-999	-999	-999	-999	-999
Chr2L	3913692	3916631	0	-999	-999	-999	-999	-999	-999	0	0.927476	-999	-999	-999	-999	-999	-999	-999	-999	-999
Chr2L	3916632	3920204	0	-999	-999	-999	-999	-999	-999	0	0.927476	-999	-999	-999	-999	-999	-999	-999	-999	-999
Chr2L	3920205	3922925	0	-999	-999	-999	-999	-999	-999	0	0.927476	-999	-999	-999	-999	-999	-999	-999	-999	-999
Chr2L	3922926	3925888	0	-999	-999	-999	-999	-999	-999	0	0.927476	-999	-999	-999	-999	-999	-999	-999	-999	-999
Chr2L	3925889	3928656	0	-999	-999	-999	-999	-999	-999	0	0.927476	-999	-999	-999	-999	-999	-999	-999	-999	-999
Chr2L	3928657	3931559	0	-999	-999	-999	-999	-999	-999	0	0.927476	-999	-999	-999	-999	-999	-999	-999	-999	-999
Chr2L	3931560	3934336	0	-999	-999	-999	-999	-999	-999	0	0.927476	-999	-999	-999	-999	-999	-999	-999	-999	-999
Chr2L	3934337	3936611	0	-999	-999	-999	-999	-999	-999	0	0.927476	-999	-999	-999	-999	-999	-999	-999	-999	-999
Chr2L	3936612	3939178	0	-999	-999	-999	-999	-999	-999	0	0.927476	-999	-999	-999	-999	-999	-999	-999	-999	-999
Chr2L	3939179	3942385	0	-999	-999	-999	-999	-999	-999	0	0.927476	-999	-999	-999	-999	-999	-999	-999	-999	-999
Chr2L	3942386	3945301	0	-999	-999	-999	-999	-999	-999	0	0.927476	-999	-999	-999	-999	-999	-999	-999	-999	-999
Chr2L	3945302	3948717	0	-999	-999	-999	-999	-999	-999	0	0.927476	-999	-999	-999	-999	-999	-999	-999	-999	-999
Chr2L	3948718	3951287	0	-999	-999	-999	-999	-999	-999	0	0.927476	-999	-999	-999	-999	-999	-999	-999	-999	-999
Chr2L	3951288	3954093	0	-999	-999	-999	-999	-999	-999	0	0.927476	-999	-999	-999	-999	-999	-999	-999	-999	-999
Chr2L	3954094	3957142	0	-999	-999	-999	-999	-999	-999	0	0.927476	-999	-999	-999	-999	-999	-999	-999	-999	-999
Chr2L	3957143	3959888	0	-999	-999	-999	-999	-999	-999	0	0.927476	-999	-999	-999	-999	-999	-999	-999	-999	-999
Chr2L	3959889	3962252	0	-999	-999	-999	-999	-999	-999	0	0.927476	-999	-999	-999	-999	-999	-999	-999	-999	-999
Chr2L	3962253	3964987	0	-999	-999	-999	-999	-999	-999	0	0.927476	-999	-999	-999	-999	-999	-999	-999	-999	-999
Chr2L	3964988	3968003	0	-999	-999	-999	-999	-999	-999	0	0.927476	-999	-999	-999	-999	-999	-999	-999	-999	-999
Chr2L	3968004	3970500	0	-999	-999	-999	-999	-999	-999	0	0.927476	-999	-999	-999	-999	-999	-999	-999	-999	-999
Chr2L	3970501	3972866	0	-999	-999	-999	-999	-999	-999	0	0.927476	-999	-999	-999	-999	-999	-999	-999	-999	-999
Chr2L	3972867	3975645	0	-999	-999	-999	-999	-999	-999	0	0.927476	-999	-999	-999	-999	-999	-999	-999	-999	-999
Chr2L	3975646	3979251	0	-999	-999	-999	-999	-999	-999	0	0.927476	-999	-999	-999	-999	-999	-999	-999	-999	-999
Chr2L	3979252	3982116	0	-999	-999	-999	-999	-999	-999	0	0.927476	-999	-999	-999	-999	-999	-999	-999	-999	-999
Chr2L	3982117	3985053	0	-999	-999	-999	-999	-999	-999	0	0.927476	-999	-999	-999	-999	-999	-999	-999	-999	-999
Chr2L	3985054	3988453	0	-999	-999	-999	-999	-999	-999	0	0.927476	-999	-999	-999	-999	-999	-999	-999	-999	-999
Chr2L	3988454	3991452	0	-999	-999	-999	-999	-999	-999	0	0.927476	-999	-999	-999	-999	-999	-999	-999	-999	-999
Chr2L	3991453	3994073	0	-999	-999	-999	-999	-999	-999	0	0.927476	-999	-999	-999	-999	-999	-999	-999	-999	-999
Chr2L	3994074	3996632	0	-999	-999	-999	-999	-999	-999	0	0.927476	-999	-999	-999	-999	-999	-999	-999	-999	-999
Chr2L	3996633	3999820	0	-999	-999	-999	-999	-999	-999	0	0.927476	-999	-999	-999	-999	-999	-999	-999	-999	-999
Chr2L	3999821	4002915	0	-999	-999	-999	-999	-999	-999	0	0.927476	-999	-999	-999	-999	-999	-999	-999	-999	-999
Chr2L	4002916	4005612	0	-999	-999	-999	-999	-999	-999	0	0.927476	-999	-999	-999	-999	-999	-999	-999	-999	-999
Chr2L	4005613	4008109	0	-999	-999	-999	-999	-999	-999	0	0.927476	-999	-999	-999	-999	-999	-999	-999	-999	-999
Chr2L	4008110	4010329	0	-999	-999	-999	-999	-999	-999	0	0.927476	-999	-999	-999	-999	-999	-999	-999	-999	-999
Chr2L	4010330	4013186	0	-999	-999	-999	-999	-999	-999	0	0.927476	-999	-999	-999	-999	-999	-999	-999	-999	-999
Chr2L	4013187	4015924	0	-999	-999	-999	-999	-999	-999	0	0.927476	-999	-999	-999	-999	-999	-999	-999	-999	-999
Chr2L	4015925	4018559	0	-999	-999	-999	-999	-999	-999	0	0.927476	-999	-999	-999	-999	-999	-999	-999	-999	-999
Chr2L	4018560	4021486	0	-999	-999	-999	-999	-999	-999	0	0.927476	-999	-999	-999	-999	-999	-999	-999	-999	-999
Chr2L	4021487	4024451	0	-999	-999	-999	-999	-999	-999	0	0.927476	-999	-999	-999	-999	-999	-999	-999	-999	-999
Chr2L	4024452	4026863	0	-999	-999	-999	-999	-999	-999	0	0.927476	-999	-999	-999	-999	-999	-999	-999	-999	-999
Chr2L	4026864	4029306	0	-999	-999	-999	-999	-999	-999	0	0.927476	-999	-999	-999	-999	-999	-999	-999	-999	-999
Chr2L	4029307	4031534	0	-999	-999	-999	-999	-999	-999	0	0.927476	-999	-999	-999	-999	-999	-999	-999	-999	-999
Chr2L	4031535	4034606	0	-999	-999	-999	-999	-999	-999	0	0.927476	-999	-999	-999	-999	-999	-999	-999	-999	-999
Chr2L	4034607	4038260	0	-999	-999	-999	-999	-999	-999	0	0.927476	-999	-999	-999	-999	-999	-999	-999	-999	-999
Chr2L	4038261	4041331	0	-999	-999	-999	-999	-999	-999	0	0.927476	-999	-999	-999	-999	-999	-999	-999	-999	-999
Chr2L	4041332	4044281	0	-999	-999	-999	-999	-999	-999	0	0.927476	-999	-999	-999	-999	-999	-999	-999	-999	-999
Chr2L	4044282	4047012	0	-999	-999	-999	-999	-999	-999	0	0.927476	-999	-999	-999	-999	-999	-999	-999	-999	-999
Chr2L	4047013	4049272	0	-999	-999	-999	-999	-999	-999	0	0.927476	-999	-999	-999	-999	-999	-999	-999	-999	-999
Chr2L	4049273	4052013	0	-999	-999	-999	-999	-999	-999	0	0.927476	-999	-999	-999	-999	-999	-999	-999	-999	-999
Chr2L	4052014	4054592	0	-999	-999	-999	-999	-999	-999	0	0.927476	-999	-999	-999	-999	-999	-999	-999	-999	-999
Chr2L	4054593	4057045	0	-999	-999	-999	-999	-999	-999	0	0.927476	-999	-999	-999	-999	-999	-999	-999	-999	-999
Chr2L	4057046	4060236	0	-999	-999	-999	-999	-999	-999	0	0.927476	-999	-999	-999	-999	-999	-999	-999	-999	-999
Chr2L	4060237	4063355	0	-999	-999	-999	-999	-999	-999	0	0.927476	-999	-999	-999	-999	-999	-999	-999	-999	-999
Chr2L	4063356	4069067	0	-999	-999	-999	-999	-999	-999	0	0.927476	-999	-999	-999	-999	-999	-999	-999	-999	-999
Chr2L	4069068	4071729	0	-999	-999	-999	-999	-999	-999	0	0.927476	-999	-999	-999	-999	-999	-999	-999	-999	-999
Chr2L	4071730	4074727	0	-999	-999	-999	-999	-999	-999	0	0.927476	-999	-999	-999	-999	-999	-999	-999	-999	-999
Chr2L	4074728	4076871	0	-999	-999	-999	-999	-999	-999	0	0.927476	-999	-999	-999	-999	-999	-999	-999	-999	-999
Chr2L	4076872	4079588	0	-999	-999	-999	-999	-999	-999	0	0.927476	-999	-999	-999	-999	-999	-999	-999	-999	-999
Chr2L	4079589	4082110	0	-999	-999	-999	-999	-999	-999	0	0.927476	-999	-999	-999	-999	-999	-999	-999	-999	-999
Chr2L	4082111	4084883	0	-999	-999	-999	-999	-999	-999	0	0.927476	-999	-999	-999	-999	-999	-999	-999	-999	-999
Chr2L	4084884	4087428	0	-999	-999	-999	-999	-999	-999	0	0.927476	-999	-999	-999	-999	-999	-999	-999	-999	-999
Chr2L	4087429	4090196	0	-999	-999	-999	-999	-999	-999	0	0.927476	-999	-999	-999	-999	-999	-999	-999	-999	-999
Chr2L	4090197	4093110	0	-999	-999	-999	-999	-999	-999	0	0.927476	-999	-999	-999	-999	-999	-999	-999	-999	-999
Chr2L	4093111	4095909	0	-999	-999	-999	-999	-999	-999	0	0.927476	-999	-999	-999	-999	-999	-999	-999	-999	-999
Chr2L	4095910	4099069	0	-999	-999	-999	-999	-999	-999	0	0.927476	-999	-999	-999	-999	-999	-999	-999	-999	-999
Chr2L	4099070	4102358	0	-999	-999	-999	-999	-999	-999	0	0.927476	-999	-999	-999	-999	-999	-999	-999	-999	-999
Chr2L	4102359	4104867	0	-999	-999	-999	-999	-999	-999	0	0.927476	-999	-999	-999	-999	-999	-999	-999	-999	-999
Chr2L	4104868	4107476	0	-999	-999	-999	-999	-999	-999	0	0.927476	-999	-999	-999	-999	-999	-999	-999	-999	-999
Chr2L	4107477	4110391	0	-999	-999	-999	-999	-999	-999	0	0.927476	-999	-999	-999	-999	-999	-999	-999	-999	-999
Chr2L	4110392	4113389	0	-999	-999	-999	-999	-999	-999	0	0.927476	-999	-999	-999	-999	-999	-999	-999	-999	-999
Chr2L	4113390	4117867	0	-999	-999	-999	-999	-999	-999	0	0.927476	-999	-999	-999	-999	-999	-999	-999	-999	-999
Chr2L	4117868	4120001	0	-999	-999	-999	-999	-999	-999	0	0.927476	-999	-999	-999	-999	-999	-999	-999	-999	-999
Chr2L	4120002	4122863	0	-999	-999	-999	-999	-999	-999	0	0.927476	-999	-999	-999	-999	-999	-999	-999	-999	-999
Chr2L	4122864	4125190	0	-999	-999	-999	-999	-999	-999	0	0.927476	-999	-999	-999	-999	-999	-999	-999	-999	-999
Chr2L	4125191	4127696	0	-999	-999	-999	-999	-999	-999	0	0.927476	-999	-999	-999	-999	-999	-999	-999	-999	-999
Chr2L	4127697	4130033	0	-999	-999	-999	-999	-999	-999	0	0.927476	-999	-999	-999	-999	-999	-999	-999	-999	-999
Chr2L	4130034	4132848	0	-999	-999	-999	-999	-999	-999	0	0.927476	-999	-999	-999	-999	-999	-999	-999	-999	-999
Chr2L	4132849	4136011	0	-999	-999	-999	-999	-999	-999	0	0.927476	-999	-999	-999	-999	-999	-999	-999	-999	-999
Chr2L	4136012	4139367	0	-999	-999	-999	-999	-999	-999	0	0.927476	-999	-999	-999	-999	-999	-999	-999	-999	-999
Chr2L	4139368	4141739	0	-999	-999	-999	-999	-999	-999	0	0.927476	-999	-999	-999	-999	-999	-999	-999	-999	-999
Chr2L	4141740	4144526	0	-999	-999	-999	-999	-999	-999	0	0.927476	-999	-999	-999	-999	-999	-999	-999	-999	-999
Chr2L	4144527	4147092	0	-999	-999	-999	-999	-999	-999	0	0.927476	-999	-999	-999	-999	-999	-999	-999	-999	-999
Chr2L	4147093	4150041	0	-999	-999	-999	-999	-999	-999	0	0.927476	-999	-999	-999	-999	-999	-999	-999	-999	-999
Chr2L	4150042	4152593	0	-999	-999	-999	-999	-999	-999	0	0.927476	-999	-999	-999	-999	-999	-999	-999	-999	-999
Chr2L	4152594	4155387	0	-999	-999	-999	-999	-999	-999	0	0.927476	-999	-999	-999	-999	-999	-999	-999	-999	-999
Chr2L	4155388	4157693	0	-999	-999	-999	-999	-999	-999	0	0.927476	-999	-999	-999	-999	-999	-999	-999	-999	-999
Chr2L	4157694	4160548	0	-999	-999	-999	-999	-999	-999	0	0.927476	-999	-999	-999	-999	-999	-999	-999	-999	-999
Chr2L	4160549	4163228	0	-999	-999	-999	-999	-999	-999	0	0.927476	-999	-999	-999	-999	-999	-999	-999	-999	-999
Chr2L	4163229	4165987	0	-999	-999	-999	-999	-999	-999	0	0.927476	-999	-999	-999	-999	-999	-999	-999	-999	-999
Chr2L	4165988	4169479	0	-999	-999	-999	-999	-999	-999	0	0.927476	-999	-999	-999	-999	-999	-999	-999	-999	-999
Chr2L	4169480	4172409	0	-999	-999	-999	-999	-999	-999	0	0.927476	-999	-999	-999	-999	-999	-999	-999	-999	-999
Chr2L	4172410	4176040	0	-999	-999	-999	-999	-999	-999	0	0.927476	-999	-999	-999	-999	-999	-999	-999	-999	-999
Chr2L	4176041	4179170	0	-999	-999	-999	-999	-999	-999	0	0.927476	-999	-999	-999	-999	-999	-999	-999	-999	-999
Chr2L	4179171	4184485	0	-999	-999	-999	-999	-999	-999	0	0.927476	-999	-999	-999	-999	-999	-999	-999	-999	-999
Chr2L	4184486	4187465	0	-999	-999	-999	-999	-999	-999	0	0.927476	-999	-999	-999	-999	-999	-999	-999	-999	-999
Chr2L	4187466	4190514	0	-999	-999	-999	-999	-999	-999	0	0.927476	-999	-999	-999	-999	-999	-999	-999	-999	-999
Chr2L	4190515	4194496	0	-999	-999	-999	-999	-999	-999	0	0.927476	-999	-999	-999	-999	-999	-999	-999	-999	-999
Chr2L	4194497	4197114	0	-999	-999	-999	-999	-999	-999	0	0.927476	-999	-999	-999	-999	-999	-999	-999	-999	-999
Chr2L	4197115	4200245	0	-999	-999	-999	-999	-999	-999	0	0.927476	-999	-999	-999	-999	-999	-999	-999	-999	-999
Chr2L	4200246	4203657	0	-999	-999	-999	-999	-999	-999	0	0.927476	-999	-999	-999	-999	-999	-999	-999	-999	-999
Chr2L	4203658	4206978	0	-999	-999	-999	-999	-999	-999	0	0.927476	-999	-999	-999	-999	-999	-999	-999	-999	-999
Chr2L	4206979	4210269	0	-999	-999	-999	-999	-999	-999	0	0.927476	-999	-999	-999	-999	-999	-999	-999	-999	-999
Chr2L	4210270	4213089	0	-999	-999	-999	-999	-999	-999	0	0.927476	-999	-999	-999	-999	-999	-999	-999	-999	-999
Chr2L	4213090	4216657	0	-999	-999	-999	-999	-999	-999	0	0.927476	-999	-999	-999	-999	-999	-999	-999	-999	-999
Chr2L	4216658	4219744	0	-999	-999	-999	-999	-999	-999	0	0.927476	-999	-999	-999	-999	-999	-999	-999	-999	-999
Chr2L	4219745	4222626	0	-999	-999	-999	-999	-999	-999	0	0.927476	-999	-999	-999	-999	-999	-999	-999	-999	-999
Chr2L	4222627	4225348	0	-999	-999	-999	-999	-999	-999	0	0.927476	-999	-999	-999	-999	-999	-999	-999	-999	-999
Chr2L	4225349	4227823	0	-999	-999	-999	-999	-999	-999	0	0.927476	-999	-999	-999	-999	-999	-999	-999	-999	-999
Chr2L	4227824	4231528	0	-999	-999	-999	-999	-999	-999	0	0.927476	-999	-999	-999	-999	-999	-999	-999	-999	-999
Chr2L	4231529	4234367	0	-999	-999	-999	-999	-999	-999	0	0.927476	-999	-999	-999	-999	-999	-999	-999	-999	-999
Chr2L	4234368	4237315	2819	-0.0471162	0.846976	0.497878	0.699008	-0.00505484	0.785534	0.497878	0.661916	0.00674757	0.00742058	0.00655276	0.00779084	0.00780855	0.00829168	0.0458546	0.0423379	0.0954422
Chr2L	4237316	4241039	3513	-0.0552514	0.882948	0.654962	0.492903	-0.0252574	0.915419	0.654962	0.470143	0.00552699	0.00666032	0.00347716	0.00657284	0.00505833	0.00600085	0.0229246	-0.00217794	0.0690322
Chr2L	4241040	4244068	2924	0.00752298	0.437877	0.504919	0.68987	0.0184094	0.564068	0.504919	0.655602	0.00536402	0.00490414	0.00308866	0.00554897	0.00493706	0.00446774	0.0318655	0.0299396	0.0256282
Chr2L	4244069	4247446	3276	0.0213069	0.338907	0.571341	0.617927	0.0240425	0.513125	0.571341	0.587227	0.0044042	0.00637862	0.00458617	0.00576632	0.00527634	0.00597128	0.0112684	0.0423534	0.00650265
Chr2L	4247447	4250904	3128	-0.0139744	0.612483	0.504907	0.690064	0.0161166	0.587789	0.589527	0.56179	0.00550722	0.00583973	0.00375084	0.00602022	0.00574033	0.0056256	0.0110586	0.0886922	0.0692473
Chr2L	4250905	4254376	3269	-0.0247166	0.709508	0.355528	0.840171	-0.00703395	0.7972	0.355528	0.790186	0.00575794	0.00687584	0.00511752	0.00687863	0.00611376	0.00677248	0.0314048	-0.00381352	0.0412934
Chr2L	4254377	4258261	3652	-0.00558973	0.541902	0.638905	0.521097	0.0311248	0.454793	0.638905	0.496302	0.00581257	0.00617591	0.00542131	0.00667659	0.00692625	0.00679648	0.0569442	0.0871446	0.0838342
Chr2L	4258262	4262286	3851	-0.0204908	0.673537	0.513599	0.680731	-0.00288069	0.763951	0.513599	0.647303	0.00590905	0.00676889	0.00530982	0.00694948	0.00632006	0.00680098	0.0371771	-0.00165154	0.0411273
Chr2L	4262287	4266453	4008	-0.0406987	0.814311	0.495438	0.701342	-0.0210167	0.892086	0.495438	0.66354	0.00652701	0.00534739	0.00473272	0.00631218	0.00626995	0.00568033	0.0197006	-0.0151057	0.0458534
Chr2L	4266454	4270441	3774	0.0200447	0.345907	0.710258	0.416683	0.0209303	0.540152	0.682778	0.435143	0.00549777	0.00609508	0.0049314	0.00636245	0.00586796	0.00594003	0.0417742	0.00130006	0.00210988
Chr2L	4270442	4273964	3349	0.0860399	0.0890531	0.66214	0.482209	0.0828082	0.157301	0.66214	0.459498	0.00536484	0.00754544	0.00663865	0.00756442	0.00713526	0.0075665	0.0914799	0.0600899	-0.00773681
Chr2L	4273965	4277813	3623	-0.00841806	0.565429	0.658278	0.487264	0.0160656	0.588956	0.658278	0.465091	0.00716803	0.00784772	0.00545128	0.0084829	0.00722186	0.00765132	0.0706657	0.017086	0.0567173
Chr2L	4277814	4281053	3001	-0.0295839	0.743146	0.442458	0.768229	-0.000293735	0.742757	0.442458	0.723615	0.00957806	0.00996995	0.007877	0.0104488	0.0103548	0.0103176	0.0165099	0.0512565	0.0674682
Chr2L	4281054	4284717	3438	0.0179006	0.360684	0.42748	0.781451	0.01842	0.563679	0.42748	0.736966	0.00656638	0.00757032	0.00621627	0.00778272	0.00710799	0.00741487	0.0452186	-0.00822805	0.00123786
Chr2L	4284718	4288839	3945	0.0209165	0.340657	0.209303	0.936418	0.0418133	0.366712	0.355394	0.790366	0.00484523	0.00591135	0.00503802	0.00572706	0.0062993	0.00619735	0.00875477	0.11721	0.0486138
Chr2L	4288840	4292716	3677	0.0178155	0.361851	0.443732	0.766284	0.0773219	0.176745	0.448464	0.716038	0.00446738	0.00528791	0.00469888	0.00551165	0.00645099	0.00618242	0.0675053	0.202812	0.132303
Chr2L	4292717	4296587	3579	-0.055282	0.883337	0.682653	0.456932	0.0203636	0.545013	0.682653	0.435504	0.00767475	0.00765094	0.00617704	0.00814733	0.00962915	0.00894941	0.0141725	0.186863	0.165065
Chr2L	4296588	4301056	4343	0.0161084	0.372351	0.581381	0.601011	0.0267	0.491931	0.581381	0.572795	0.00584552	0.00609696	0.00452116	0.00646629	0.00614372	0.00587917	0.0292371	0.0478059	0.024943
Chr2L	4301057	4305463	4237	0.0282371	0.29652	0.708763	0.418822	0.0631151	0.240521	0.692873	0.418546	0.00692182	0.00731077	0.00552097	0.00798117	0.00810496	0.00756039	0.0643669	0.133139	0.0798126
Chr2L	4305464	4309277	3540	-0.0201612	0.670231	0.449559	0.759673	0.00737072	0.671009	0.449559	0.715497	0.00624489	0.00754526	0.00567522	0.00759163	0.00697009	0.00762622	0.0405834	0.0382207	0.0635497
Chr2L	4309278	4313670	4208	0.0217056	0.336574	0.611591	0.560568	0.0416652	0.368656	0.611591	0.533646	0.00517653	0.00517784	0.00320652	0.00578769	0.00506896	0.00479363	0.0634358	0.063301	0.046485
Chr2L	4313671	4318184	4397	0.0453209	0.207078	1.61601	0.00816644	0.0647764	0.232744	1.61601	0.00847916	0.0035873	0.0050921	0.00429349	0.00486881	0.004981	0.00528975	0.0525654	0.114811	0.0453382
Chr2L	4318185	4323098	4817	0.0726394	0.118997	0.754789	0.356601	0.090251	0.134163	0.779429	0.31427	0.0052318	0.00595912	0.00473655	0.0063549	0.00649581	0.00601124	0.0738669	0.135639	0.0411307
Chr2L	4323099	4326113	2827	0.0558776	0.160996	0.621192	0.548901	0.0869666	0.143107	0.621192	0.52192	0.00787855	0.00998412	0.00790984	0.0101277	0.0105799	0.010397	0.0677851	0.16296	0.0714601
Chr2L	4326114	4330244	3811	-0.00182703	0.511958	0.864098	0.226327	0.0197079	0.550846	0.864098	0.218293	0.00646725	0.0069211	0.00607757	0.00754004	0.00722786	0.00734882	0.0663509	0.0218757	0.0500607
Chr2L	4330245	4333245	2365	-0.00915195	0.57204	0.40988	0.7972	-0.00139037	0.752285	0.40988	0.753743	0.00442262	0.00526662	0.00537791	0.00518177	0.00547064	0.00578141	0.0152382	0.000373697	0.0183398
Chr2L	4333246	4336838	3337	-0.0200192	0.669065	0.443137	0.767451	0.021894	0.531985	0.443137	0.722713	0.0047021	0.00673333	0.00598404	0.00639636	0.00651687	0.00752386	0.051431	0.0869302	0.0951225
Chr2L	4336839	4340371	3279	0.0450396	0.208439	0.999034	0.11083	0.0765771	0.178301	0.999034	0.109507	0.00538971	0.00619802	0.00596388	0.00650358	0.00743392	0.00700611	0.0644505	0.149342	0.0724529
Chr2L	4340372	4343433	2534	-0.0170099	0.645343	0.509392	0.684814	0.00147634	0.728369	0.509392	0.652354	0.00644943	0.00813713	0.00683482	0.00772484	0.00780089	0.00841469	0.00294647	0.0431307	0.0431289
Chr2L	4343434	4346382	2779	-0.0320265	0.758312	0.551963	0.642621	-0.0241529	0.908419	0.551963	0.608335	0.00704273	0.00772446	0.00430561	0.00777074	0.00615902	0.00667144	0.00400676	-0.0341121	0.0186022
Chr2L	4346383	4349253	2684	-0.0116883	0.592845	0.576336	0.609955	0.0370186	0.405211	0.576336	0.57983	0.00899635	0.00916455	0.00529501	0.010029	0.00933401	0.00896254	0.0489943	0.130607	0.109665
Chr2L	4349254	4352125	2710	-0.0568446	0.89092	0.492085	0.705036	-0.0161377	0.863115	0.492085	0.667509	0.00910889	0.0105015	0.00711485	0.010875	0.00930456	0.0105871	0.0484116	0.015066	0.0925155
Chr2L	4352126	4355405	3145	-0.113199	0.984056	0.300831	0.877698	-0.053838	0.987945	0.280679	0.837272	0.00746109	0.00783591	0.00607225	0.00818679	0.00774449	0.00870955	0.0203654	0.0132246	0.132001
Chr2L	4355406	4358565	3022	0.27414	0.00233327	1.34687	0.033638	0.292053	0.00427766	1.39225	0.0297673	0.00452344	0.0070755	0.00667736	0.00774801	0.00937272	0.00767194	0.189226	0.341018	0.04182
Chr2L	4358566	4361179	2469	0.227021	0.00661093	1.24795	0.0476376	0.227218	0.00972195	1.26804	0.0440195	0.00795566	0.0112487	0.00948599	0.0121939	0.0129599	0.0111553	0.155578	0.248589	0.000469655
Chr2L	4361180	4364230	2969	-0.0163519	0.637566	0.583531	0.598289	0.0179642	0.569512	0.583531	0.569728	0.00745014	0.00832898	0.00639478	0.00852423	0.00853043	0.00864817	0.0271071	0.0863294	0.0785787
Chr2L	4364231	4367344	2920	-0.0423505	0.822866	0.413541	0.793117	-0.00758283	0.802644	0.413541	0.749774	0.00876161	0.00935605	0.00866153	0.00976636	0.0102707	0.0104902	0.0240118	0.0425143	0.0795705
Chr2L	4367345	4370227	2784	0.0683569	0.128135	0.541014	0.654287	0.0725876	0.194245	0.530509	0.632329	0.00633622	0.00696217	0.00548895	0.00729818	0.00743679	0.00677297	0.0416667	0.106586	0.0100386
Chr2L	4370228	4372822	2503	0.00921372	0.423099	0.447335	0.762007	0.0204861	0.54404	0.447335	0.717662	0.00931055	0.00952888	0.009164	0.0101319	0.0108511	0.0102671	0.0231979	0.0434133	0.0265246
Chr2L	4372823	4376634	3688	0.0152182	0.379739	0.434723	0.773479	0.0347052	0.423683	0.438924	0.727584	0.00532497	0.00599455	0.00638332	0.0062383	0.00700609	0.00691247	0.0470528	0.0654478	0.0454098
Chr2L	4376635	4380858	4131	0.0784268	0.106553	0.600117	0.576512	0.0884486	0.138246	0.612983	0.531481	0.005019	0.00611644	0.00518942	0.00621843	0.00660596	0.00622247	0.0546369	0.134641	0.023617
Chr2L	4380859	4384852	3942	0.124042	0.0423877	1.14124	0.0680537	0.136377	0.0521097	1.14124	0.0672921	0.0065255	0.00621071	0.0058346	0.00758863	0.00815743	0.00663729	0.128885	0.151421	0.0289897
Chr2L	4384853	4390063	5009	-0.0405156	0.812755	0.763223	0.347463	0.018131	0.56679	0.763223	0.333574	0.00371367	0.00297686	0.00455569	0.0039695	0.00475845	0.00443747	0.136387	0.0290628	0.130522
Chr2L	4390064	4394274	3516	-0.0684097	0.926502	0.26611	0.902975	0.00116076	0.731091	0.618497	0.525889	0.00372462	0.00345022	0.00377836	0.00380275	0.00493113	0.0044914	0.011567	0.144955	0.152881
Chr2L	4394275	4398578	3366	0.131733	0.0371379	0.91532	0.172856	0.185225	0.0223605	1.02204	0.0972398	0.00218977	0.00575972	0.00608825	0.00479463	0.00669982	0.00711485	0.0907474	0.331613	0.119768
Chr2L	4398579	4401669	2955	0.0675994	0.131052	0.850839	0.238188	0.0978398	0.115691	0.957711	0.126105	0.00825237	0.00991082	0.00762244	0.0103464	0.010847	0.0102177	0.0717438	0.175807	0.069579
Chr2L	4401670	4406248	4459	-0.0246084	0.708925	0.821785	0.269104	0.0423223	0.36224	0.823956	0.258885	0.00449724	0.00479303	0.0040508	0.00504885	0.00593618	0.00559375	0.0340914	0.189072	0.147531
Chr2L	4406249	4409863	3068	0.0662268	0.134941	0.690454	0.442932	0.131884	0.0567762	0.72119	0.385531	0.00697576	0.0080461	0.00368612	0.00821802	0.00899463	0.00775715	0.0364443	0.318341	0.144939
Chr2L	4409864	4412939	3001	0.267106	0.00272215	1.54375	0.0116663	0.391516	0.000583317	1.6486	0.00757712	0.00304277	0.00659755	0.00449104	0.00613662	0.0104898	0.00825604	0.135987	0.606848	0.25673
Chr2L	4412940	4415353	2291	0.0620191	0.144468	0.707537	0.420183	0.096798	0.117441	0.762459	0.334476	0.00331783	0.00633974	0.0054137	0.00534902	0.00614342	0.00685009	0.0353381	0.213813	0.0795953
Chr2L	4415354	4418109	2676	0.0150281	0.381101	0.586588	0.594983	0.0290813	0.471126	0.586588	0.564857	0.00238432	0.0060936	0.00210202	0.00477632	0.00263143	0.00470018	0.0436519	0.0459545	0.0329591
Chr2L	4418110	4420147	1994	-0.0111621	0.588567	0.174275	0.958779	0.019556	0.551818	0.164624	0.898611	0.0039366	0.00916187	0.00258588	0.00726725	0.00396281	0.00714585	0.0336272	0.0751873	0.0706386
Chr2L	4420148	4422734	2471	0.0501221	0.186467	1.27154	0.0427766	0.0934894	0.123469	1.24486	0.0479885	0.00751593	0.00975972	0.0051444	0.0106785	0.00821325	0.00916302	0.139686	0.130594	0.0982549
Chr2L	4422735	4425699	2849	0.0911352	0.0799144	1.63832	0.00738868	0.124235	0.0664982	1.72308	0.00631427	0.00471989	0.0065109	0.0066361	0.00648928	0.00804159	0.00755747	0.0794444	0.217007	0.0759033
Chr2L	4425700	4428917	3094	0.0960548	0.0725258	0.967537	0.123663	0.111394	0.0874976	1.25387	0.046906	0.00615994	0.00833552	0.007583	0.00819038	0.00931803	0.00884289	0.06182	0.177621	0.0359196
Chr2L	4428918	4431712	2658	-0.0650112	0.91853	0.599819	0.577873	0.032695	0.441766	0.570921	0.587768	0.00920852	0.00940419	0.0080496	0.010072	0.0127691	0.0118526	0.0283487	0.236349	0.207856
Chr2L	4431713	4435009	2974	-0.0812587	0.954307	0.460678	0.745868	0.00372145	0.705814	0.625508	0.514884	0.00710633	0.00820164	0.00302389	0.00815132	0.00711298	0.00798118	0.00736309	0.183489	0.183447
Chr2L	4435010	4438605	3390	-0.053229	0.872837	0.808343	0.286992	-0.000497686	0.744896	0.808343	0.276385	0.00756611	0.00739876	0.0060431	0.00817966	0.00835142	0.00822954	0.0410565	0.0794984	0.118169
Chr2L	4438606	4443994	4829	0.00623064	0.448765	0.433999	0.774645	0.0444052	0.349018	0.433999	0.731914	0.00404482	0.00534111	0.0023383	0.00525254	0.00408577	0.00469858	0.0555171	0.1155	0.0870186
Chr2L	4443995	4448983	3541	-0.03344	0.768423	0.618049	0.553762	0.0391714	0.387517	0.618049	0.526971	0.00717132	0.00574632	0.00496368	0.00705436	0.00848391	0.00685133	0.045495	0.185309	0.159002
Chr2L	4448984	4452948	2667	0.00904322	0.425044	0.590647	0.589539	0.0185946	0.561346	0.590647	0.559986	0.00622514	0.00607773	0.00475592	0.00669883	0.00630933	0.00597527	0.0395661	0.0194065	0.0225208
Chr2L	4452949	4456859	2597	0.0360117	0.253354	0.575767	0.611316	0.0522223	0.299047	0.698969	0.412412	0.00760629	0.00988494	0.00726666	0.00952627	0.00937746	0.00965117	0.0300931	0.106446	0.0379217
Chr2L	4456860	4459470	1873	-0.00217692	0.515458	0.413178	0.793506	0.0688639	0.213883	0.413178	0.750496	0.00722718	0.00929948	0.00295315	0.00901652	0.00774784	0.00846557	0.0330906	0.239286	0.155846
Chr2L	4459471	4463222	2276	0.0214912	0.337352	0.449957	0.758701	0.0513644	0.305075	0.585517	0.566119	0.00630906	0.00818182	0.00736093	0.00791658	0.00883576	0.00893893	0.0328386	0.131147	0.0687639
Chr2L	4463223	4468310	3812	-0.0336362	0.769979	0.507126	0.687148	0.0377979	0.398794	0.68383	0.432798	0.00559262	0.00587553	0.00486767	0.00615318	0.0073895	0.00686517	0.0195425	0.202456	0.156637
Chr2L	4468311	4471951	3424	0.14931	0.0276103	1.05878	0.0859421	0.207267	0.0143885	1.04431	0.0900235	0.00395168	0.00541292	0.00134265	0.00535053	0.00495899	0.00451629	0.0720089	0.379989	0.12909
Chr2L	4471952	4475462	2815	0.0197675	0.348629	0.616432	0.555318	0.0569525	0.271048	0.616432	0.528414	0.00388927	0.00538264	0.00401495	0.00518104	0.00514754	0.00556136	0.0509858	0.13951	0.0848615
Chr2L	4475463	4480709	4643	0.0661887	0.135135	0.596035	0.58215	0.0739486	0.189189	0.702269	0.407541	0.00395826	0.00388198	0.00298313	0.00439381	0.00429481	0.0037663	0.0690913	0.0904535	0.0183358
Chr2L	4480710	4486313	2959	0.024868	0.315575	0.462356	0.743535	0.0264874	0.493097	0.462356	0.702688	0.00625907	0.00548422	0.00429246	0.00642132	0.00603095	0.00528766	0.0459697	0.00972916	0.00385443
Chr2L	4486314	4490102	2192	0.170058	0.0178884	1.0139	0.105386	0.169927	0.0279992	0.975969	0.117806	0.00482008	0.00728474	0.0039506	0.00753768	0.00601527	0.00611449	0.135597	0.176199	-0.000311477
Chr2L	4490103	4492998	2760	0.0015045	0.486098	0.367586	0.83181	0.0401481	0.378962	0.455639	0.709002	0.00560317	0.00688277	0.00734073	0.00664425	0.00850559	0.00826925	0.00996118	0.149936	0.0880392
Chr2L	4492999	4496527	3198	-0.026538	0.723702	0.68459	0.452071	0.00604552	0.685787	0.68459	0.431174	0.00905768	0.00979296	0.0072604	0.0104224	0.00952171	0.00997119	0.0499384	0.0378342	0.0747636
Chr2L	4496528	4500459	1947	-0.0987245	0.972779	0.472264	0.729535	-0.0299936	0.935835	0.472264	0.692405	0.00392296	0.00498125	0.00149625	0.00511317	0.00315572	0.00444457	0.0783908	0.0220436	0.151183
Chr2L	4500460	4505237	2608	-0.0635545	0.915613	0.405452	0.800894	-0.00476695	0.783006	0.405452	0.75681	0.00288816	0.00507257	0.00168951	0.00479001	0.00263728	0.004472	0.103996	0.0206382	0.130814
Chr2L	4505238	4510757	3933	-0.0416247	0.819172	0.472356	0.729146	0.0143137	0.603539	0.544638	0.616814	0.00417319	0.00605303	0.00252052	0.00614455	0.00395186	0.00554449	0.110644	0.0437859	0.124888
Chr2L	4510758	4516850	5229	0.0709326	0.122302	0.684248	0.453043	0.091478	0.129496	0.68758	0.426123	0.0041573	0.00491559	0.00461502	0.00518643	0.00575073	0.00535995	0.0761128	0.141688	0.0478162
Chr2L	4516851	4523057	4526	-0.0791001	0.950612	0.603208	0.572817	-0.00733142	0.800117	0.603208	0.544651	0.00571712	0.00559669	0.00565406	0.00676655	0.00653164	0.00707015	0.127845	0.0195123	0.15731
Chr2L	4523058	4528848	4092	-0.0763791	0.944002	0.447807	0.76084	-0.0222462	0.897725	0.447807	0.71676	0.00198891	0.00484563	0.000948667	0.00423635	0.00160289	0.00386459	0.11353	-0.0365552	0.121112
Chr2L	4528849	4534476	5447	0.0401609	0.231382	1.04097	0.0929419	0.0598242	0.255104	1.04097	0.0914667	0.0016238	0.00182067	0.000806382	0.00200171	0.00147224	0.00152288	0.0952117	0.0643257	0.0458112
Chr2L	4534477	4547660	2502	-0.022416	0.690064	0.684497	0.45246	0.0363645	0.411239	0.684497	0.431716	0.00178519	0.0030241	0.000950628	0.00265648	0.00186802	0.00264024	0.0291424	0.167511	0.130799
Chr2L	4547661	4555918	8072	-0.107195	0.981139	0.956378	0.129108	-0.0199495	0.886059	0.956378	0.126285	0.00286192	0.00177676	0.00134037	0.00253826	0.00265735	0.00209717	0.0648728	0.0961524	0.187847
Chr2L	4555919	4561531	3658	-0.07512	0.941279	0.604875	0.570095	0.0380411	0.395489	0.604875	0.542306	0.00405763	0.00531167	0.00398765	0.00510425	0.00617456	0.00665003	0.030193	0.270426	0.236521
Chr2L	4561532	4567371	5642	0.0305345	0.285437	0.828658	0.262493	0.0612394	0.249076	0.900363	0.181671	0.00407174	0.00560473	0.00563251	0.00537967	0.00627364	0.00645374	0.0471283	0.137077	0.0706092
Chr2L	4567372	4572278	4794	-0.0348551	0.778145	0.667691	0.477153	-0.004372	0.778534	0.667691	0.454267	0.00437728	0.00460948	0.00352292	0.00516501	0.0043438	0.00473306	0.0866919	-0.0270895	0.0701173
Chr2L	4572279	4577914	5492	-0.0211834	0.678592	0.579141	0.604705	0.00871023	0.656232	0.579141	0.576944	0.00535531	0.00528563	0.00492797	0.00587641	0.0059696	0.00585981	0.0535853	0.0330776	0.0688092
Chr2L	4577915	4583856	5710	-0.0148341	0.620844	0.733277	0.38635	0.00194918	0.724285	0.733277	0.370197	0.00519432	0.00447505	0.00352209	0.00512608	0.00507828	0.00449406	0.0136487	0.02973	0.0392348
Chr2L	4583857	4588898	4880	-0.0765985	0.944779	0.632222	0.531985	-0.0118006	0.832005	0.632222	0.507487	0.00449933	0.00504388	0.00284932	0.00519079	0.0046015	0.00513078	0.0301212	0.0954759	0.143184
Chr2L	4588899	4593397	4339	-0.0469753	0.846004	0.424553	0.783978	-0.00979596	0.819755	0.412831	0.750857	0.00777947	0.00713177	0.00628505	0.00789071	0.00840906	0.0078679	0.0101099	0.0572111	0.084849
Chr2L	4593398	4596930	3412	-0.0403382	0.812366	0.408071	0.799144	0.00665435	0.678009	0.371328	0.77882	0.00750094	0.00841547	0.0084292	0.00843655	0.0100039	0.0100222	0.00888992	0.109924	0.106018
Chr2L	4596931	4609212	4709	0.000213008	0.497958	0.41031	0.796422	0.0117487	0.628427	0.41031	0.753202	0.00498016	0.00542229	0.00417198	0.00567713	0.00520193	0.00531657	0.0379172	0.0122773	0.0271356
Chr2L	4609213	4613648	4337	-0.0125379	0.600233	0.259396	0.906864	-0.00613493	0.79195	0.260014	0.850622	0.00462959	0.00506196	0.00389734	0.00517758	0.00473824	0.00489903	0.0152475	-0.0124417	0.0151539
Chr2L	4613649	4618185	4414	0.00142922	0.48707	0.470077	0.73148	0.0195304	0.552401	0.444944	0.720909	0.00312475	0.00332815	0.00247125	0.00355677	0.0032544	0.0032711	0.0477433	0.0327595	0.0422496
Chr2L	4618186	4622218	3866	0.0231929	0.325297	0.964236	0.125024	0.116839	0.0760257	0.964236	0.122677	0.00462545	0.00557566	0.00441258	0.00593735	0.0073143	0.00677838	0.0909651	0.303465	0.200149
Chr2L	4622219	4626557	4248	-0.00565077	0.54229	0.410201	0.796617	0.0033263	0.710675	0.399847	0.759697	0.00470439	0.00557659	0.00454953	0.00568443	0.00510299	0.0055702	0.0458624	-0.0190655	0.0211812
Chr2L	4626558	4629800	3181	0.00665154	0.445654	0.941329	0.141941	0.0181325	0.566595	0.941329	0.137831	0.00451082	0.00779729	0.00532786	0.00697502	0.00556968	0.00731248	0.0547165	0.00734766	0.0270087
Chr2L	4629801	4633224	3339	0.012965	0.398017	0.410344	0.796228	0.0304512	0.458487	0.410344	0.753022	0.00757186	0.00825349	0.00684798	0.00943111	0.00797935	0.00850731	0.117179	-0.0222739	0.0408439
Chr2L	4633225	4638200	4849	0.0332721	0.26852	0.756626	0.353879	0.0440548	0.351351	0.756626	0.340249	0.00312205	0.00337538	0.00197206	0.00374564	0.00294569	0.00298097	0.0865826	0.0229937	0.0253871
Chr2L	4638201	4644000	5691	0.0229595	0.326658	0.580214	0.602955	0.0223754	0.526735	0.580214	0.57514	0.00514933	0.00493476	0.00414885	0.00542902	0.00535464	0.00487793	0.0256278	0.0172456	-0.00139391
Chr2L	4644001	4646654	1163	0.0152059	0.379934	0.367762	0.831421	0.0377178	0.399961	0.365516	0.783691	0.0107619	0.0147993	0.0100081	0.0140181	0.0131782	0.0143646	0.0264369	0.0972686	0.0522715
Chr2L	4646655	4650967	4128	0.00839411	0.430294	0.783913	0.322185	0.0418215	0.366518	0.845655	0.235973	0.00703428	0.00760857	0.00583246	0.00788466	0.00837639	0.00788008	0.0220572	0.131561	0.0766238
Chr2L	4650968	4655188	4005	-0.0227345	0.692009	0.652881	0.496986	0.00464809	0.69687	0.652881	0.47357	0.00473792	0.00629817	0.00442401	0.00598404	0.00522505	0.00600235	0.0236232	0.0494288	0.0632162
Chr2L	4655189	4659235	3865	0.0155258	0.376628	0.60358	0.571845	0.048043	0.327241	0.60358	0.54411	0.00195508	0.00391705	0.00313559	0.00328086	0.00315232	0.00397934	0.0421178	0.122434	0.0746175
Chr2L	4659236	4661873	2565	0.0595229	0.152051	0.317951	0.867393	0.0695613	0.210577	0.323221	0.808948	0.00214586	0.00561855	0.00420982	0.00448055	0.00381239	0.00525073	0.0610858	0.0951909	0.0236556
Chr2L	4661874	4672214	2758	0.00463838	0.460626	0.529757	0.664204	0.0127647	0.620261	0.529757	0.63287	0.00272037	0.00402955	0.00268648	0.0036951	0.00297429	0.0035751	0.0301719	0.0141715	0.0191933
Chr2L	4672215	4675273	2935	-0.00836335	0.56504	0.686252	0.449543	0.0286944	0.475015	0.686252	0.42919	0.00481113	0.00669127	0.00691647	0.00625089	0.00720535	0.0076866	0.0254683	0.11305	0.0845838
Chr2L	4675274	4679148	3728	0.00639226	0.447404	0.592226	0.587789	0.0461549	0.338518	0.613614	0.530399	0.00340707	0.00471545	0.0047453	0.00436341	0.00524057	0.00537889	0.0179015	0.155553	0.0904698
Chr2L	4679149	4681246	1974	0.0422501	0.221466	0.464421	0.740229	0.0641373	0.236049	0.464421	0.700162	0.00523841	0.0104838	0.0102967	0.008581	0.00988784	0.0113502	0.0230133	0.145458	0.0508585
Chr2L	4681247	4684259	2897	0.037869	0.243632	0.99801	0.111414	0.066933	0.22341	0.99801	0.109868	0.00511899	0.00858206	0.00817163	0.00808268	0.00808087	0.00931436	0.0893673	0.103774	0.066965
Chr2L	4684260	4686936	2654	-0.0447888	0.833171	0.807878	0.288159	0.00694392	0.675092	0.807878	0.277828	0.00555267	0.00829682	0.00697558	0.0077831	0.00742433	0.00902413	0.0521053	0.0803384	0.116067
Chr2L	4686937	4690893	3929	-0.0571593	0.892864	0.704104	0.423877	0.0393247	0.386156	0.704104	0.404113	0.00480194	0.00551073	0.00510557	0.00572334	0.0069563	0.00694336	0.0513419	0.225889	0.205544
Chr2L	4690894	4693619	2685	-0.015839	0.632121	0.273575	0.898697	0.00638605	0.681703	0.301511	0.824644	0.00895397	0.0097371	0.00942608	0.00995648	0.0105354	0.0104782	0.011952	0.0523318	0.0516226
Chr2L	4693620	4696599	2836	-0.0163157	0.637177	0.917154	0.170523	0.0408723	0.373129	0.917154	0.164171	0.00757165	0.00753764	0.00598471	0.00823934	0.00872992	0.0081306	0.0400635	0.162421	0.127492
Chr2L	4696600	4699433	2753	-0.0466317	0.843671	0.583607	0.598094	-0.00439377	0.778923	0.583607	0.569367	0.00744998	0.00878273	0.00674846	0.00872723	0.00826178	0.00901524	0.019853	0.0693667	0.095823
Chr2L	4699434	4701970	2358	0.00769774	0.436516	0.368882	0.83006	0.0341062	0.42971	0.363867	0.785134	0.00361071	0.00967647	0.00482475	0.00793762	0.00480293	0.00821149	0.0837508	0.042783	0.0610374
Chr2L	4701971	4704766	2684	0.0383396	0.241104	0.630787	0.533541	0.123239	0.0678592	0.630787	0.50875	0.00220188	0.00533514	0.00626099	0.0046141	0.00660507	0.00722615	0.102196	0.289046	0.18329
Chr2L	4704767	4707371	2496	0.00502385	0.457515	0.554434	0.639121	0.0335262	0.435738	0.581236	0.573336	0.0077688	0.00883526	0.00940441	0.00907425	0.0102724	0.010083	0.03699	0.0927471	0.0657144
Chr2L	4707372	4709760	2274	-0.0507902	0.861754	0.890244	0.199883	0.00697287	0.674703	0.890244	0.192495	0.0104259	0.0116223	0.00821143	0.0128122	0.0106959	0.0120429	0.0925571	0.0531135	0.128688
Chr2L	4709761	4713273	3446	0.035865	0.254521	0.717533	0.40735	0.071195	0.202022	0.740019	0.361357	0.00827122	0.00779893	0.00724734	0.00957167	0.00924005	0.00849752	0.124884	0.0890316	0.0808039
Chr2L	4713274	4716513	3142	0.00504994	0.457126	0.621654	0.548318	0.0287013	0.474626	0.604398	0.543027	0.00583302	0.0056303	0.00565299	0.00628891	0.00669787	0.00619301	0.0448953	0.0656206	0.0548432
Chr2L	4716514	4719695	3055	0.0261742	0.307797	0.698689	0.433794	0.0443895	0.349407	0.698689	0.412773	0.00607654	0.00751293	0.00595982	0.00743712	0.00714892	0.00733571	0.0374233	0.089788	0.0425102
Chr2L	4719696	4723328	3529	-0.0242334	0.704647	0.43051	0.777756	3.22027e-05	0.740813	0.43051	0.73444	0.00563587	0.00705643	0.00589894	0.00679324	0.00656464	0.00715968	0.0125647	0.0442791	0.0562266
Chr2L	4723329	4725974	2523	-0.0450495	0.83531	0.460547	0.746063	0.00300913	0.713202	0.460547	0.704312	0.00703085	0.00930128	0.00673548	0.00883766	0.00827332	0.00946239	0.0196866	0.0958382	0.108288
Chr2L	4725975	4728228	2169	0.0116982	0.40735	0.610736	0.561734	0.0428677	0.359907	0.610736	0.534548	0.00527949	0.00963947	0.00960397	0.00815874	0.00930714	0.0107338	0.025843	0.125311	0.0716382
Chr2L	4728229	4731599	3240	-0.0262456	0.721369	0.664542	0.479292	-0.00350879	0.770562	0.664542	0.456612	0.00376767	0.00482894	0.00411711	0.00464935	0.00437234	0.00491318	0.024019	0.0226337	0.0527796
Chr2L	4731600	4734525	2865	0.0641361	0.138829	1.35954	0.0313047	0.100701	0.10908	1.35954	0.0326538	0.00733208	0.00992925	0.00758618	0.00976292	0.0101414	0.0100112	0.0617363	0.201388	0.0835077
Chr2L	4734526	4736966	2407	-0.027282	0.728563	0.772105	0.335602	0.0158737	0.590317	0.772105	0.322749	0.00683184	0.00799968	0.00722133	0.00835884	0.00821571	0.00878779	0.0622952	0.0679291	0.0978
Chr2L	4736967	4739862	2747	0.0233264	0.323935	0.577872	0.607622	0.0606852	0.251604	0.565128	0.594443	0.0066709	0.00762957	0.00482551	0.00771794	0.00748476	0.00719931	0.0237764	0.170059	0.0852407
Chr2L	4739863	4742895	2845	0.122012	0.0435543	0.947241	0.136691	0.152901	0.0394711	1.01368	0.102472	0.00702437	0.00905749	0.00783439	0.00978453	0.0103342	0.00946921	0.125739	0.217365	0.0710164
Chr2L	4742896	4746373	3335	0.0190518	0.35524	0.269507	0.901225	0.0415118	0.369823	0.38702	0.766552	0.00441579	0.00560369	0.00380593	0.00542945	0.00497528	0.00520437	0.0259716	0.10441	0.052154
Chr2L	4746374	4750002	3498	0.0218054	0.335796	0.699232	0.43321	0.0638216	0.236632	0.684951	0.430453	0.00497157	0.00671846	0.00562502	0.00680452	0.00661855	0.00712045	0.0849847	0.129798	0.0953448
Chr2L	4750003	4753719	3566	-0.00731525	0.556485	0.641297	0.517986	0.014925	0.598483	0.637478	0.499369	0.00527929	0.00545803	0.00415764	0.00585163	0.00534512	0.00530139	0.0376451	0.043541	0.0516572
Chr2L	4753720	4756852	2956	0.0416969	0.223994	0.805164	0.291075	0.0548214	0.283492	0.805164	0.280534	0.00568434	0.00850636	0.00784379	0.00794907	0.0080638	0.00877168	0.0496639	0.0860714	0.0308149
Chr2L	4756853	4759760	2839	-0.0325018	0.762201	0.7569	0.353296	0.00357398	0.70698	0.7569	0.339708	0.00576913	0.00656968	0.00499718	0.00664415	0.00626022	0.00660594	0.0227687	0.0677467	0.0824375
Chr2L	4759761	4763615	3533	0.0171232	0.365545	0.616658	0.555123	0.0509008	0.309353	0.616658	0.528234	0.00365819	0.00450987	0.0037195	0.0045916	0.00451685	0.00465336	0.059868	0.11363	0.0773946
Chr2L	4763616	4766307	2514	0.0523904	0.175384	0.900331	0.188995	0.0589343	0.260159	0.900331	0.181851	0.00908192	0.00764263	0.00781745	0.00961391	0.00941118	0.00813042	0.0996686	0.0280803	0.0154848
Chr2L	4766308	4769366	2896	0.0543299	0.167801	0.832405	0.257243	0.0662044	0.226327	0.830971	0.249504	0.00528825	0.00477995	0.00345831	0.00555918	0.00525219	0.0044278	0.0534	0.100439	0.0279214
Chr2L	4769367	4772997	3549	-0.0262344	0.721174	0.4321	0.776784	-0.0161074	0.86292	0.4321	0.733899	0.0027469	0.00333336	0.0022606	0.00320094	0.00268226	0.00299531	0.000749086	-0.00885182	0.0238619
Chr2L	4772998	4775334	2223	-0.00699465	0.553179	0.0893981	0.988528	0.00864648	0.65701	0.0895554	0.92044	0.00252278	0.00866261	0.00372097	0.00643755	0.00338429	0.00680462	0.0524788	0.000688185	0.0366143
Chr2L	4775335	4778689	3328	-0.0162831	0.635816	0.792975	0.308769	0.0235561	0.516819	0.792975	0.297673	0.00322557	0.00390307	0.00241992	0.00394048	0.00334808	0.00367903	0.0460697	0.0905881	0.0906358
Chr2L	4778690	4781247	2396	-0.0187674	0.659537	0.576667	0.609566	0.00449424	0.698814	0.576667	0.57947	0.00481794	0.00566487	0.00420929	0.00565565	0.00512514	0.0054624	0.0218472	0.0414889	0.0539644
Chr2L	4781248	4784388	2990	0.0248275	0.315769	0.737251	0.380712	0.0396535	0.38285	0.737251	0.365686	0.00401985	0.00594793	0.00497733	0.00545336	0.00532635	0.00590167	0.0299124	0.0808403	0.0347396
Chr2L	4784389	4787372	2949	-0.00644857	0.547735	1.02211	0.100525	0.0165707	0.583317	1.02211	0.0970594	0.00883261	0.00872266	0.00682139	0.009456	0.00897571	0.00857775	0.0278269	0.0580631	0.0534174
Chr2L	4787373	4790310	2753	0.0485304	0.193078	0.796028	0.304103	0.0625643	0.243049	0.796028	0.292982	0.00574297	0.00744967	0.0058884	0.00737108	0.00703707	0.00718959	0.0516754	0.10016	0.0329145
Chr2L	4790311	4792953	2549	0.0999997	0.0666926	0.608627	0.564457	0.159728	0.0340268	0.69938	0.41169	0.00495373	0.00911212	0.00542567	0.00801635	0.00839614	0.00896088	0.0598618	0.329792	0.132761
Chr2L	4792954	4795367	2082	0.0610905	0.147579	0.531441	0.662454	0.0729966	0.193078	0.533997	0.62836	0.00819483	0.00859092	0.00414836	0.00931512	0.00743205	0.00689902	0.0564385	0.109786	0.0279947
Chr2L	4795368	4797903	2448	0.0135866	0.392572	0.869744	0.220299	0.050664	0.310714	0.869744	0.212881	0.00990323	0.00958497	0.0031843	0.0106706	0.00808068	0.00755546	0.0431485	0.135535	0.0846267
Chr2L	4797904	4801636	3555	-0.0219991	0.685398	0.169633	0.962279	0.000884969	0.734396	0.173546	0.894461	0.00504068	0.00523175	0.00428951	0.00554536	0.00520287	0.00524821	0.0277961	0.0277621	0.0531121
Chr2L	4801637	4805163	3398	0.0413098	0.226327	0.393473	0.810227	0.069805	0.209605	0.380111	0.771784	0.00443169	0.00635434	0.00386164	0.00628454	0.00504047	0.00576244	0.0867347	0.11027	0.0656987
Chr2L	4805164	4808897	3547	0.185586	0.0130274	1.12006	0.071748	0.220342	0.0118608	1.12006	0.0710806	0.00572199	0.0055162	0.00408384	0.00685229	0.00758833	0.00547779	0.144961	0.307165	0.0795451
Chr2L	4808898	4812133	3007	0.0471497	0.197745	0.64412	0.51118	0.0749043	0.184912	0.64412	0.487101	0.00573094	0.00780454	0.00555622	0.00774683	0.0070228	0.00748853	0.0733808	0.130455	0.0640469
Chr2L	4812134	4815122	2900	0.00936117	0.421738	0.629002	0.53743	0.0357097	0.416683	0.629002	0.511817	0.0076207	0.0085158	0.00654423	0.00869354	0.00857628	0.00838886	0.0224141	0.105587	0.0609032
Chr2L	4815123	4818273	3074	-0.01629	0.636399	0.761048	0.34999	0.0565312	0.273576	0.761048	0.33628	0.00928475	0.0095559	0.00808506	0.010112	0.0121966	0.0109738	0.0237215	0.231043	0.159422
Chr2L	4818274	4821410	2994	0.0746973	0.11433	0.496394	0.700369	0.134183	0.0538596	0.496394	0.662818	0.00426517	0.00591424	0.0049696	0.00570546	0.00712008	0.00655255	0.055478	0.297529	0.132259
Chr2L	4821411	4824694	3213	0.103436	0.0602761	0.600111	0.576706	0.136685	0.0517208	0.600111	0.548439	0.00170679	0.00428955	0.00416718	0.00352705	0.00429443	0.00474861	0.0716186	0.242968	0.0762307
Chr2L	4824695	4828477	3595	0.107285	0.0563873	0.645641	0.507486	0.120516	0.0713591	0.663474	0.458416	0.00170531	0.00359653	0.0027066	0.00310471	0.00292469	0.00339599	0.0751434	0.176729	0.0310617
Chr2L	4828478	4831800	2958	0.0432618	0.216994	0.48816	0.70873	0.0938308	0.12308	0.524594	0.637922	0.00539053	0.00881884	0.00896403	0.00795592	0.0102132	0.0103558	0.0473269	0.228776	0.11361
Chr2L	4831801	4835156	3137	-0.00837453	0.565234	0.661886	0.482598	0.0190655	0.55629	0.661886	0.46022	0.00392995	0.00554374	0.00378241	0.00524396	0.00443879	0.0052283	0.0424085	0.0584582	0.0633444
Chr2L	4835157	4839780	4044	0.0260011	0.309547	0.922332	0.163523	0.0537221	0.290297	0.922332	0.157857	0.00165676	0.0029772	0.00177602	0.00273186	0.00202007	0.00267524	0.0867536	0.0794689	0.0639719
Chr2L	4839781	4843525	3550	0.0699249	0.125413	0.325411	0.861559	0.129529	0.0600817	0.433501	0.732455	0.00169919	0.00449758	0.00408853	0.00385192	0.00424011	0.00516049	0.110054	0.247693	0.132506
Chr2L	4843526	4849070	5228	0.0817911	0.100525	0.731908	0.387711	0.0922922	0.127552	0.753623	0.343857	0.0042586	0.00501341	0.00511696	0.00538458	0.00569664	0.0053777	0.0917214	0.107228	0.0247325
Chr2L	4849071	4853546	4005	0.0355837	0.255687	0.580274	0.602761	0.0567359	0.272409	0.580274	0.574959	0.00537832	0.00451554	0.00433881	0.00555606	0.00570325	0.00482566	0.0783222	0.0790567	0.0491933
Chr2L	4853547	4855882	2185	-0.0175887	0.650204	0.394357	0.809839	-0.00381793	0.773673	0.417356	0.74761	0.00805643	0.00816575	0.00611669	0.00863522	0.00776559	0.00769818	0.0135212	0.0115246	0.0323074
Chr2L	4855883	4858733	2686	-0.0166176	0.640482	0.793641	0.307019	0.0288582	0.473265	0.793641	0.296049	0.00701364	0.00956225	0.00714572	0.00949895	0.00843438	0.00978768	0.0722053	0.0871863	0.102778
Chr2L	4858734	4861626	2762	0.0626751	0.141941	0.62244	0.546957	0.0634298	0.238966	0.62244	0.520115	0.00444899	0.00641536	0.00557338	0.0061216	0.00583095	0.00623931	0.0578132	0.0667737	0.00179806
Chr2L	4861627	4863988	2255	-0.00940035	0.574373	0.556743	0.636788	0.00741911	0.670231	0.556743	0.602923	0.00596127	0.00878004	0.00623215	0.00834086	0.00661375	0.00818568	0.057899	-0.00470406	0.0393177
Chr2L	4863989	4866559	2413	0.0135021	0.393739	0.97321	0.121136	0.0673395	0.220883	0.965758	0.121956	0.0069282	0.00878033	0.00829772	0.00895502	0.00995003	0.0100647	0.0728426	0.170921	0.120492
Chr2L	4866560	4869359	2629	-0.0189995	0.662065	1.26353	0.0439432	0.0325136	0.443904	1.26353	0.0449215	0.0064848	0.00571016	0.00695918	0.00711014	0.00780606	0.00732452	0.111626	0.0671537	0.115604
Chr2L	4869360	4871971	2507	-0.0273032	0.729146	0.381885	0.817033	0.0171239	0.578067	0.423746	0.740393	0.00693625	0.00803964	0.00832351	0.00812196	0.00927214	0.00940037	0.0294772	0.104415	0.100531
Chr2L	4871972	4875320	3234	0.0705039	0.12308	0.642489	0.515652	0.132428	0.0561929	0.642489	0.49107	0.00531465	0.00680043	0.00527188	0.00682645	0.00811391	0.00735323	0.061457	0.294682	0.137291
Chr2L	4875321	4880075	4521	-0.0357576	0.784173	1.18832	0.0579428	0.0301475	0.461015	1.18832	0.0579109	0.00418519	0.00393116	0.00317908	0.00440599	0.00477884	0.00436713	0.0347238	0.166504	0.145443
Chr2L	4880076	4885383	5159	0.0224782	0.330352	0.592962	0.586428	0.0366565	0.408905	0.592962	0.556377	0.00479678	0.00600975	0.00405085	0.00593449	0.00511268	0.00544534	0.0399294	0.0642222	0.0332474
Chr2L	4885384	4888562	3064	-0.051082	0.863309	0.624689	0.54229	-0.0151606	0.854754	0.624689	0.516507	0.00555376	0.00667888	0.00501393	0.00669943	0.00585807	0.00668909	0.036271	0.0182316	0.0820995
Chr2L	4888563	4891343	2769	0.0739129	0.115302	0.799059	0.299242	0.101756	0.106358	0.799059	0.288292	0.0095068	0.00861065	0.00463896	0.0102491	0.00914243	0.00752075	0.0791957	0.170893	0.0642448
Chr2L	4891344	4893966	2412	-0.023719	0.699786	0.125145	0.979195	-0.0153089	0.855921	0.127711	0.912141	0.00644062	0.00830804	0.00473072	0.0077726	0.00596818	0.00697223	0.00154076	-0.0121768	0.0198567
Chr2L	4893967	4896315	2282	-0.0114543	0.590511	0.582697	0.599456	0.0239815	0.513708	0.588118	0.562872	0.00291713	0.00518492	0.0024702	0.00455381	0.00315755	0.00444916	0.0499862	0.0779837	0.0810358
Chr2L	4896316	4899540	3104	-0.0177909	0.651565	0.474417	0.727202	0.0129406	0.618511	0.474417	0.689157	0.00503567	0.00513818	0.00375673	0.0056562	0.00493693	0.00501182	0.0586292	0.0380109	0.070668
Chr2L	4899541	4902800	3151	-0.0310623	0.751896	0.755656	0.355046	0.00340249	0.709508	0.755656	0.340971	0.00752441	0.00781854	0.00648873	0.00825789	0.00813318	0.00811808	0.0236892	0.0629543	0.0789054
Chr2L	4902801	4905516	2676	0.08648	0.0880809	0.743787	0.372351	0.108652	0.0915808	0.743787	0.356125	0.00577899	0.00806226	0.00691205	0.00824238	0.00804653	0.00820772	0.107095	0.145216	0.0515036
Chr2L	4905517	4908451	2741	0.0266277	0.305464	0.375749	0.824422	0.055425	0.279409	0.476172	0.686451	0.00367998	0.00632521	0.00774958	0.00583171	0.00686841	0.00774407	0.079656	0.0920074	0.0663715
Chr2L	4908452	4911812	3237	0.0151578	0.380517	0.41336	0.793311	0.0629407	0.241882	0.41336	0.749955	0.00436256	0.00640316	0.00631165	0.0060458	0.00698614	0.00737189	0.0541128	0.168233	0.107701
Chr2L	4911813	4914475	2518	0.0169765	0.366712	0.747158	0.367879	0.0386015	0.391406	0.747158	0.351615	0.00466619	0.00679781	0.0075959	0.00639531	0.00724562	0.00781784	0.0475151	0.07697	0.0502644
Chr2L	4914476	4917395	2830	-0.0349376	0.778728	0.165865	0.963445	-0.0122027	0.836088	0.158852	0.90258	0.00610821	0.00632727	0.00678658	0.0066217	0.0071087	0.00715363	0.014937	0.0146553	0.0527752
Chr2L	4917396	4924719	2176	-0.00347792	0.525569	0.442944	0.76784	0.0236408	0.515847	0.442944	0.722894	0.0106533	0.0123412	0.0100021	0.0126271	0.012048	0.0124792	0.0395709	0.069078	0.0626264
Chr2L	4924720	4927139	2232	-0.0441913	0.829866	0.126873	0.978612	-0.020382	0.88917	0.154901	0.903843	0.0060441	0.007514	0.00563512	0.00732519	0.00630956	0.00729193	0.0226758	-0.00694389	0.055199
Chr2L	4927140	4929963	2659	0.0375488	0.244993	0.745442	0.370212	0.0927821	0.125997	0.818348	0.264478	0.00488007	0.00757969	0.00710039	0.00708102	0.00842353	0.00869487	0.0601676	0.225264	0.123415
Chr2L	4929964	4933002	2934	0.0272147	0.301769	0.40382	0.802255	0.0498765	0.315963	0.40382	0.757352	0.00510108	0.00578357	0.00419817	0.00606146	0.00555444	0.00551359	0.0541141	0.0934997	0.0526099
Chr2L	4933003	4935937	2598	0.00889423	0.426794	0.645352	0.508069	0.0382942	0.392961	0.719293	0.387696	0.0105044	0.0109168	0.00916184	0.0116524	0.0119103	0.011237	0.0346157	0.105485	0.0677123
Chr2L	4935938	4938813	2702	0.0160026	0.37274	0.624683	0.542485	0.0710217	0.203383	0.668809	0.452282	0.00535826	0.00836721	0.00874215	0.00780744	0.00960679	0.0101043	0.0583211	0.191976	0.122967
Chr2L	4938814	4942643	2172	-0.0128243	0.603539	0.584588	0.597122	0.0060076	0.685981	0.584588	0.567743	0.00679188	0.0111405	0.00802634	0.0100872	0.00816651	0.0105309	0.0469188	0.00883162	0.0439172
Chr2L	4942644	4946803	3927	0.0828335	0.0972195	0.35436	0.841143	0.102912	0.104025	0.402091	0.758614	0.00388606	0.00537457	0.00440426	0.0051843	0.00548355	0.00534908	0.0541906	0.179623	0.0467543
Chr2L	4946804	4950950	3352	0.0235355	0.322963	0.460102	0.746451	0.033559	0.43496	0.445329	0.720368	0.00327523	0.00535881	0.00469231	0.00467695	0.0046815	0.00534958	0.0176919	0.0705591	0.0236209
Chr2L	4950951	4954176	2730	0.0817101	0.100719	0.690749	0.442154	0.108615	0.0917752	0.690749	0.421432	0.00540604	0.00745752	0.00754567	0.00742057	0.00859214	0.00828178	0.0795978	0.18	0.0621492
Chr2L	4954177	4958317	3958	0.0455103	0.2063	0.450789	0.757535	0.0846085	0.150107	0.443162	0.722533	0.00619477	0.00742708	0.00639634	0.00785158	0.00810774	0.00790002	0.0838251	0.160469	0.0890273
Chr2L	4958318	4962612	3726	-0.0350706	0.779895	0.724179	0.399183	0.0157364	0.592261	0.724179	0.380841	0.00681857	0.00734487	0.00543827	0.00783815	0.00734388	0.00758629	0.0499445	0.0964319	0.114113
Chr2L	4962613	4967649	3952	-0.0557308	0.88567	0.304456	0.875753	0.00811223	0.662843	0.48479	0.675988	0.00413177	0.00454195	0.00460185	0.00486178	0.00524695	0.00549781	0.0633207	0.0979315	0.14123
Chr2L	4967650	4973787	4642	-0.0361693	0.786506	0.209184	0.936613	0.0190304	0.557068	0.197928	0.882555	0.00200573	0.00288279	0.00194216	0.00269375	0.00242353	0.00291044	0.0404931	0.120469	0.123345
Chr2L	4973788	4979449	4904	0.0789359	0.10558	0.767956	0.340657	0.140094	0.0480264	0.764187	0.33195	0.00456404	0.0049328	0.00520626	0.00576286	0.00703942	0.00603729	0.135083	0.24491	0.135714
Chr2L	4979450	4984926	4782	-0.0921428	0.966362	0.428879	0.779117	-0.0153857	0.856504	0.428879	0.735161	0.0039585	0.00406083	0.00320947	0.00430516	0.00439017	0.00458802	0.0235959	0.120501	0.167276
Chr2L	4984927	4989986	4851	0.0542371	0.16819	1.01881	0.102858	0.114282	0.0793311	1.01881	0.0997655	0.00473079	0.0050936	0.00387637	0.00552994	0.00629057	0.00544328	0.0684687	0.2598	0.133416
Chr2L	4989987	4996398	6168	-0.0212377	0.679564	0.874938	0.216022	0.00427286	0.701147	0.874938	0.208371	0.0043292	0.00428708	0.00362342	0.00466392	0.00446218	0.00437814	0.0325739	0.035618	0.0590246
Chr2L	4996399	5003228	6665	0.107688	0.0556096	0.891788	0.197161	0.126069	0.0649426	0.891788	0.189969	0.00291241	0.00335409	0.00216776	0.00356744	0.00347982	0.00302478	0.0609047	0.207952	0.042887
Chr2L	5003229	5007538	4113	0.0101335	0.417266	0.753119	0.359129	0.0380996	0.394906	0.753119	0.344759	0.00501071	0.00531429	0.00409627	0.00582705	0.00543222	0.00525927	0.055558	0.0821605	0.064519
Chr2L	5007539	5012566	4738	0.0199175	0.346879	1.4364	0.0227494	0.0383804	0.392572	1.4364	0.0232726	0.00377102	0.00415052	0.0039829	0.00446497	0.00457369	0.00440531	0.0534047	0.0637828	0.0430755
Chr2L	5012567	5018995	3083	0.0120018	0.405989	0.596667	0.581762	0.0327998	0.440404	0.601871	0.545733	0.00335436	0.00368919	0.00295245	0.00395898	0.0037069	0.0036441	0.0500106	0.0618965	0.0483898
Chr2L	5018996	5023759	4401	0.019742	0.349018	1.01929	0.102664	0.062059	0.245577	1.01929	0.0995851	0.00518437	0.00579398	0.00486624	0.00633141	0.00639954	0.00615532	0.0741451	0.137568	0.0959934
Chr2L	5023760	5027215	3141	-0.0845951	0.96014	0.743281	0.372934	-0.0381076	0.959946	0.743281	0.357207	0.00702759	0.00939665	0.006055	0.00888265	0.0074316	0.00913667	0.00380434	0.0303671	0.10494
Chr2L	5027216	5033253	5051	-0.0115878	0.592067	0.81183	0.28252	0.027756	0.484153	0.81183	0.272596	0.0030216	0.00371372	0.00283496	0.00376347	0.00357754	0.00376861	0.0403675	0.102494	0.0895608
Chr2L	5033254	5040638	5659	-0.046081	0.841727	0.768923	0.338907	-0.000806739	0.745868	0.768923	0.326177	0.00166782	0.0023359	0.00184849	0.00223837	0.00210036	0.00243991	0.0314722	0.0716808	0.102347
Chr2L	5040639	5045591	4671	-0.000915923	0.505347	0.968571	0.12308	0.016857	0.580595	0.968571	0.120512	0.0014127	0.00192984	0.00135103	0.00186645	0.00157692	0.00179148	0.0362917	0.0383771	0.0414997
Chr2L	5045592	5053373	6590	0.00716721	0.44021	1.72349	0.00583317	0.0581878	0.263854	1.72349	0.00613386	0.00248935	0.00181024	0.00107529	0.00241676	0.00224039	0.00173395	0.0730613	0.149715	0.114564
Chr2L	5053374	5059878	6055	0.0202352	0.345324	0.950358	0.133774	0.0459902	0.339296	0.950358	0.130254	0.00271323	0.00389024	0.00361656	0.00372029	0.00391155	0.00414112	0.0430744	0.103603	0.059573
Chr2L	5059879	5063113	3142	0.00999196	0.418238	1.27557	0.0423877	0.0273216	0.487264	1.27557	0.0434783	0.00474477	0.00627264	0.00615367	0.00604118	0.00652425	0.00671236	0.0196093	0.0733386	0.0404857
Chr2L	5063114	5065929	2557	0.118029	0.0470542	1.23416	0.0497764	0.140256	0.0476376	1.32009	0.0368032	0.00482261	0.00807299	0.00723293	0.00761383	0.00873288	0.00838197	0.0739311	0.226408	0.0516256
Chr2L	5065930	5070083	3923	0.00600394	0.450321	0.928577	0.156912	0.0314524	0.451293	0.928577	0.152264	0.00365968	0.006249	0.0046889	0.00570479	0.00494772	0.00608375	0.0544353	0.0653864	0.0588853
Chr2L	5070084	5074089	3693	-0.0110488	0.587206	0.7453	0.370601	0.00769531	0.66712	0.7453	0.354321	0.00470869	0.00544534	0.00428492	0.00548824	0.00518619	0.0053103	0.0119562	0.046927	0.043717
Chr2L	5074090	5077785	3459	-0.0459828	0.841143	0.504946	0.689675	0.0103792	0.638732	0.500536	0.65939	0.0034431	0.00431378	0.00489251	0.00419531	0.00539268	0.00539782	0.00835555	0.136517	0.125772
Chr2L	5077786	5081222	3143	-0.0202105	0.671009	0.753234	0.358934	0.00796057	0.664982	0.753234	0.344398	0.00471762	0.00691612	0.00493769	0.0064246	0.00566072	0.00665086	0.0227397	0.0583315	0.0649761
Chr2L	5081223	5084218	2831	-0.0159339	0.632705	0.706477	0.420766	0.0162307	0.586428	0.706477	0.400866	0.00515076	0.00727038	0.00706431	0.0068856	0.00738146	0.00803023	0.0259882	0.0794983	0.0738388
Chr2L	5084219	5087054	2588	0.0942349	0.0744702	1.30832	0.0373323	0.111798	0.0853587	1.30832	0.0373444	0.00449629	0.00657956	0.00667387	0.00669	0.00726638	0.0071709	0.101803	0.146249	0.0410203
Chr2L	5087055	5089654	2496	0.0264029	0.307019	0.712987	0.413377	0.0514764	0.303908	0.712987	0.395093	0.00334645	0.00368468	0.00456279	0.00396093	0.00486716	0.00449779	0.0557672	0.100005	0.0580434
Chr2L	5089655	5092662	2721	-0.0299493	0.747229	0.750155	0.363601	-0.00891602	0.812755	0.750155	0.347826	0.00620353	0.00767083	0.00636485	0.00772856	0.00689001	0.00769507	0.037275	-0.00567488	0.0489235
Chr2L	5092663	5096225	3271	-0.0509433	0.862532	0.238773	0.917752	-0.0187579	0.87692	0.236496	0.861447	0.00714766	0.00775137	0.00815288	0.0083281	0.00838115	0.00887171	0.0470988	-0.00904395	0.0738848
Chr2L	5096226	5100453	4083	-0.0964072	0.970445	1.25533	0.0460821	-0.0287216	0.930002	1.25533	0.0465452	0.00750145	0.0076714	0.00670825	0.00831337	0.00840816	0.00881304	0.0287486	0.0720759	0.149064
Chr2L	5100454	5103632	3092	-0.114082	0.984445	1.37392	0.0299436	-0.0306591	0.937974	1.37392	0.0315714	0.0060328	0.00741706	0.00852018	0.00774131	0.00864069	0.00991849	0.0666676	0.0663355	0.180409
Chr2L	5103633	5105907	2079	-0.00300263	0.521291	0.722612	0.401517	0.03779	0.398989	0.722612	0.383727	0.0127926	0.013235	0.0092382	0.0141591	0.0141156	0.0130463	0.0173784	0.143869	0.092701
Chr2L	5105908	5108785	2760	-0.0341042	0.772895	0.2667	0.902586	-0.00679385	0.796228	0.251681	0.854952	0.00436138	0.00670807	0.00582947	0.00594776	0.00593411	0.00696497	-7.00508e-05	0.0503035	0.0630548
Chr2L	5108786	5112266	3292	-0.0248037	0.71048	0.931055	0.153996	0.0150466	0.596928	0.931055	0.149919	0.00615187	0.00815849	0.00657736	0.00797324	0.00770764	0.00847752	0.0340041	0.0865562	0.0906598
Chr2L	5112267	5114998	2605	-0.00646313	0.548124	0.628663	0.538013	0.0148234	0.599261	0.631729	0.507848	0.0070041	0.00731554	0.00576778	0.00773018	0.00748457	0.00719606	0.013787	0.0643639	0.0494977
Chr2L	5114999	5117666	2395	-0.0118129	0.5944	0.652469	0.497375	0.0151016	0.59615	0.652469	0.473751	0.00627453	0.00829962	0.00652008	0.00800523	0.00760053	0.00825531	0.0206338	0.0709007	0.0621697
Chr2L	5117667	5120030	2158	0.0856144	0.0902197	0.721844	0.4021	0.127125	0.0635816	0.721844	0.384629	0.00810997	0.0135681	0.0106548	0.0121544	0.0143338	0.0140133	0.0330722	0.273571	0.0942536
Chr2L	5120031	5123144	2836	0.0218306	0.335213	0.346806	0.847171	0.0360131	0.413572	0.333119	0.802454	0.00441291	0.00697435	0.00579444	0.00674445	0.00577943	0.00688259	0.0813097	0.0208228	0.0332572
Chr2L	5123145	5127588	3694	-0.0248089	0.710675	0.443321	0.766868	-0.00728726	0.799339	0.480843	0.681039	0.00498531	0.0069203	0.00528855	0.0064698	0.00574906	0.00663864	0.0109264	0.0160941	0.0409251
Chr2L	5127589	5131056	3290	0.0345114	0.262882	0.407088	0.799533	0.0656744	0.22866	0.395523	0.762042	0.00292663	0.00549048	0.0059554	0.00476561	0.00590568	0.00635384	0.0380568	0.153688	0.0716238
Chr2L	5131057	5134616	3285	0.0283252	0.295936	0.282447	0.890725	0.0446388	0.347463	0.293747	0.830236	0.00331313	0.00558689	0.00525886	0.00493681	0.00533214	0.00584503	0.0214796	0.100997	0.0381582
Chr2L	5134617	5138363	3735	0.0551513	0.164107	0.533833	0.660509	0.0687854	0.214466	0.529156	0.633592	0.00182496	0.0048907	0.00301448	0.00414377	0.0028955	0.00428126	0.0925519	0.0703684	0.0319921
Chr2L	5138364	5141639	3126	0.0224068	0.331324	0.2616	0.905503	0.0345476	0.425044	0.264758	0.846834	0.00625274	0.00841796	0.00742034	0.00833232	0.00791942	0.00847786	0.0517934	0.0438744	0.0285385
Chr2L	5141640	5145341	3627	0.0586654	0.154579	0.941085	0.142718	0.0902638	0.133969	0.941085	0.138553	0.00540661	0.00801354	0.0073158	0.00746991	0.00887199	0.0085861	0.0298937	0.201911	0.0725874
Chr2L	5145342	5148678	3168	0.0513744	0.180634	0.74751	0.367295	0.0666524	0.224966	0.826482	0.255999	0.00567396	0.00887376	0.00735608	0.00895568	0.00758609	0.00875739	0.112359	0.0492953	0.0357796
Chr2L	5148679	5151741	2863	-0.00408707	0.531207	0.738571	0.378378	0.0169201	0.579817	0.775619	0.3186	0.00565368	0.00848773	0.00638486	0.00796251	0.00696313	0.00818746	0.0391567	0.0430412	0.0488643
Chr2L	5151742	5156053	4171	0.00815652	0.432627	0.433989	0.77484	0.0294123	0.468404	0.424137	0.739672	0.0023286	0.003551	0.00311282	0.00336213	0.00319389	0.00365309	0.0519666	0.0546032	0.0494281
Chr2L	5156054	5160065	3935	0.00544526	0.453821	0.748674	0.365157	0.0287211	0.474237	0.748674	0.34963	0.00280032	0.00454321	0.00319396	0.00430929	0.00344494	0.00428593	0.0719939	0.0375123	0.0539963
Chr2L	5160066	5162719	2650	-0.0347515	0.777367	0.40105	0.804005	0.0210618	0.538596	0.411606	0.751759	0.00581954	0.0103692	0.00941707	0.00955687	0.00945383	0.0117495	0.0687041	0.0988202	0.124627
Chr2L	5162720	5165820	3086	-0.141489	0.992611	0.673028	0.470348	-0.0468336	0.978223	0.673028	0.447952	0.00507547	0.00610297	0.00627876	0.00604306	0.00710053	0.00798938	0.00925869	0.115532	0.202072
Chr2L	5165821	5167633	711	-0.0999812	0.97414	1.03108	0.0985806	0.0158041	0.590706	1.03108	0.0956161	0.0100235	0.0194755	0.010023	0.0219637	0.011964	0.0214969	0.232137	0.0426561	0.241284
Chr2L	5167634	5170542	2755	-0.0644717	0.917752	0.158265	0.966945	-0.0206802	0.889948	0.162458	0.900415	0.00544391	0.00727547	0.00678115	0.00732909	0.00672059	0.00812924	0.0638047	-0.00286049	0.0991668
Chr2L	5170543	5178176	1837	-0.05972	0.903947	0.526813	0.668093	-0.0112084	0.828894	0.526813	0.635937	0.00230261	0.00519444	0.00321702	0.00430438	0.00325345	0.00504473	0.0396733	0.0514238	0.10925
Chr2L	5178177	5181969	1922	-0.111399	0.983278	0.701518	0.429321	0.0137867	0.608983	0.701518	0.408804	0.00441427	0.00474433	0.00287637	0.00490535	0.00544005	0.00560133	0.000642037	0.277818	0.258105
Chr2L	5181970	5184807	1580	-0.0138274	0.610733	0.246075	0.912891	0.0542633	0.286409	0.37322	0.777196	0.00414677	0.00569306	0.00182277	0.00517039	0.00422569	0.00489789	-0.0206715	0.252762	0.149886
Chr2L	5184808	5188981	3981	0.0125178	0.402878	0.96276	0.125802	0.0214279	0.536068	0.96276	0.12376	0.00423833	0.00434403	0.00435123	0.0047204	0.00489437	0.00460561	0.0317435	0.0313448	0.0210249
Chr2L	5188982	5192086	3006	-0.0179755	0.652732	0.263467	0.904725	-0.0159687	0.860976	0.278066	0.839257	0.00287803	0.00440232	0.00243645	0.00384439	0.00288309	0.00359394	-0.0140693	-0.0132676	0.00477439
Chr2L	5192087	5195472	2885	-0.00216876	0.515263	0.134691	0.976278	0.00474527	0.695897	0.152388	0.905286	0.000479278	0.00407769	0.00218312	0.00258265	0.00150168	0.00333467	0.0162408	0.00955914	0.0163536
Chr2L	5195473	5198345	2527	-0.0577283	0.895392	0.00473251	0.999222	-0.0158406	0.860198	0.0010436	0.927296	0.00136245	0.00403364	0.00132883	0.00308929	0.001527	0.00321625	0.035232	0.0318283	0.0950673
Chr2L	5198346	5201708	2314	-0.0391192	0.805172	0.163856	0.964418	-0.0264493	0.921252	0.199245	0.882194	0.0044984	0.00565237	0.00395999	0.00554604	0.00446772	0.00516956	0.0186547	-0.0423879	0.0297634
Chr2L	5201709	5204250	2077	-0.0240147	0.702703	0.0331878	0.997861	-0.0263476	0.920863	0.0272058	0.926213	0.00343903	0.00618983	0.00526102	0.0051257	0.00461304	0.00591378	-0.0146363	-0.0446988	-0.00557906
Chr2L	5204251	5209001	4532	0.0279915	0.297686	1.0342	0.0964418	0.0268754	0.490181	1.0342	0.0941728	0.000696039	0.00224059	0.00161356	0.00164238	0.00132803	0.0020011	0.0176683	0.0327155	-0.00266544
Chr2L	5209002	5211770	2282	-0.000124741	0.501069	0.72485	0.397822	0.00658672	0.679176	0.72485	0.379939	0.00798134	0.00929624	0.00631308	0.00910272	0.00816996	0.00827404	-0.013625	0.0418128	0.0158783
Chr2L	5211771	5214557	2642	-0.034955	0.778923	0.337699	0.852032	-0.0027761	0.763173	0.393973	0.762764	0.00561467	0.00764278	0.00323628	0.00696288	0.00531431	0.00628338	-0.0278388	0.0939377	0.0738704
Chr2L	5214558	5217347	2723	-0.0323423	0.76084	0.188706	0.950418	0.00564216	0.690453	0.214501	0.873895	0.0045924	0.00702988	0.0034135	0.00609019	0.00493554	0.00610576	-0.0217261	0.116058	0.0866046
Chr2L	5217348	5221763	4333	0.00130038	0.488236	0.187228	0.951585	0.0245726	0.508069	0.196568	0.883817	0.00106484	0.00425036	0.00225813	0.0031339	0.00194853	0.00363716	0.0505288	0.0514259	0.0539882
Chr2L	5221764	5225167	3045	0.00163489	0.484931	0.747224	0.367684	0.00923473	0.649815	0.747224	0.351434	0.000653618	0.00244943	0.00136547	0.00177056	0.0011267	0.00203469	0.0300258	0.00608933	0.017961
Chr2L	5225168	5228699	3359	-0.0383167	0.801478	0.481331	0.718063	-0.020176	0.888003	0.474879	0.688075	0.00351866	0.00495913	0.00364061	0.00462544	0.00389809	0.00469039	0.0141876	-0.0114436	0.0423401
Chr2L	5228700	5231715	2837	0.0155254	0.376823	0.709592	0.418044	0.054834	0.283298	0.709592	0.399242	0.00287397	0.0060558	0.00258561	0.00532177	0.00338473	0.0051038	0.0759172	0.117025	0.0894845
Chr2L	5231716	5235412	3523	0.0104719	0.415322	0.145161	0.972779	0.0142146	0.6049	0.146021	0.907992	0.00226714	0.00456834	0.00274372	0.00378527	0.00282284	0.00385411	0.0177813	0.0192264	0.00888596
Chr2L	5235413	5238774	3144	0.0371928	0.246743	0.504811	0.690259	0.0809767	0.162745	0.49269	0.666607	0.00252661	0.00666933	0.00440354	0.00607767	0.00431107	0.00649234	0.142437	0.10659	0.0991506
Chr2L	5238775	5242179	3240	0.0375175	0.245188	0.862748	0.227494	0.0563676	0.274548	0.862748	0.219195	0.00562084	0.00713132	0.00846114	0.00754424	0.00841445	0.00842248	0.0869711	0.0645258	0.0439588
Chr2L	5242180	5246306	3986	-0.0126561	0.6014	1.45401	0.0209994	0.000806234	0.734785	1.45401	0.0216489	0.00485096	0.00566664	0.00480394	0.00573549	0.00539803	0.00562523	0.0189584	0.0144716	0.0315954
Chr2L	5246307	5248802	2455	-0.0323416	0.760646	0.280774	0.893059	0.0116081	0.629594	0.325092	0.808046	0.00487296	0.00682455	0.00673218	0.00621249	0.00737428	0.00779486	-0.00899855	0.128018	0.0995065
Chr2L	5248803	5251747	2802	0.0191001	0.354268	0.301628	0.877115	0.0350559	0.421933	0.311595	0.817788	0.00300741	0.00497706	0.00391326	0.0043912	0.00419634	0.00481343	0.016977	0.0870197	0.037337
Chr2L	5251748	5254817	2788	-0.0338566	0.771923	0.928153	0.157301	0.00560772	0.690647	0.928153	0.152445	0.00245579	0.00497888	0.00203293	0.00423306	0.00261793	0.00414757	0.040331	0.062149	0.0898224
Chr2L	5254818	5258100	3122	0.0149457	0.381878	0.993085	0.113747	0.0551089	0.281937	0.993085	0.112394	0.00475661	0.00631459	0.00640579	0.00637366	0.00715313	0.00723621	0.0627145	0.131713	0.0913381
Chr2L	5258101	5261362	3091	0.0190637	0.355046	0.421382	0.785145	0.0326115	0.442349	0.442478	0.723435	0.00628264	0.00690169	0.00532771	0.0071105	0.00694786	0.00658057	0.00988953	0.0838668	0.0317929
Chr2L	5261363	5264157	2658	-0.0249406	0.711258	0.727634	0.393739	-0.0100909	0.822672	0.727634	0.376872	0.0057688	0.00822046	0.00660174	0.00755064	0.00691805	0.00799693	0.00352837	0.0116293	0.0347941
Chr2L	5264158	5267051	2848	-0.0389302	0.803617	0.669374	0.475015	0.015078	0.596539	0.669374	0.451921	0.0053956	0.0110149	0.0078915	0.0100912	0.00781164	0.0113539	0.0979876	0.0542991	0.12085
Chr2L	5267052	5269866	2783	0.0253535	0.313241	1.11754	0.0727202	0.0399826	0.379934	1.11754	0.0721631	0.00559604	0.0101459	0.00696431	0.0092752	0.00724304	0.00928199	0.0710278	0.0403404	0.0342863
Chr2L	5269867	5273623	3561	-0.0204838	0.672954	0.698455	0.433988	0.00895991	0.653899	0.698455	0.413134	0.00353423	0.00526015	0.00340194	0.00494628	0.00402844	0.00489531	0.0376369	0.048556	0.0678095
Chr2L	5273624	5277352	3248	0.0138223	0.390822	1.08006	0.0787478	0.0122722	0.623177	1.08006	0.079199	0.00277246	0.00325292	0.00275243	0.0032553	0.00310337	0.00310783	0.00641398	0.0143095	-0.00370372
Chr2L	5277353	5281871	4247	-0.0455561	0.838421	0.247112	0.912114	0.000875048	0.734591	0.289901	0.832942	0.00337849	0.00414755	0.00410608	0.00399605	0.00466557	0.0047696	-0.00780879	0.113309	0.10482
Chr2L	5281872	5285801	3780	-0.0107303	0.583512	0.418581	0.78845	0.015784	0.591095	0.451543	0.713693	0.0037819	0.00471768	0.00344173	0.00477079	0.00415908	0.00454766	0.045595	0.0469927	0.0612743
Chr2L	5285802	5288884	2968	-0.0463388	0.84231	0.933082	0.151468	0.0262866	0.494653	0.933082	0.147213	0.00540034	0.00705024	0.00793954	0.00685651	0.00912674	0.009134	0.0238443	0.18261	0.15903
Chr2L	5288885	5291963	2818	-0.0269372	0.726424	0.207707	0.93778	0.0386592	0.390822	0.26335	0.847916	0.00693106	0.00796653	0.00242547	0.00772372	0.00639265	0.00672961	-0.0288135	0.230613	0.144814
Chr2L	5291964	5295604	3506	-0.0489144	0.854365	0.234039	0.919891	-0.0234493	0.905308	0.223217	0.869204	0.00495391	0.0066133	0.00579344	0.00601339	0.00615988	0.00685071	-0.0272194	0.03987	0.0589224
Chr2L	5295605	5298045	2198	-0.0126898	0.601983	0.219037	0.929613	0.0346493	0.42446	0.252153	0.854591	0.00560739	0.0112773	0.00516698	0.00998705	0.00660089	0.00990906	0.0696009	0.104213	0.106756
Chr2L	5298046	5300951	2705	0.0530013	0.174217	0.770382	0.338129	0.0671253	0.222633	0.781664	0.312466	0.00495313	0.00565796	0.00579698	0.00614148	0.00650155	0.00612863	0.0747728	0.0862679	0.0331223
Chr2L	5300952	5304427	3200	-0.056831	0.890725	0.3147	0.869337	-0.0121748	0.835893	0.302159	0.824102	0.00589532	0.00809535	0.00709896	0.00809191	0.00730315	0.00879647	0.0651514	0.0146684	0.101023
Chr2L	5304428	5309127	4097	-0.0412542	0.817227	0.539305	0.655454	-0.010987	0.827533	0.531068	0.631247	0.00518046	0.00549405	0.0044281	0.0057082	0.00552551	0.00556444	0.00301329	0.046094	0.0696384
Chr2L	5309128	5313640	4007	-0.0335665	0.769201	0.936071	0.148551	-0.0280131	0.928252	0.936071	0.144146	0.00264052	0.00426934	0.00271885	0.00363793	0.00289784	0.00369977	-0.0219597	-0.0212836	0.0131565
Chr2L	5313641	5318809	4989	-0.00732178	0.556679	0.41994	0.786506	0.019855	0.549874	0.420371	0.74328	0.00137104	0.00114699	0.000706976	0.00136141	0.00121695	0.00104166	0.0258224	0.0753689	0.0627563
Chr2L	5318810	5325632	6425	-0.0139574	0.6119	0.751429	0.361851	0.00330945	0.711064	0.751429	0.346383	0.00133177	0.00149245	0.00135827	0.00150371	0.00154963	0.00154174	-1.09257e-05	0.0466836	0.0403422
Chr2L	5325633	5329329	3611	0.0355704	0.255882	0.625463	0.541124	0.0504131	0.313241	0.63422	0.504781	0.00332071	0.00584787	0.00412947	0.0050609	0.00462363	0.00539933	0.0201	0.109452	0.0347779
Chr2L	5329330	5332230	2757	0.226666	0.00680537	0.781577	0.325102	0.253634	0.00641649	0.76631	0.330146	0.00786888	0.00934519	0.00537454	0.0107033	0.0109067	0.00829564	0.136486	0.346123	0.062289
Chr2L	5332231	5335135	2883	0.00933885	0.422127	0.867203	0.222827	0.0267964	0.490959	0.867203	0.215407	0.00633384	0.00851951	0.00723378	0.00835641	0.00789415	0.0085601	0.0437081	0.0492782	0.0407784
Chr2L	5335136	5337863	2578	0.13886	0.0334435	1.0141	0.105192	0.160907	0.0334435	1.0141	0.102111	0.00126113	0.00761009	0.00644943	0.00589983	0.00571027	0.00771656	0.120709	0.217884	0.0512196
Chr2L	5337864	5340094	2163	-0.0272033	0.727202	0.495578	0.701147	-0.00128465	0.751118	0.531149	0.631066	0.00632439	0.0107103	0.00738609	0.00961285	0.00783054	0.0101002	0.0332136	0.025143	0.0599399
Chr2L	5340095	5342185	1949	0.0258339	0.310714	0.64818	0.504375	0.0467007	0.334435	0.64818	0.480967	0.00486197	0.0116596	0.00812737	0.00991717	0.00778408	0.0109007	0.0719998	0.0661522	0.0485458
Chr2L	5342186	5346248	1519	0.13323	0.0361657	0.316124	0.868365	0.158359	0.0353879	0.307464	0.820314	0.00232815	0.0133446	0.016783	0.00996043	0.0147035	0.0165026	0.0926396	0.243786	0.0581678
Chr2L	5346249	5348893	2576	-0.00388419	0.529069	0.954112	0.130469	0.0057449	0.689286	0.954112	0.127187	0.00101195	0.00355509	0.00117847	0.00261502	0.00121135	0.00256933	0.0316696	0.00226895	0.022702
Chr2L	5348894	5351424	2449	-0.00254883	0.517986	0.527006	0.667315	0.0166977	0.582539	0.509446	0.652174	0.00219927	0.00467709	0.00328337	0.00377235	0.00327085	0.00436357	0.00852016	0.0682945	0.0448622
Chr2L	5351425	5354820	3211	-0.00847054	0.566206	0.748599	0.365351	0.00277552	0.716119	0.748599	0.349811	0.00274741	0.00340252	0.002206	0.00330354	0.00281386	0.00301367	0.00156023	0.0303397	0.0264634
Chr2L	5354821	5358457	3260	-0.00994685	0.578651	0.0165926	0.998639	-0.00998906	0.821505	0.00898097	0.927115	0.000378084	0.0030252	0.0012269	0.00188363	0.000871555	0.00222709	0.00160252	-0.0219194	-0.00010067
Chr2L	5358458	5363450	4903	-0.0130575	0.604511	0.726323	0.395683	0.0153842	0.594595	0.726323	0.378315	0.00323517	0.00419567	0.00199264	0.00398667	0.00314047	0.00352026	-0.000919136	0.0947241	0.0655793
Chr2L	5363451	5366467	2787	0.097304	0.0703869	0.652374	0.497764	0.128358	0.0618316	0.652374	0.473931	0.00261219	0.00613111	0.00472482	0.0053616	0.00514031	0.00613126	0.0964661	0.204935	0.0713822
Chr2L	5366468	5369631	3109	0.0260288	0.309158	1.13798	0.0688314	0.0954012	0.11958	1.50139	0.0167779	0.00282355	0.00469751	0.00474812	0.00506975	0.00490202	0.00576631	0.183398	0.142419	0.15248
Chr2L	5369632	5371676	1577	-0.0281554	0.73323	0.640168	0.519347	0.0110809	0.634649	0.640168	0.494498	0.0102039	0.0111442	0.00931025	0.0120514	0.0114903	0.0118147	0.0548194	0.0576272	0.0893274
Chr2L	5371677	5375000	3204	-0.0422563	0.822672	0.886934	0.202217	0.0111385	0.634066	0.886934	0.19484	0.00636215	0.00789667	0.00703843	0.00800266	0.00817757	0.00886869	0.0478632	0.095676	0.119563
Chr2L	5375001	5377961	2801	0.0503439	0.184912	0.610739	0.56154	0.0975677	0.115886	0.635693	0.502436	0.00436027	0.00889804	0.00577547	0.00778429	0.00711026	0.00872233	0.0677676	0.211469	0.106511
Chr2L	5377962	5381333	3271	-0.0442807	0.830255	0.644246	0.510986	-0.00836843	0.808478	0.644246	0.48674	0.00461109	0.00523594	0.00233462	0.00521084	0.00407268	0.00442547	-0.00654131	0.0726532	0.0820795
Chr2L	5381334	5384292	2849	-0.0213281	0.680926	0.176036	0.957418	-0.0223561	0.898503	0.160772	0.901678	0.00824153	0.00934948	0.0087062	0.00929371	0.00899481	0.00936921	-0.00947809	-0.0384512	-0.0024547
Chr2L	5384293	5387022	2625	-0.0322053	0.760062	0.749406	0.364184	-0.00217494	0.757729	0.749406	0.348548	0.0046356	0.00747118	0.00613976	0.00679405	0.0061401	0.00764733	0.0365624	0.0295737	0.0691129
Chr2L	5387023	5390301	3095	0.0208813	0.341046	0.209393	0.936224	0.026573	0.492709	0.203201	0.879848	0.00310406	0.00710277	0.00543699	0.00573422	0.00491837	0.00663215	0.0294835	0.0361244	0.0134821
Chr2L	5390302	5392823	2388	-0.0331757	0.766284	0.259998	0.906475	-0.019281	0.88042	0.258204	0.851344	0.00474153	0.0076395	0.00353406	0.00664732	0.00451531	0.00611531	0.000307679	-0.00574996	0.0325933
Chr2L	5392824	5395457	2488	-0.0768363	0.945752	0.142539	0.973751	-0.0110294	0.827727	0.263332	0.848097	0.00481717	0.00844619	0.00577741	0.00745527	0.00641192	0.00884287	0.0390602	0.0906597	0.145243
Chr2L	5395458	5398499	2881	-0.025202	0.713397	0.292256	0.883725	0.0323378	0.445265	0.426831	0.737326	0.00286515	0.00652916	0.00966192	0.00518434	0.00846692	0.00938631	0.0177547	0.168051	0.128224
Chr2L	5398500	5401965	3346	0.0268983	0.303519	0.415431	0.791756	0.0433461	0.355823	0.424183	0.739491	0.0027348	0.00567358	0.00458251	0.00482279	0.00435352	0.00556731	0.0507366	0.0711876	0.0384658
Chr2L	5401966	5404595	2503	0.137033	0.0348046	0.795228	0.305464	0.145062	0.0443321	1.14392	0.0667509	0.0101635	0.0148361	0.0145518	0.0165263	0.015393	0.0155737	0.175235	0.110072	0.0189658
Chr2L	5404596	5407050	2377	0.0646078	0.138246	0.634507	0.528874	0.0588577	0.260354	0.634507	0.50442	0.0088458	0.0115505	0.010455	0.0117949	0.0109351	0.0112978	0.0736375	0.0271375	-0.0138076
Chr2L	5407051	5410110	2860	-0.00738555	0.557262	0.668718	0.475987	0.00878438	0.655454	0.651976	0.474472	0.00709989	0.00785117	0.00856009	0.00819829	0.00894768	0.0088441	0.0262417	0.0291071	0.0378284
Chr2L	5410111	5413341	3117	0.0727474	0.118802	0.642831	0.51468	0.0775128	0.175967	0.627701	0.51308	0.00647925	0.00932751	0.00824677	0.0093537	0.0087959	0.00926989	0.0867105	0.0728944	0.0113003
Chr2L	5413342	5417039	3403	0.0621386	0.143496	1.04299	0.0917752	0.0839285	0.15244	1.04299	0.0903843	0.00587691	0.00702345	0.00654407	0.00739077	0.00797821	0.00743418	0.0670084	0.139691	0.0506381
Chr2L	5417040	5420155	3012	0.031634	0.27902	0.683846	0.454015	0.0632617	0.240327	0.683846	0.432618	0.00322605	0.00603892	0.00540868	0.005367	0.00549663	0.00643352	0.0617947	0.129044	0.0726522
Chr2L	5420156	5423205	2994	0.0175395	0.363601	1.41886	0.0243049	0.0547545	0.283881	1.41886	0.0250767	0.00343978	0.00499072	0.00514547	0.00474924	0.00550495	0.00573602	0.0470022	0.139393	0.0849269
Chr2L	5423206	5425694	2358	0.0129945	0.397822	0.336267	0.853782	0.0290315	0.471904	0.372748	0.777557	0.00732626	0.0108567	0.00961443	0.0100074	0.0101501	0.0111053	0.0212086	0.0721373	0.0375232
Chr2L	5425695	5428870	3074	0.0309508	0.283492	0.375447	0.824616	0.0445702	0.34824	0.423952	0.740032	0.00557884	0.00916447	0.00804271	0.00909204	0.00755087	0.00927302	0.113818	0.000787391	0.0319582
Chr2L	5428871	5431898	2887	-0.0894628	0.965584	0.597852	0.579817	-0.0208082	0.890725	0.597852	0.551326	0.00398118	0.00642602	0.00352381	0.00609399	0.00430976	0.00632758	0.0729077	0.0453502	0.151028
Chr2L	5431899	5434441	2522	0.014809	0.383045	0.908671	0.181023	0.0483685	0.324908	0.908671	0.174274	0.00630386	0.00700687	0.00513638	0.00752092	0.00705989	0.00691555	0.0584174	0.110039	0.0769146
Chr2L	5434442	5437299	2651	0.0822557	0.098775	0.840426	0.249465	0.112833	0.0832199	0.840426	0.240123	0.00749848	0.00767469	0.00491479	0.00872261	0.00842351	0.00717376	0.0768664	0.196361	0.0703257
Chr2L	5437300	5440114	2657	-0.0184736	0.65701	0.120322	0.980945	0.00946903	0.647288	0.142556	0.908533	0.0038425	0.00619217	0.00412212	0.00569963	0.00455536	0.0058066	0.04765	0.0360867	0.0644666
Chr2L	5440115	5442875	2702	-0.0524833	0.869726	0.194755	0.946335	-0.0249967	0.913864	0.200136	0.881833	0.00677437	0.00751345	0.00566389	0.00749686	0.0070449	0.00739588	-0.0132282	0.0282911	0.0634486
Chr2L	5442876	5445413	2359	0.0248743	0.31538	1.2137	0.0521097	0.0458949	0.339879	1.2137	0.0521378	0.0131307	0.0139139	0.00924976	0.0148819	0.0136071	0.0128184	0.0346711	0.101145	0.0488947
Chr2L	5445414	5448007	2490	0.0581502	0.156329	0.779897	0.326658	0.0839427	0.152246	0.815946	0.268086	0.0094235	0.0105457	0.00877867	0.011182	0.0119827	0.0107524	0.0476428	0.165215	0.059657
Chr2L	5448008	5450811	2619	-0.00475927	0.53568	0.598508	0.579234	0.0143112	0.603733	0.584863	0.566661	0.00725957	0.00967247	0.00855116	0.00936633	0.00914564	0.00995793	0.0299284	0.042775	0.0444611
Chr2L	5450812	5454229	3281	0.0425007	0.220688	1.05346	0.0882753	0.070221	0.207466	1.3075	0.0375248	0.00818882	0.00836154	0.00666982	0.00937752	0.0093738	0.00841172	0.0648071	0.130249	0.0639704
Chr2L	5454230	5457143	2705	0.0235861	0.322185	0.611197	0.560957	0.0424806	0.361462	0.611197	0.534187	0.00747439	0.00821502	0.00725546	0.00857377	0.00903205	0.00845431	0.0250787	0.0993358	0.0440599
Chr2L	5457144	5459974	2610	0.101245	0.0643593	0.659126	0.485709	0.129793	0.0596928	0.651038	0.476096	0.00569367	0.0087011	0.0069714	0.00834804	0.00909226	0.00879518	0.0672869	0.227412	0.0658159
Chr2L	5459975	5462360	2194	0.00300042	0.47307	0.723739	0.40035	0.0411683	0.371767	0.723739	0.382284	0.00809532	0.010431	0.00506487	0.0100944	0.00834156	0.00909123	0.0188822	0.142983	0.0870041
Chr2L	5462361	5465875	3381	-0.00833088	0.564845	0.723231	0.400933	0.0132709	0.614038	0.723231	0.382825	0.00537972	0.00695974	0.00432675	0.00668659	0.00569675	0.00626344	0.0124112	0.0634661	0.0502121
Chr2L	5465876	5469265	3236	0.0213086	0.338713	0.727221	0.394322	0.0378097	0.398211	0.727221	0.377233	0.00711187	0.0080428	0.00763272	0.00854944	0.00861808	0.008483	0.0548793	0.0568492	0.038588
Chr2L	5469266	5472571	3224	0.0147428	0.383823	0.583288	0.599261	0.0459495	0.339491	0.583288	0.570269	0.00596899	0.00880257	0.00766946	0.00835282	0.00842473	0.00925661	0.0498221	0.108826	0.0717207
Chr2L	5472572	5475714	2949	0.0354014	0.257243	0.876382	0.214855	0.0365432	0.409878	0.879473	0.20368	0.00850113	0.00982678	0.00910707	0.010229	0.0100148	0.00989013	0.0440845	0.0302566	0.00271936
Chr2L	5475715	5478981	3053	0.0487803	0.1923	0.861597	0.229244	0.0811349	0.161968	0.858223	0.224066	0.00641186	0.0068414	0.00577965	0.00743016	0.00800716	0.0071192	0.0543317	0.167703	0.0742584
Chr2L	5478982	5482568	3418	0.00871828	0.427571	0.566431	0.62551	0.0530559	0.294964	0.608299	0.537615	0.00566456	0.00789686	0.00639109	0.00768231	0.00781507	0.00833025	0.0497688	0.148537	0.100339
Chr2L	5482569	5485492	2769	0.0545508	0.165857	0.590463	0.589734	0.0784564	0.172856	0.590463	0.560346	0.005392	0.00926038	0.00719356	0.00916209	0.00757858	0.00912392	0.122107	0.0802864	0.0554161
Chr2L	5485493	5488293	2594	-0.0342951	0.774256	0.98075	0.118219	0.0241986	0.511375	0.98075	0.116002	0.00798959	0.00852474	0.00703094	0.00903021	0.00962334	0.00937718	0.0283805	0.147092	0.130205
Chr2L	5488294	5492136	3634	-0.0688532	0.928641	0.655167	0.491736	-0.00872529	0.811005	0.655167	0.469421	0.00583643	0.00730654	0.00631458	0.00748493	0.0071204	0.00822323	0.0622971	0.0597616	0.133588
Chr2L	5492137	5495402	3114	-0.000491449	0.503014	0.253602	0.910364	0.0234657	0.51818	0.239333	0.860364	0.00557339	0.00767771	0.00677658	0.00720207	0.00743492	0.00797713	0.0166315	0.0835919	0.0555321
Chr2L	5495403	5499223	3673	-0.00735875	0.556873	0.720082	0.404433	0.0147731	0.600428	0.720082	0.387155	0.00365547	0.00552831	0.00552133	0.00513577	0.00530242	0.00604944	0.0379832	0.0426664	0.0514119
Chr2L	5499224	5502586	3095	0.0536892	0.170912	0.648713	0.503208	0.0730699	0.192689	0.648713	0.480065	0.0040805	0.00751314	0.00625844	0.0066883	0.00657572	0.00754073	0.0563412	0.125732	0.0451677
Chr2L	5502587	5506217	3499	-0.0593295	0.902003	0.875626	0.215633	0.00831931	0.660509	0.875626	0.20801	0.00706308	0.00708354	0.00616297	0.00797613	0.00813635	0.00813815	0.061926	0.10778	0.148989
Chr2L	5506218	5509231	2884	0.0149716	0.381489	0.93432	0.149524	0.0284666	0.47657	0.985019	0.11492	0.00820151	0.0100134	0.00887414	0.0102217	0.0098431	0.0101673	0.045853	0.0413019	0.031671
Chr2L	5509232	5513124	3622	-0.0183422	0.656232	0.827652	0.263465	0.0233145	0.519541	0.827652	0.254555	0.00639814	0.0067628	0.00538414	0.00724003	0.00722581	0.00704282	0.0338119	0.105577	0.0945689
Chr2L	5513125	5515859	2576	-0.0167833	0.641843	0.859349	0.231577	0.00961592	0.646315	0.859349	0.223525	0.009577	0.00944951	0.00835846	0.0101662	0.010554	0.009886	0.0101009	0.0695036	0.0610166
Chr2L	5515860	5519533	3387	0.00134059	0.488042	0.778436	0.328408	0.0391347	0.387711	0.891078	0.191593	0.00751313	0.00828056	0.00384339	0.0083618	0.00727587	0.00712107	-0.00352346	0.157953	0.0861898
Chr2L	5519534	5523265	3334	0.00854617	0.429516	0.63688	0.525374	0.0356823	0.417266	0.63688	0.500812	0.00488467	0.00815618	0.00609419	0.00741284	0.00657589	0.00796944	0.0504972	0.0808103	0.0626654
Chr2L	5523266	5528338	4523	-0.034122	0.77309	0.119864	0.981334	-0.0276793	0.926308	0.109686	0.917012	0.00604256	0.00623039	0.00560549	0.00633046	0.00630754	0.00625029	-0.0274146	-0.0130323	0.0152474
Chr2L	5528339	5531722	3082	-0.0198647	0.667704	0.929115	0.155551	0.0266819	0.492125	0.929115	0.151182	0.00842373	0.0087408	0.00762073	0.00932888	0.0101372	0.00953885	0.0247457	0.130044	0.105066
Chr2L	5531723	5535069	3046	-0.0589425	0.900253	0.658109	0.487653	-0.0103898	0.824227	0.658109	0.465632	0.00542491	0.00874792	0.00488403	0.00805054	0.00592988	0.00817888	0.0470723	0.0457158	0.109337
Chr2L	5535070	5538593	2681	-0.0037239	0.528291	0.583476	0.598678	0.0358597	0.415127	0.584318	0.568104	0.00513014	0.00739583	0.00591693	0.00716037	0.00676291	0.00766946	0.0593291	0.0996372	0.0900813
Chr2L	5538594	5543457	4346	-0.0095266	0.575928	0.704991	0.421933	0.034286	0.428155	0.689602	0.422876	0.00644732	0.00637249	0.00393685	0.00685039	0.00666501	0.00607992	0.00767883	0.152402	0.0992122
Chr2L	5543458	5548932	5065	0.0605594	0.148746	0.926344	0.159634	0.075755	0.182189	0.926344	0.154429	0.00415643	0.00476397	0.00350508	0.00496267	0.00483877	0.00448945	0.044444	0.132628	0.0355901
Chr2L	5548933	5551745	2737	-0.0291997	0.741007	0.615888	0.555707	-0.0143499	0.848338	0.615888	0.528595	0.0126239	0.0123703	0.0121394	0.0135784	0.0134204	0.0131912	0.0238131	-0.0175389	0.0347944
Chr2L	5551746	5555327	3472	-0.0272163	0.727591	0.644873	0.509819	0.0126156	0.621233	0.644873	0.485658	0.00390049	0.00417978	0.00456597	0.00449046	0.0050129	0.00496033	0.0449326	0.0715603	0.0906198
Chr2L	5555328	5558390	2988	-0.0337446	0.770367	0.887708	0.201828	-0.00714566	0.798172	0.887708	0.19448	0.00684215	0.00862805	0.00639867	0.00831041	0.00757147	0.00839678	0.00819528	0.040088	0.0614639
Chr2L	5558391	5561538	3029	0.0198438	0.347657	0.865616	0.223994	0.054398	0.285825	0.865616	0.216489	0.00887148	0.00962178	0.00596103	0.00979465	0.00978068	0.00896422	-0.00308299	0.176573	0.0791018
Chr2L	5561539	5564620	2917	0.0219416	0.335018	0.948451	0.135524	0.0667041	0.224383	0.948451	0.132058	0.00831077	0.0102222	0.00516939	0.0100859	0.00909883	0.00919327	0.0208298	0.196766	0.10125
Chr2L	5564621	5568147	3359	-0.00576496	0.543068	0.640926	0.518374	0.0146375	0.601594	0.640926	0.493415	0.00618053	0.00726979	0.00651541	0.0073882	0.00734466	0.007559	0.0290776	0.0472688	0.0474915
Chr2L	5568148	5571173	2776	-0.018987	0.661676	1.437	0.0225549	0.0213137	0.536652	1.437	0.0230922	0.0054013	0.00592838	0.00584921	0.00624205	0.00691103	0.00675544	0.0332302	0.099624	0.0916361
Chr2L	5571174	5573705	2345	-0.0546685	0.880226	1.08748	0.0773867	0.0505581	0.31188	1.08748	0.0781165	0.00790445	0.00979394	0.0121537	0.0114635	0.0134545	0.0143874	0.166215	0.156574	0.221937
Chr2L	5573706	5577600	3783	0.0321044	0.275909	1.11782	0.0725258	0.0680309	0.217383	1.19756	0.0550244	0.00582145	0.00538271	0.00515635	0.00646344	0.00685284	0.00596227	0.0869067	0.122627	0.0821108
Chr2L	5577601	5580617	2580	0.0486605	0.192884	0.723654	0.400544	0.080383	0.165857	0.723654	0.382464	0.00731898	0.0105799	0.00992278	0.0102266	0.0114969	0.0115155	0.0545512	0.164999	0.0728617
Chr2L	5580618	5583911	3243	0.0398591	0.232355	0.647566	0.504958	0.0859953	0.145246	0.647566	0.482049	0.00447494	0.00653525	0.00372659	0.00612169	0.00571137	0.00611456	0.0338681	0.219299	0.10419
Chr2L	5583912	5587460	3464	-0.0181797	0.654482	0.699994	0.432238	0.00141487	0.729535	0.699994	0.410969	0.00130441	0.00234778	0.00144081	0.0019983	0.00155523	0.00209212	0.0177712	0.0311334	0.0456546
Chr2L	5587461	5590690	3100	-0.00288189	0.519736	1.14499	0.0670815	0.0356161	0.418238	1.14499	0.06639	0.00235952	0.0036124	0.00291197	0.00335923	0.00326107	0.00374513	0.0445084	0.110872	0.0877225
Chr2L	5590691	5593820	3018	0.0174382	0.364573	0.675501	0.467237	0.0519664	0.300408	0.66818	0.453365	0.00594726	0.0067976	0.0040948	0.00698336	0.00642889	0.00627252	0.0256587	0.148097	0.0790448
Chr2L	5593821	5596681	2814	-0.0487974	0.853976	0.186011	0.952751	-0.00395153	0.775228	0.215807	0.872993	0.00668898	0.00731489	0.00656818	0.0075654	0.00791374	0.00805361	0.0152704	0.0802547	0.101429
Chr2L	5596682	5600658	3670	-0.0163097	0.636788	0.717604	0.406766	0.0186556	0.560568	0.717604	0.389139	0.00370987	0.00476152	0.00417101	0.00467374	0.00474693	0.00506482	0.0300736	0.0862171	0.0800042
Chr2L	5600659	5603731	2931	0.0468709	0.198911	0.579504	0.603928	0.0906128	0.132219	0.679597	0.440014	0.00478198	0.00817417	0.00526863	0.00730661	0.00706069	0.0079057	0.0419178	0.215509	0.0990603
Chr2L	5603732	5607027	3187	-0.0450844	0.835699	0.648185	0.50418	-0.0192979	0.880614	0.648185	0.480787	0.00590711	0.00819463	0.00662417	0.00773751	0.00689878	0.00823787	0.0234312	-0.000809991	0.0596435
Chr2L	5607028	5610363	3133	0.0313616	0.281353	0.637514	0.524402	0.0447923	0.346296	0.637514	0.499188	0.00449834	0.00490961	0.00261824	0.00522036	0.00419036	0.00409811	0.042848	0.0748703	0.0315224
Chr2L	5610364	5613521	3026	-0.0221405	0.687342	0.808216	0.287381	0.0184955	0.562901	0.808216	0.276745	0.00542337	0.00720211	0.00601073	0.00690771	0.00707486	0.00761627	0.0202513	0.107244	0.092362
Chr2L	5613522	5616338	2500	0.088921	0.0843865	1.35045	0.0326658	0.105988	0.0972195	1.35045	0.0340971	0.00848608	0.0102392	0.00824518	0.0110523	0.0107661	0.010073	0.093225	0.143428	0.0398844
Chr2L	5616339	5619104	2643	-0.015976	0.633094	1.05545	0.087692	0.0253053	0.502236	1.05545	0.0864153	0.00879868	0.00926144	0.00563064	0.0100746	0.00863134	0.00872788	0.0514386	0.0917635	0.0937578
Chr2L	5619105	5621930	2701	0.0844966	0.0935252	2.13372	0.00136107	0.133682	0.0546374	2.15606	0.00144326	0.00804292	0.0100668	0.00629009	0.0106628	0.0104703	0.00979387	0.0869033	0.254538	0.110682
Chr2L	5621931	5623992	1937	-0.0084806	0.56679	0.44525	0.764729	0.0194472	0.553568	0.432478	0.733538	0.01428	0.0190698	0.0149351	0.0187034	0.017112	0.0190543	0.0436639	0.059037	0.0644334
Chr2L	5623993	5626114	1846	0.0848645	0.092553	1.05623	0.0869143	0.10745	0.0939141	1.07285	0.0799206	0.00945768	0.0169781	0.0160306	0.0160608	0.0167638	0.0181775	0.0978711	0.152754	0.0524375
Chr2L	5626115	5629458	3120	0.0154989	0.377017	0.876814	0.213883	0.0596411	0.256076	0.859375	0.223345	0.00531755	0.00750197	0.00464803	0.00720882	0.00654719	0.00717568	0.0428338	0.165377	0.0999199
Chr2L	5629459	5632701	3045	-0.00608505	0.545596	0.697759	0.43496	0.0502249	0.314213	0.769819	0.325816	0.00591217	0.0070886	0.0021594	0.00717492	0.00527473	0.0058452	0.0332115	0.182058	0.125663
Chr2L	5632702	5636731	3896	-0.0297525	0.744896	0.217629	0.93078	0.00113281	0.731674	0.215527	0.873173	0.00422413	0.00609743	0.00447981	0.00550374	0.00518104	0.0059812	-0.00221231	0.0751573	0.0710089
Chr2L	5636732	5640034	3167	-0.0139261	0.611705	0.851066	0.237799	0.0338478	0.431849	0.851066	0.229659	0.00685425	0.00796551	0.00583405	0.00805391	0.0081651	0.00814729	0.020289	0.148819	0.107682
Chr2L	5640035	5643312	3176	-0.0587796	0.899086	0.330119	0.857476	0.0154231	0.594011	0.386401	0.766913	0.00612384	0.00811502	0.00624603	0.00763734	0.00832259	0.00905591	0.00498838	0.183563	0.162187
Chr2L	5643313	5647026	3617	0.027584	0.299825	0.80895	0.286409	0.0582573	0.263076	0.80895	0.275663	0.00604813	0.00807411	0.00824786	0.00823646	0.00884159	0.00911211	0.0774068	0.103358	0.0705391
Chr2L	5647027	5649850	2678	-0.0534002	0.87342	0.624574	0.543068	0.0020627	0.723702	0.624574	0.516868	0.00682027	0.00717229	0.00646201	0.00787757	0.00786281	0.00811172	0.0595589	0.072246	0.123895
Chr2L	5649851	5652186	2241	-0.0719612	0.93603	0.336988	0.853199	-0.0358149	0.954501	0.320165	0.811113	0.00833845	0.00854217	0.00873412	0.00896146	0.00957713	0.00976228	-0.00119948	0.015648	0.0825917
Chr2L	5652187	5655013	2718	0.019864	0.347463	0.225859	0.925724	0.0532818	0.293409	0.212235	0.875338	0.00196924	0.00499913	0.00268024	0.00389107	0.00301753	0.00443063	0.0244615	0.149128	0.0766026
Chr2L	5655014	5658579	3388	0.0164295	0.36924	0.902734	0.187828	0.0392135	0.386545	0.902734	0.180588	0.00339798	0.00526016	0.00294858	0.00497336	0.00373267	0.00459228	0.0608887	0.067552	0.0528862
Chr2L	5658580	5661154	2520	-0.0212019	0.678981	0.610381	0.562707	0.0294803	0.46782	0.610381	0.535631	0.00834231	0.0100272	0.00397161	0.00969066	0.00798781	0.00859832	-0.00814357	0.171335	0.113849
Chr2L	5661155	5664611	3384	-0.0284636	0.736146	0.616737	0.554735	0.0145942	0.601789	0.616737	0.527873	0.00477021	0.00785576	0.00647121	0.00712261	0.00677401	0.00831286	0.0445815	0.0826515	0.0975891
Chr2L	5664612	5667906	3176	-0.0617018	0.909586	0.730141	0.38985	-0.022516	0.899086	0.730141	0.374166	0.00482604	0.0062319	0.00433724	0.00607082	0.00516555	0.00612709	0.0261234	0.0217097	0.0892177
Chr2L	5667907	5672146	4061	-0.110772	0.982695	0.364579	0.834143	-0.0176427	0.871281	0.430316	0.734801	0.00485974	0.00580668	0.00301976	0.00607883	0.00484806	0.00603019	0.0636373	0.11402	0.199163
Chr2L	5672147	5675051	2835	-0.00412451	0.531791	0.879058	0.211744	0.0217557	0.533346	0.879058	0.203861	0.00260259	0.00434757	0.00463509	0.00386836	0.00433172	0.00494512	0.0307625	0.0713151	0.0598538
Chr2L	5675052	5677333	2280	0.0251958	0.314408	0.287162	0.888003	0.0535152	0.291464	0.364864	0.784413	0.00540376	0.00746706	0.0027698	0.00704507	0.005157	0.00589089	0.0223087	0.141017	0.0653069
Chr2L	5677334	5680483	3037	0.0127823	0.40035	0.673955	0.46957	0.0346695	0.424266	0.682341	0.435865	0.00518223	0.00456547	0.00414977	0.00543093	0.00544002	0.00478023	0.056716	0.0611959	0.0508584
Chr2L	5680484	5684092	3359	0.0264477	0.306825	0.751079	0.36224	0.0518831	0.300992	0.741663	0.359733	0.00431225	0.00471304	0.00423406	0.00521755	0.00524323	0.00518272	0.0908464	0.066845	0.0588558
Chr2L	5684093	5687103	2758	-0.00576738	0.543263	0.461439	0.744896	0.0442063	0.350379	0.461507	0.70341	0.00659301	0.00790613	0.00394811	0.00786704	0.00736755	0.00760572	0.0286719	0.163476	0.112351
Chr2L	5687104	5690051	2687	0.0184838	0.357573	0.978356	0.119191	0.0677019	0.218938	1.01279	0.103374	0.00658861	0.00582747	0.0029773	0.00699394	0.00670783	0.00562708	0.0758673	0.159603	0.11075
Chr2L	5690052	5693511	3273	0.0541097	0.168968	0.496515	0.700175	0.0682182	0.2168	0.486323	0.674364	0.00256485	0.00487431	0.0015616	0.00425373	0.00265303	0.00379991	0.0620173	0.100628	0.0330866
Chr2L	5693512	5696441	2481	0.0468013	0.199106	0.433756	0.775228	0.0745316	0.186273	0.441016	0.724698	0.00132474	0.00684205	0.00152268	0.00535171	0.00174806	0.00522544	0.128407	0.0748155	0.0639927
Chr2L	5696442	5699957	3238	-0.0230061	0.694731	0.371237	0.828116	0.0567252	0.272604	0.644494	0.486018	0.00418833	0.00464765	0.00357971	0.00478613	0.00589525	0.0055004	0.0294079	0.239475	0.173161
Chr2L	5699958	5703301	3135	-0.00689744	0.552401	0.464466	0.740035	0.0272799	0.487653	0.440316	0.72578	0.00605024	0.00751871	0.00713734	0.0073612	0.00835696	0.00863963	0.0268436	0.103141	0.0782737
Chr2L	5703302	5706142	2690	0.101636	0.0633871	0.657492	0.488625	0.10486	0.0995528	0.650759	0.476818	0.00419082	0.00344055	0.00148699	0.00435435	0.00380273	0.00278612	0.0903945	0.115438	0.00765776
Chr2L	5706143	5709089	2755	-0.0515086	0.865059	0.230979	0.921836	-0.0261815	0.919891	0.20148	0.88039	0.00346628	0.00345215	0.00298447	0.00362761	0.00377132	0.00373726	-0.00441143	0.0123625	0.0586128
Chr2L	5709090	5712742	3367	0.0533184	0.172662	0.800827	0.295353	0.0804516	0.165079	0.772685	0.322028	0.00355784	0.00506713	0.004224	0.00492897	0.00515287	0.00542948	0.0707362	0.141225	0.0626588
Chr2L	5712743	5715569	2532	0.0338353	0.266381	0.908537	0.181412	0.0838762	0.152829	0.881024	0.201876	0.00518865	0.0082232	0.00717483	0.00741825	0.00898552	0.00946667	0.0363302	0.221265	0.112493
Chr2L	5715570	5718614	2717	0.168731	0.0186661	0.857283	0.233716	0.188323	0.0204161	0.836748	0.243911	0.00679265	0.00887668	0.00670674	0.0100734	0.0097683	0.00899084	0.170472	0.21059	0.0456474
Chr2L	5718615	5723441	4248	0.060928	0.147774	1.21434	0.0519152	0.105709	0.0976084	1.21434	0.0519574	0.00424361	0.00467188	0.00243252	0.00493083	0.00510927	0.00447772	0.0496605	0.23454	0.101291
Chr2L	5723442	5726620	2667	0.0552043	0.163912	0.606291	0.567373	0.0472067	0.331713	0.571891	0.586325	0.00926546	0.00914827	0.00864475	0.0104647	0.0101997	0.00952522	0.0800413	-0.0081185	-0.0192557
Chr2L	5726621	5731478	4368	0.0628549	0.141746	0.47964	0.720008	0.0887405	0.137857	0.545798	0.615732	0.00486599	0.00541592	0.0026455	0.00561919	0.00537402	0.00483901	0.0391376	0.180687	0.0598659
Chr2L	5731479	5734489	2841	0.184128	0.0141941	1.62038	0.007972	0.207124	0.0145829	1.70402	0.00649468	0.00527688	0.00738222	0.00396965	0.00737923	0.00780778	0.00672723	0.0867276	0.315021	0.0533645
Chr2L	5734490	5738075	3336	0.103837	0.0596928	0.582417	0.599844	0.131357	0.0577484	0.582417	0.571532	0.00785256	0.00874899	0.00516254	0.00917382	0.0100218	0.00830278	0.0489259	0.242839	0.0635222
Chr2L	5738076	5742168	3744	-0.0207473	0.675287	0.523798	0.671204	0.0211474	0.537624	0.583972	0.568826	0.00406843	0.00455236	0.00477802	0.00472425	0.00553476	0.00555199	0.0429404	0.0936385	0.0950828
Chr2L	5742169	5744706	2264	-0.0516782	0.866226	0.518532	0.674703	-0.0225673	0.899669	0.518532	0.642793	0.00876129	0.00754154	0.0100363	0.0086808	0.0107789	0.0100179	0.0200183	0.00406007	0.0670694
Chr2L	5744707	5748036	3122	0.0615448	0.146607	0.320317	0.865448	0.050928	0.308769	0.378605	0.773588	0.00462113	0.00533043	0.00281159	0.00542549	0.00447517	0.00439746	0.0364545	0.0386353	-0.0256423
Chr2L	5748037	5750789	2524	0.12249	0.0433599	1.23564	0.0493875	0.15593	0.0379156	1.42658	0.0245355	0.0040086	0.00667884	0.00228914	0.00592521	0.00526152	0.00560292	0.0396258	0.29614	0.0766516
Chr2L	5750790	5753641	2588	0.0214101	0.338129	0.406294	0.800311	0.0746103	0.185495	0.406294	0.756089	0.00582639	0.00743772	0.00476558	0.00705727	0.00798489	0.00775167	0.00851308	0.234744	0.119155
Chr2L	5753642	5756230	2317	0.000500904	0.495236	0.51928	0.67412	0.0127892	0.620066	0.51928	0.642251	0.00461056	0.00459487	0.00525104	0.00502026	0.00570534	0.00546851	0.040435	0.0135164	0.0288802
Chr2L	5756231	5759931	3411	0.0316983	0.278242	0.380337	0.819172	0.0436878	0.353296	0.344514	0.796861	0.00370971	0.00449747	0.00335516	0.00464967	0.00424013	0.0044491	0.0686061	0.0439023	0.0281878
Chr2L	5759932	5764736	4461	0.039721	0.233327	0.732631	0.387128	0.0621602	0.245188	0.74279	0.358109	0.00412892	0.00448146	0.00358664	0.00472979	0.0050623	0.00467204	0.0435997	0.124758	0.052107
Chr2L	5764737	5767936	2920	0.0787639	0.106358	0.536199	0.657982	0.124728	0.0657204	0.536199	0.626195	0.00393952	0.00806094	0.0097344	0.00710602	0.00979902	0.0105707	0.0842031	0.23747	0.103823
Chr2L	5767937	5771479	3324	0.059037	0.153218	0.511718	0.682675	0.0848815	0.148551	0.48347	0.67689	0.00378735	0.00671844	0.0067148	0.00576306	0.00715259	0.00774192	0.0295455	0.18242	0.0597737
Chr2L	5771480	5773904	2176	0.138464	0.0340268	0.500234	0.696286	0.208062	0.0141941	0.567338	0.591377	0.00159876	0.00808067	0.00934436	0.00580224	0.00916672	0.0109187	0.0737161	0.396813	0.152936
Chr2L	5773905	5777061	2971	0.0466116	0.200661	0.676288	0.466265	0.0612063	0.249271	0.668438	0.453004	0.00444623	0.00533784	0.00467482	0.00533296	0.00588652	0.00566352	0.0336179	0.115756	0.0342071
Chr2L	5777062	5779766	2485	0.022547	0.329963	0.403225	0.802839	0.0336872	0.433405	0.403225	0.757532	0.00381696	0.00489834	0.00371116	0.0046255	0.00467497	0.00486416	0.00900827	0.0813893	0.0262177
Chr2L	5779767	5782506	2425	0.00914662	0.424266	0.231137	0.921641	0.00606235	0.685592	0.199658	0.882013	0.00486391	0.00535932	0.00478809	0.00540313	0.00549442	0.00550298	0.00824643	-0.00351756	-0.00738258
Chr2L	5782507	5785357	2686	0.0782582	0.107136	0.480559	0.718841	0.0955125	0.119386	0.480101	0.6814	0.00212897	0.00486119	0.00270952	0.004072	0.00320591	0.00440802	0.0703404	0.147205	0.0403133
Chr2L	5785358	5788431	2791	-0.0114613	0.590706	0.535667	0.659537	-0.0132396	0.841532	0.535667	0.626736	0.0041185	0.00534494	0.00288626	0.00509236	0.00381406	0.00455494	0.0214972	-0.0538517	-0.00425
Chr2L	5788432	5790736	2048	-0.0264444	0.72273	0.475655	0.725452	-0.0246335	0.911919	0.475655	0.687353	0.00572643	0.00946882	0.00458442	0.00836548	0.00544212	0.00788584	0.0351708	-0.0841026	0.00430931
Chr2L	5790737	5793444	2494	-0.000721646	0.504569	0.507379	0.686759	0.00167777	0.726424	0.507379	0.653798	0.00740783	0.00776988	0.00478927	0.00814664	0.00692626	0.00700087	0.0230608	-0.0143552	0.00570584
Chr2L	5793445	5795828	2201	-0.0217357	0.684425	0.186673	0.952168	-0.0100601	0.822088	0.16195	0.900776	0.00339598	0.00501944	0.00350851	0.00455362	0.00389808	0.00484205	0.0220433	-0.0146725	0.0274601
Chr2L	5795829	5798352	2392	-0.0156116	0.62901	0.565674	0.627066	-0.0171167	0.868754	0.565674	0.593722	0.00474267	0.00679531	0.00441286	0.00614843	0.0050065	0.00616925	0.00885678	-0.0478278	-0.003596
Chr2L	5798353	5802218	3581	-0.0688107	0.928058	0.454359	0.753646	-0.0397347	0.964418	0.454359	0.710446	0.00478469	0.00472226	0.00397158	0.00507653	0.0048521	0.00510039	0.0216707	-0.0325559	0.0669917
Chr2L	5802219	5805074	2572	0.109231	0.0546374	0.51027	0.684037	0.111528	0.0865254	0.473315	0.691503	0.00580949	0.00664351	0.00574564	0.00737318	0.00734861	0.00681264	0.112518	0.103421	0.00546485
Chr2L	5805075	5807858	2554	0.0194022	0.35174	0.457717	0.749757	0.0283322	0.477542	0.431638	0.734079	0.00829093	0.0120369	0.00799704	0.011742	0.00931201	0.0113197	0.0780223	-0.00327876	0.0210713
Chr2L	5807859	5810949	2925	0.00780697	0.435543	0.366464	0.833366	0.027803	0.483375	0.366464	0.782789	0.00722945	0.00870215	0.00579297	0.00890775	0.00781398	0.00842815	0.0580898	0.0425173	0.0465679
Chr2L	5810950	5813645	2461	0.00181028	0.482987	0.590201	0.589928	0.0207997	0.541124	0.590201	0.560707	0.00692412	0.00715128	0.00521468	0.00779223	0.00720268	0.00713802	0.0548417	0.0300232	0.0442764
Chr2L	5813646	5816655	2800	-0.016725	0.641066	0.396045	0.809061	-0.00490648	0.784562	0.381656	0.769439	0.0066812	0.00849721	0.00680556	0.00820379	0.00765682	0.00863723	0.024715	-0.00667545	0.0277917
Chr2L	5816656	5819866	2926	0.0677978	0.13008	0.557932	0.635816	0.0748571	0.1853	0.557932	0.60184	0.00451316	0.00556913	0.00393028	0.00564223	0.0053834	0.00532821	0.0585591	0.10076	0.0166943
Chr2L	5819867	5822919	2809	0.0566926	0.15769	0.449101	0.760062	0.0539388	0.288742	0.42789	0.736244	0.00395604	0.00631065	0.00417309	0.00590883	0.00475558	0.00574819	0.0733519	0.0248157	-0.00658896
Chr2L	5822920	5825283	2163	0.00926465	0.422516	0.398175	0.807311	0.0217075	0.53393	0.398175	0.760779	0.007183	0.008108	0.00529101	0.008174	0.00756371	0.00764848	0.0194576	0.052037	0.0292382
Chr2L	5825284	5836931	2489	0.0270746	0.302742	0.724606	0.398211	0.0204465	0.544429	0.689514	0.423056	0.0072393	0.008288	0.00787108	0.00871197	0.00830159	0.0086833	0.0626066	-0.0403593	-0.0159325
Chr2L	5836932	5839805	2499	0.170084	0.017694	0.977983	0.119386	0.190281	0.0194439	0.939685	0.139996	0.00487739	0.00823477	0.0070197	0.00820264	0.008811	0.00876225	0.136095	0.246054	0.0470234
Chr2L	5839806	5842745	2721	0.0441879	0.213105	1.01963	0.102275	0.0451851	0.344546	1.01963	0.0992242	0.00158419	0.0051538	0.00128629	0.00383718	0.00171586	0.00367189	0.0476482	0.0429765	0.00237518
Chr2L	5842746	5845246	2351	0.0539231	0.16994	0.530838	0.663037	0.0633311	0.239938	0.530838	0.631427	0.000892441	0.00569226	0.00167777	0.00382686	0.00158715	0.00429937	0.0510116	0.0922078	0.0221866
Chr2L	5845247	5848198	2627	0.100083	0.0664982	0.857927	0.233132	0.103736	0.102664	0.843078	0.238319	0.00278251	0.0042719	0.00232627	0.00411958	0.00330858	0.00370567	0.0885577	0.11614	0.00867349
Chr2L	5848199	5851222	2797	0.0161793	0.370795	0.684929	0.451099	0.0200543	0.547151	0.684929	0.430633	0.003208	0.00476371	0.00170818	0.0043402	0.00289783	0.00368827	0.0290122	0.0197115	0.00919855
Chr2L	5851223	5854195	2669	0.11793	0.0474431	0.527837	0.666731	0.114293	0.0791367	0.522777	0.639545	0.00432726	0.00551703	0.00378835	0.00579214	0.00525358	0.005084	0.097966	0.110246	-0.00871044
Chr2L	5854196	5857566	3129	0.0526161	0.17519	0.509683	0.684425	0.0601619	0.254326	0.508102	0.653076	0.00516398	0.00693816	0.00514896	0.00657074	0.00656887	0.00677328	0.0284272	0.1037	0.0178344
Chr2L	5857567	5860600	2705	0.0429864	0.218744	0.727032	0.394711	0.106537	0.0962473	0.738442	0.363522	0.0068976	0.00816033	0.00330663	0.00864742	0.00797978	0.00775533	0.0819392	0.243565	0.140631
Chr2L	5860601	5863363	2430	0.0443759	0.212133	0.347656	0.846393	0.0546177	0.284464	0.336311	0.80083	0.00730426	0.00812098	0.00512117	0.00841578	0.00792416	0.00752454	0.0363484	0.0921128	0.0241292
Chr2L	5863364	5866667	3004	0.135771	0.0351935	0.740661	0.375851	0.133794	0.0542485	0.746769	0.351975	0.00710138	0.00730736	0.00558515	0.00884339	0.00809565	0.00704896	0.148268	0.0973214	-0.00472704
Chr2L	5866668	5869770	2871	0.186149	0.012833	1.1777	0.0604705	0.243008	0.007972	1.3887	0.0304889	0.00441638	0.00744336	0.0030961	0.00696423	0.00744404	0.00697857	0.0863217	0.412183	0.126808
Chr2L	5869771	5873075	2922	0.0843836	0.0943029	0.690341	0.443127	0.0891173	0.137274	0.663031	0.458596	0.00323179	0.00522656	0.00410678	0.00498537	0.00456472	0.0051823	0.0914178	0.0894018	0.0112254
Chr2L	5873076	5876372	3016	0.139792	0.0328602	0.53727	0.65701	0.137214	0.0503597	0.54011	0.622587	0.00300407	0.00517967	0.00431034	0.00525307	0.00455576	0.00516543	0.154473	0.0956029	-0.00616546
Chr2L	5876373	5879792	3096	-0.0369675	0.791561	0.641441	0.517402	-0.00303421	0.765701	0.641441	0.492513	0.0055739	0.0061695	0.0056704	0.00628302	0.00676964	0.0069854	0.0199121	0.0532722	0.0777372
Chr2L	5879793	5882668	2703	0.035399	0.257437	0.41566	0.791561	0.0418816	0.36574	0.527677	0.635576	0.00654396	0.00945741	0.00944958	0.00876189	0.00964815	0.0104332	0.0332771	0.0632882	0.0153409
Chr2L	5882669	5885152	2290	0.157313	0.023916	0.805452	0.290492	0.169867	0.0281937	0.825082	0.257622	0.00665519	0.0137049	0.0106502	0.0123126	0.0124523	0.0137922	0.102919	0.229769	0.0294954
Chr2L	5885153	5887150	1721	0.201952	0.00991639	0.724391	0.3986	0.20866	0.0139996	0.690883	0.421252	0.00806566	0.0122823	0.0137607	0.0135418	0.0152816	0.0143181	0.186674	0.202835	0.0158703
Chr2L	5887151	5890288	2926	0.0831337	0.0970251	0.955934	0.129496	0.0847415	0.149135	0.990095	0.113657	0.00823317	0.0102033	0.00958381	0.0105703	0.0111558	0.0108329	0.0772932	0.0886915	0.00382713
Chr2L	5890289	5893186	2667	0.0630204	0.141163	0.608383	0.564845	0.0807333	0.163718	0.581163	0.573697	0.00802977	0.0105974	0.00808232	0.0105261	0.0105257	0.0107258	0.0642832	0.128262	0.0413625
Chr2L	5893187	5895928	2431	0.0688586	0.126969	0.565798	0.626677	0.0721869	0.197161	0.528761	0.634494	0.0108379	0.0132518	0.0116093	0.0143659	0.0132564	0.0137001	0.112398	0.0325386	0.00790604
Chr2L	5895929	5898884	2693	0.103856	0.0594983	1.19289	0.0567762	0.128159	0.0624149	1.50872	0.0156955	0.00641391	0.00627917	0.00406403	0.00765744	0.00719327	0.00609012	0.134819	0.15588	0.0563116
Chr2L	5898885	5902161	2914	-0.00509648	0.538402	0.362387	0.836088	0.00739679	0.67062	0.400903	0.759156	0.00653083	0.00633462	0.00510943	0.00689604	0.00682858	0.00646736	0.0242193	0.0198704	0.0293548
Chr2L	5902162	5904807	2369	-0.0659163	0.921058	0.361949	0.836477	-0.0324642	0.943807	0.361949	0.786397	0.00719863	0.00745051	0.00852774	0.00783885	0.00895064	0.0092796	0.0187845	-0.00412251	0.0766783
Chr2L	5904808	5908137	3065	0.0587477	0.15419	0.594755	0.584484	0.0647503	0.233132	0.570071	0.58849	0.00502853	0.00649389	0.00645278	0.00651407	0.007044	0.0071384	0.0636068	0.0751247	0.0142134
Chr2L	5908138	5911403	2578	0.00169777	0.484542	0.395583	0.80945	0.012143	0.625122	0.364678	0.784593	0.00455845	0.00624172	0.00448237	0.00574033	0.00540908	0.00606064	0.00648011	0.0417962	0.0246023
Chr2L	5911404	5915533	3732	0.187812	0.0124441	0.824577	0.266187	0.187272	0.0211939	0.812946	0.271514	0.00383402	0.00760244	0.00549303	0.0069646	0.00676348	0.00719654	0.108343	0.227854	-0.00128945
Chr2L	5915534	5920065	3406	0.199995	0.0103053	0.700062	0.432044	0.199783	0.015944	0.674876	0.445968	0.00318472	0.00630275	0.00539897	0.00632355	0.00590036	0.00639611	0.173152	0.188543	-0.000507144
Chr2L	5920066	5923763	3367	0.0540392	0.169162	0.654834	0.493486	0.069726	0.2098	0.654834	0.470684	0.00399508	0.00496558	0.00517705	0.00489502	0.00598881	0.0057022	0.0349865	0.131727	0.0367192
Chr2L	5923764	5926938	2725	-0.0246076	0.70873	0.730531	0.389267	0.00145642	0.728758	0.730531	0.373624	0.00672323	0.00722521	0.00528033	0.00749267	0.00726806	0.00734514	0.0202297	0.0436526	0.0602659
Chr2L	5926939	5929885	2692	-0.0485842	0.853393	0.171681	0.960723	-0.0124451	0.837643	0.179776	0.890853	0.00510411	0.00546521	0.00295113	0.00565235	0.00487102	0.00516936	0.0182748	0.0419463	0.0825759
Chr2L	5929886	5933470	3201	-0.0326157	0.762979	0.230498	0.92203	-0.0251468	0.914836	0.201451	0.88075	0.00576223	0.00597025	0.00638689	0.00623793	0.00667326	0.00681529	0.0106966	-0.0441839	0.0176544
Chr2L	5933471	5937468	3649	-0.0260385	0.719813	0.261293	0.905892	-0.00228417	0.758896	0.225745	0.867581	0.00486876	0.00657321	0.00386712	0.00652216	0.0049272	0.0061699	0.0695938	-0.0202548	0.0550752
Chr2L	5937469	5939958	2155	-0.00217945	0.515847	0.377347	0.822866	-0.00166331	0.754812	0.344178	0.797222	0.00708462	0.0117252	0.00726991	0.0102467	0.0080345	0.0105256	0.0230442	-0.0257352	0.00123016
Chr2L	5939959	5944012	3657	0.163146	0.0209994	0.552198	0.642232	0.16609	0.0299436	0.538392	0.624391	0.00242083	0.00648154	0.00580318	0.0051091	0.00590284	0.00675553	0.0557725	0.245585	0.00699583
Chr2L	5944013	5949102	2201	0.00679703	0.444877	0.45657	0.751118	0.00137752	0.729924	0.45657	0.7081	0.00323391	0.00343914	0.00343278	0.00357865	0.00368009	0.0036918	0.0231379	-0.0341495	-0.0130085
Chr2L	5949103	5954302	5041	0.21466	0.00777756	1.12045	0.0715536	0.22344	0.0108886	1.14163	0.0671117	0.00244711	0.00473639	0.00412176	0.00435407	0.00517143	0.00494352	0.105512	0.299749	0.0207224
Chr2L	5954303	5957370	2749	0.193099	0.0114719	0.646444	0.506514	0.24308	0.00777756	0.69672	0.414938	0.00944112	0.0134827	0.00858413	0.0133772	0.0171911	0.0139088	0.0892178	0.400646	0.112365
Chr2L	5957371	5960071	2221	0.148053	0.0283881	0.547895	0.64826	0.138619	0.0489986	0.535234	0.627097	0.00654786	0.0112592	0.0110561	0.0101244	0.0119191	0.0118917	0.0595626	0.175789	-0.0227541
Chr2L	5960072	5962691	2346	0.0108043	0.4126	0.287668	0.887809	0.0113193	0.632316	0.260853	0.850262	0.00788215	0.0100158	0.00779104	0.00968165	0.00891713	0.00978755	0.026796	-0.00329991	0.00122764
Chr2L	5962692	5965825	2818	-0.0209269	0.676842	0.367457	0.832394	-0.0111708	0.828505	0.336005	0.801371	0.00699006	0.00881626	0.00827537	0.00870169	0.00838044	0.00952915	0.0406389	-0.0413965	0.0229981
Chr2L	5965826	5968387	2138	0.0744132	0.114525	0.549333	0.646315	0.0971202	0.116663	0.600177	0.548259	0.00773053	0.00954142	0.00875689	0.00956814	0.0114723	0.0105171	0.0467352	0.181703	0.052712
Chr2L	5968388	5972528	3341	0.0640262	0.139413	0.68687	0.447988	0.0512004	0.306825	0.711262	0.396175	0.00364294	0.00482739	0.00480561	0.00465593	0.00495513	0.00509232	0.038626	0.031902	-0.0310598
Chr2L	5972529	5976545	3604	-0.00680755	0.551429	0.579074	0.605094	0.00253491	0.71923	0.579074	0.577305	0.00449312	0.00646933	0.00553397	0.00610306	0.005567	0.00671384	0.0494609	-0.0236514	0.0220338
Chr2L	5976546	5983662	6673	0.146426	0.0293603	0.725312	0.39685	0.168983	0.0285825	0.77394	0.320945	0.00369571	0.0046232	0.00376309	0.00472936	0.0058044	0.0048528	0.0725305	0.27128	0.0523737
Chr2L	5983663	5991265	6867	0.24227	0.00505542	1.13816	0.068637	0.260835	0.00602761	1.18715	0.0582717	0.00155129	0.0033172	0.00389755	0.00306885	0.00444447	0.00405476	0.131809	0.34597	0.043309
Chr2L	5991266	5999054	6516	0.0812203	0.101108	0.579639	0.603733	0.0701585	0.207661	0.579639	0.576042	0.00328282	0.00285101	0.00300116	0.00349075	0.00366417	0.00310085	0.0904582	0.0189406	-0.0267315
Chr2L	5999055	6003939	4148	0.161027	0.0219716	0.999051	0.110636	0.146866	0.042971	0.964168	0.122858	0.00223793	0.00495622	0.00484839	0.00426388	0.00463153	0.00516999	0.0850397	0.157251	-0.0343482
Chr2L	6003940	6007218	131	0.23611	0.00602761	0.400699	0.804978	0.287037	0.00505542	0.472209	0.692585	0.00320611	0.00649953	0.00636132	0.00591343	0.00916031	0.00785118	0.104212	0.443159	0.114367
Chr2L	6007219	6010841	1208	0.019423	0.351351	0.299465	0.879448	0.0155348	0.593039	0.301972	0.824283	0.00874877	0.0087209	0.00942789	0.00953045	0.0101704	0.00975825	0.0412915	-0.0205802	-0.00931585
Chr2L	6010842	6014088	2875	0.0488	0.191717	0.77073	0.337352	0.0485377	0.324324	0.77073	0.324553	0.00954611	0.0093549	0.00825121	0.0105457	0.0105445	0.00961364	0.0629738	0.0309177	-0.000625736
Chr2L	6014089	6017374	3044	-0.00507772	0.538207	0.487619	0.709508	-0.00990069	0.820922	0.487619	0.67256	0.00673931	0.00769425	0.0072872	0.00762411	0.0077593	0.00808112	0.00320612	-0.0351171	-0.0115683
Chr2L	6017375	6019808	2153	-0.0142314	0.6154	0.329613	0.858059	-0.014079	0.846782	0.292524	0.831138	0.00868628	0.00964303	0.0113279	0.00961652	0.0111141	0.0113392	-0.00145464	-0.026691	0.000363419
Chr2L	6019809	6022952	2855	0.0592627	0.152829	0.78583	0.318686	0.0501983	0.314797	0.78583	0.307595	0.00547641	0.00667038	0.00509827	0.00667579	0.00625289	0.00632007	0.0431481	0.034079	-0.0218522
Chr2L	6022953	6026128	2896	0.0126613	0.400933	0.729294	0.390822	0.0184814	0.563095	0.729294	0.374707	0.00839863	0.0100623	0.00834484	0.010354	0.00949335	0.0102231	0.0592479	-0.0102855	0.013784
Chr2L	6026129	6028938	2604	0.0331753	0.269687	0.693352	0.439043	0.0417651	0.367295	0.693352	0.418185	0.00828077	0.0089133	0.00810719	0.0097853	0.00959231	0.00947889	0.0782188	0.0223151	0.0202767
Chr2L	6028939	6031268	1869	0.0104362	0.415516	0.209527	0.93603	0.00893976	0.654287	0.205343	0.878766	0.00739904	0.00991676	0.00763926	0.00965595	0.00830487	0.00960448	0.0501626	-0.0378525	-0.00357508
Chr2L	6031269	6034165	2410	0.0641528	0.138635	0.199763	0.941863	0.0706909	0.205328	0.167801	0.897709	0.000738656	0.00678828	0.002213	0.00454982	0.00177173	0.00518564	0.0713745	0.079579	0.0154712
Chr2L	6034166	6038376	2490	0.00657942	0.446432	0.0213374	0.99825	-0.00278094	0.763368	0.0236211	0.926394	0.000939701	0.00250371	0.000111557	0.00189615	0.000581424	0.00146507	0.0253448	-0.0550163	-0.0225739
Chr2L	6038377	6042498	3556	0.0122521	0.404433	0.335891	0.853976	0.0209522	0.539957	0.308159	0.819592	0.00308981	0.00476974	0.0048119	0.00417938	0.00470647	0.0053092	0.00748802	0.0536441	0.0205346
Chr2L	6042499	6046169	1402	0.0390631	0.237021	0.493375	0.703869	0.0542078	0.286992	0.591941	0.558181	0.00450995	0.00548751	0.0032097	0.00537396	0.00505538	0.00502247	0.0205594	0.116408	0.0354731
Chr2L	6046170	6051318	3950	0.0060727	0.449543	0.432816	0.776006	-0.0037857	0.773479	0.432816	0.733177	0.00542545	0.00556873	0.00534459	0.00585044	0.00587724	0.00581244	0.0160289	-0.0483744	-0.0237891
Chr2L	6051319	6056465	4266	0.010313	0.4161	0.432265	0.77659	0.0205559	0.543263	0.538584	0.62403	0.00478641	0.00542384	0.00371152	0.00549284	0.00511405	0.00517132	0.0222336	0.0421413	0.0241317
Chr2L	6056466	6062008	4551	0.0409762	0.228077	0.501669	0.694925	0.0674293	0.220299	0.501669	0.659029	0.00432411	0.00502323	0.00460216	0.00511316	0.00595192	0.00558121	0.0393442	0.145984	0.0611374
Chr2L	6062009	6067723	4041	-0.0312158	0.753646	0.381596	0.817616	-0.0233976	0.905114	0.381596	0.769619	0.00450531	0.00409925	0.00321703	0.00456088	0.00425917	0.00409141	0.0141915	-0.043357	0.0184723
Chr2L	6067724	6072143	4061	-0.066802	0.923974	0.563816	0.629399	-0.0266302	0.921447	0.563816	0.595526	0.00545744	0.00529393	0.00272237	0.00567348	0.004927	0.00499293	0.0076507	0.0342617	0.0913569
Chr2L	6072144	6075741	3161	-0.00545212	0.540735	0.384133	0.815672	0.0152376	0.595372	0.384133	0.768176	0.00230665	0.00361918	0.00224964	0.00353682	0.00252829	0.00343046	0.10314	-0.0294643	0.0481438
Chr2L	6075742	6079024	2926	0.102202	0.0620261	0.587005	0.5944	0.0891401	0.13708	0.564396	0.595165	0.00289217	0.00466699	0.00299992	0.00428269	0.00366544	0.00409513	0.059669	0.0820446	-0.0316407
Chr2L	6079025	6082723	3508	0.0233198	0.32413	0.514196	0.680148	0.0369804	0.405989	0.514196	0.647122	0.00164363	0.00333022	0.00158368	0.00279952	0.00194333	0.00285347	0.0502422	0.0535059	0.0320531
Chr2L	6082724	6086778	3770	-0.00698341	0.552985	0.333945	0.855532	0.0184325	0.563484	0.321465	0.810391	0.00321385	0.00451432	0.0039051	0.00423966	0.0042924	0.00488934	0.0361304	0.0588743	0.0588123
Chr2L	6086779	6089746	2766	0.0156307	0.375851	0.347542	0.846782	0.0114339	0.631732	0.314313	0.815623	0.00677528	0.00521398	0.00512172	0.00657373	0.00651928	0.00557234	0.0575709	-0.0475305	-0.0100589
Chr2L	6089747	6092854	2881	-0.0141789	0.614816	0.392427	0.810811	0.00357871	0.706786	0.37196	0.778279	0.00775662	0.00920571	0.00707702	0.00942845	0.00842785	0.009346	0.0540331	-0.00605964	0.0414647
Chr2L	6092855	6096755	3640	0.0448112	0.209216	0.377686	0.822283	0.0534914	0.291853	0.348678	0.794876	0.00451649	0.00566708	0.00405983	0.00570416	0.0052853	0.00547384	0.0560062	0.0676509	0.020488
Chr2L	6096756	6099998	2881	-0.0341787	0.773479	0.44132	0.768812	-0.00557869	0.789228	0.44132	0.724337	0.00810351	0.00889572	0.0038374	0.00875303	0.00749347	0.00775183	-0.0180562	0.0722045	0.0659321
Chr2L	6099999	6102914	2298	0.0366449	0.249465	0.603415	0.57204	0.0563894	0.274353	0.573122	0.584341	0.00803559	0.00880692	0.00647906	0.00906327	0.00957265	0.00883804	0.0230136	0.127666	0.0459957
Chr2L	6102915	6105796	2603	0.0123959	0.403461	0.501632	0.69512	0.0596131	0.256465	0.495856	0.663359	0.00326989	0.00545028	0.00467409	0.00503511	0.00524061	0.00619322	0.0731527	0.144325	0.106496
Chr2L	6105797	6107989	1883	-0.0258196	0.718452	0.210761	0.935446	0.00209901	0.723313	0.214555	0.873715	0.0127091	0.0151045	0.0103853	0.0146622	0.0142334	0.0150989	0.00200889	0.0664569	0.0644129
Chr2L	6107990	6110328	1979	-0.00292449	0.520319	0.367409	0.832588	0.000527034	0.736341	0.367409	0.781887	0.00972494	0.0114552	0.00974117	0.011489	0.0109667	0.0116964	0.0276518	-0.018933	0.00819749
Chr2L	6110329	6113013	2465	-0.0352318	0.781645	0.329056	0.858837	-0.0067353	0.79545	0.344523	0.79668	0.00761063	0.00919295	0.00936759	0.00948685	0.00954404	0.0107508	0.0660698	-0.0139615	0.0657014
Chr2L	6113014	6115335	2043	0.0199206	0.346685	0.423521	0.784562	0.0171832	0.577095	0.423521	0.740574	0.0101853	0.00899328	0.00704302	0.0103801	0.00982702	0.00874656	0.0363557	-0.00923735	-0.00654965
Chr2L	6115336	6117556	1975	-0.00856386	0.567373	0.337105	0.853004	-0.0231623	0.90278	0.301507	0.824824	0.0111184	0.0122922	0.0111111	0.0120777	0.011901	0.0123541	-0.0158635	-0.0675865	-0.035428
Chr2L	6117557	6121054	3067	0.0572014	0.157301	0.818185	0.273576	0.0755366	0.18355	0.818185	0.264839	0.00608894	0.00717241	0.00510814	0.00739458	0.00738795	0.0070837	0.0558978	0.128273	0.0427841
Chr2L	6121055	6124727	3417	0.0359198	0.253743	0.451846	0.755785	0.0518873	0.300797	0.451846	0.712971	0.00440432	0.00535774	0.00437356	0.00552534	0.00538696	0.00554162	0.0678963	0.0690436	0.0373636
Chr2L	6124728	6127862	2382	-0.0316645	0.756173	0.304133	0.875948	-0.0326249	0.944779	0.280692	0.837092	0.00999145	0.0105132	0.00762664	0.0107532	0.00948275	0.00995921	-0.00115865	-0.0686352	-0.00229312
Chr2L	6127863	6130212	1865	0.0731965	0.117636	0.439816	0.76959	0.0692144	0.212327	0.444613	0.72145	0.00817478	0.0136081	0.0103962	0.01319	0.0107136	0.0130523	0.110391	0.0118877	-0.00954188
Chr2L	6130213	6133306	2709	-0.0401355	0.811589	0.451403	0.757146	-0.00290846	0.76434	0.419078	0.744723	0.00463313	0.00747409	0.0036914	0.00727499	0.00465329	0.00691456	0.105231	-0.0286289	0.0849532
Chr2L	6133307	6137174	3450	0.0691916	0.125997	0.579221	0.604317	0.0724068	0.195022	0.579221	0.576403	0.00400374	0.00675361	0.00524573	0.0061516	0.00572849	0.00664429	0.0640003	0.0827185	0.00763821
Chr2L	6137175	6139799	2285	0.0444903	0.21155	0.512276	0.682092	0.0617997	0.245965	0.57994	0.575681	0.00780979	0.00931077	0.00585947	0.00924861	0.00906709	0.0087843	0.0253175	0.129977	0.0404393
Chr2L	6139800	6143952	3498	0.100598	0.0659148	0.634406	0.529069	0.119174	0.0727202	0.670378	0.450839	0.00737266	0.00781848	0.00482816	0.00850777	0.00885194	0.00735134	0.0615543	0.196774	0.0433346
Chr2L	6143953	6147932	3608	0.0148617	0.382656	0.426046	0.7832	0.0159548	0.589734	0.412346	0.751218	0.00667505	0.00910225	0.00689825	0.00875208	0.00769008	0.00881678	0.0444213	-0.0109815	0.00260353
Chr2L	6147933	6151647	3404	0.0445919	0.210577	0.569831	0.619872	0.0351317	0.421155	0.555989	0.603464	0.00600105	0.00670394	0.00425969	0.00687817	0.00603655	0.00591311	0.02799	0.0191279	-0.0228174
Chr2L	6151648	6156777	4294	0.189185	0.0118608	2.65034	0.000194439	0.184329	0.0229438	2.65034	0.000180408	0.0039832	0.00560495	0.00460591	0.00593409	0.0059964	0.00552993	0.13645	0.189718	-0.0116481
Chr2L	6156778	6159809	2770	0.00548328	0.453237	0.444423	0.765701	0.0370977	0.405017	0.432616	0.733357	0.00643115	0.00896205	0.0024268	0.00845711	0.00583641	0.00714993	0.0344296	0.108236	0.0726229
Chr2L	6159810	6163529	3361	0.00213537	0.480264	0.328815	0.859421	-0.00205995	0.75734	0.307618	0.820134	0.0038643	0.0042549	0.0021323	0.00432259	0.00335734	0.00351843	0.0146575	-0.0293124	-0.0100553
Chr2L	6163530	6166516	2645	0.000560494	0.494264	0.473036	0.728758	-0.00485144	0.783978	0.442914	0.723074	0.00857916	0.0099309	0.00793951	0.00978685	0.00925002	0.00967349	0.00344886	-0.0264069	-0.0129902
Chr2L	6166517	6169144	2420	-0.0505241	0.860587	0.807152	0.289325	0.00459458	0.697453	0.807152	0.27873	0.00596429	0.00573559	0.0043618	0.00635919	0.00665999	0.00635655	0.0343467	0.100294	0.123176
Chr2L	6169145	6173488	4027	-0.0120545	0.596928	0.197352	0.943613	0.0111209	0.63426	0.160062	0.902219	0.00296414	0.00339251	0.00286952	0.00339085	0.00353991	0.00362146	0.0150443	0.0604482	0.0537696
Chr2L	6173489	6176834	3071	-0.0283822	0.735368	0.19945	0.942446	-0.0199317	0.885864	0.203414	0.879668	0.00425693	0.00535381	0.00341908	0.00514625	0.0042553	0.00495874	0.0158368	-0.0363177	0.0199514
Chr2L	6176835	6179811	2659	0.0382918	0.241688	0.478143	0.72273	0.0557141	0.278242	0.478143	0.684286	0.00523127	0.00504951	0.00173415	0.0054851	0.00470953	0.00403496	0.0177028	0.126386	0.0406979
Chr2L	6179812	6183826	3814	0.0909487	0.0803033	0.519281	0.673926	0.0884167	0.138441	0.58809	0.563233	0.00234806	0.00451039	0.00250539	0.00408613	0.00296945	0.00387046	0.0930429	0.0705244	-0.00605682
Chr2L	6183827	6187250	2987	0.00118938	0.489014	0.474533	0.727008	0.00331692	0.710869	0.474533	0.688797	0.00600872	0.00774218	0.00529628	0.00772428	0.00618392	0.00723264	0.0584394	-0.0497047	0.00506095
Chr2L	6187251	6191238	3715	0.0589247	0.153412	1.19533	0.0559984	0.0828558	0.156718	1.21684	0.0515966	0.00529813	0.00528198	0.00358905	0.00592738	0.00601101	0.00520323	0.0665391	0.142665	0.0554735
Chr2L	6191239	6195268	3727	0.0359161	0.253937	0.555341	0.63776	0.0401161	0.379351	0.555341	0.604005	0.00431608	0.00508614	0.00432281	0.00517445	0.00515666	0.00519995	0.0440568	0.0441858	0.00996634
Chr2L	6195269	6199300	3556	0.0196127	0.34999	0.33269	0.855921	0.0268784	0.489986	0.310197	0.819051	0.00237875	0.0042017	0.00151544	0.00359606	0.00234926	0.00329094	0.0269927	0.0427789	0.0171784
Chr2L	6199301	6202831	3298	0.00369646	0.46782	0.374444	0.825588	0.0272404	0.488042	0.374444	0.776655	0.00180773	0.00351767	0.00222357	0.00308271	0.00238395	0.00337841	0.0692085	0.0381617	0.0546009
Chr2L	6202832	6206558	3456	-0.0579117	0.89617	0.676882	0.465876	-0.0141333	0.84756	0.676882	0.443623	0.00375018	0.00433765	0.00398663	0.00435503	0.00465035	0.00502328	0.0239625	0.0505602	0.0991387
Chr2L	6206559	6210478	3495	-0.0381806	0.800311	0.411197	0.795256	0.0740278	0.1888	0.524707	0.637741	0.00372791	0.00455018	0.00219361	0.00449766	0.00513102	0.00514945	0.0278551	0.321182	0.234784
Chr2L	6210479	6213311	2625	-0.0287258	0.737702	0.309885	0.872448	-0.0143741	0.848726	0.272629	0.842324	0.00594278	0.00732615	0.0053545	0.00719282	0.00631982	0.00723395	0.0285358	-0.0237504	0.0336472
Chr2L	6213312	6216143	2563	0.015256	0.379156	0.399832	0.805367	0.0057356	0.689675	0.399832	0.759877	0.00470172	0.00542457	0.00322972	0.00532729	0.00452091	0.00467536	-0.000118328	-0.011177	-0.0229642
Chr2L	6216144	6219322	2978	-0.0382346	0.800894	0.533194	0.660898	-0.0294088	0.932919	0.533194	0.629623	0.002771	0.0030869	0.00113797	0.00314598	0.00211904	0.00244192	0.0228056	-0.062728	0.0208281
Chr2L	6219323	6223366	3755	0.0490152	0.190939	0.695397	0.437099	0.0517117	0.302158	0.695397	0.41602	0.00320494	0.00322153	0.00279627	0.0035235	0.00366817	0.00331287	0.0450484	0.0617692	0.00640999
Chr2L	6223367	6226582	3060	0.0350728	0.258993	0.549821	0.645538	0.0366321	0.4091	0.512177	0.649107	0.00681286	0.00645465	0.00448439	0.00725633	0.00674383	0.00605301	0.0447705	0.0306982	0.00371177
Chr2L	6226583	6229304	2483	0.131159	0.0381101	0.566078	0.626288	0.123723	0.0672759	0.548623	0.612665	0.00391986	0.00688718	0.00458675	0.00638809	0.00551605	0.00621389	0.0905546	0.126104	-0.017891
Chr2L	6229305	6231309	1816	0.0753651	0.112386	1.06846	0.0818588	0.0934145	0.124052	1.12889	0.0701786	0.0104723	0.0170106	0.0139195	0.0158849	0.0160559	0.0177126	0.073948	0.141912	0.0421313
Chr2L	6231310	6234324	2805	0.00198733	0.481431	0.331282	0.85631	0.0101379	0.641649	0.358933	0.787841	0.00604533	0.00764709	0.00493167	0.0073478	0.0064461	0.00710154	0.0177569	0.021561	0.0192499
Chr2L	6234325	6236801	2253	-0.0130756	0.604705	0.396743	0.808478	-0.0030905	0.766868	0.396743	0.761321	0.00839077	0.0105823	0.00941066	0.0104723	0.00993691	0.0111847	0.0418183	-0.0254034	0.0235314
Chr2L	6236802	6239497	2493	-0.0290839	0.740035	0.300009	0.878864	-0.00230525	0.75909	0.26767	0.845751	0.00691579	0.0101371	0.0085047	0.00962818	0.0087671	0.0108847	0.0592572	-0.00183536	0.0618659
Chr2L	6239498	6242240	2542	0.037012	0.247715	0.409476	0.797395	0.0384244	0.392378	0.372449	0.777918	0.00537691	0.00834146	0.00701547	0.00799152	0.00702388	0.0084344	0.0825007	-0.00590353	0.00336277
Chr2L	6242241	6244692	2139	0.0130915	0.39685	0.436328	0.772895	0.0122412	0.62376	0.39871	0.760238	0.00941858	0.0103386	0.00844112	0.0106304	0.0102677	0.0102741	0.0220665	0.000140967	-0.00202981
Chr2L	6244693	6247923	3007	0.0404168	0.23041	0.366242	0.83356	0.0337742	0.432432	0.366242	0.78297	0.00466524	0.00563753	0.00343643	0.00564094	0.00473823	0.00493628	0.0370417	0.0138647	-0.0159676
Chr2L	6247924	6250924	2674	0.0852856	0.0919697	1.59853	0.00952751	0.0774966	0.176162	1.59853	0.0093812	0.00623178	0.00654885	0.004363	0.0070852	0.00661762	0.00590299	0.0552722	0.0764769	-0.018749
Chr2L	6250925	6253647	2583	0.0135572	0.393156	0.796048	0.303908	0.0182363	0.565429	0.796048	0.292802	0.00360443	0.00492914	0.00271003	0.00459616	0.00373678	0.00430052	0.0194655	0.0275862	0.0110967
Chr2L	6253648	6256876	3001	0.0516907	0.179662	0.892302	0.196383	0.0418121	0.366906	0.86227	0.220097	0.00672799	0.00748286	0.00455404	0.00796472	0.00646617	0.00649213	0.062939	-0.00495361	-0.0238384
Chr2L	6256877	6259995	2929	0.0281992	0.297103	0.32318	0.862532	0.020189	0.546568	0.358546	0.788021	0.00589156	0.00696423	0.00555062	0.00703609	0.00646541	0.00673679	0.0362694	-0.015792	-0.0192867
Chr2L	6259996	6263471	3175	-0.0148376	0.621038	0.21797	0.930391	-0.0160743	0.862143	0.183723	0.88923	0.00485005	0.00543416	0.00447524	0.0054355	0.00513624	0.00541587	0.00545408	-0.0414009	-0.00295364
Chr2L	6263472	6266158	2516	0.0809504	0.102275	0.420437	0.785728	0.0931827	0.125024	0.420437	0.743099	0.00472748	0.00886853	0.00991433	0.00746885	0.00973849	0.0104387	0.0301949	0.168794	0.0287505
Chr2L	6266159	6269139	2812	0.0115597	0.407544	0.552863	0.641843	0.0179724	0.568929	0.552863	0.607794	0.00444674	0.00549407	0.00442548	0.00534171	0.00523516	0.00552387	0.0201455	0.0304146	0.0151768
Chr2L	6269140	6272232	2402	0.0565625	0.158273	0.658754	0.486098	0.0545291	0.285048	0.62327	0.518853	0.00391775	0.00705515	0.00365436	0.00628968	0.00449651	0.00592912	0.064999	0.0363248	-0.00486117
Chr2L	6272233	6275740	3146	-0.0318728	0.757729	0.362425	0.835893	0.000193147	0.738091	0.362425	0.786036	0.00505295	0.00698193	0.0032959	0.00670034	0.0049395	0.00629343	0.0492926	0.025966	0.0736209
Chr2L	6275741	6278673	2691	-0.0473393	0.84756	0.367364	0.832782	-0.0158174	0.860004	0.367364	0.782067	0.00711957	0.00785124	0.0057682	0.00787619	0.00773603	0.00811258	0.00119009	0.0414647	0.0724183
Chr2L	6278674	6281517	2550	-0.0236608	0.699592	0.359606	0.837838	-0.0131239	0.840949	0.33803	0.799747	0.00724154	0.008462	0.00714597	0.00828599	0.00817009	0.00876094	0.00510727	-0.0062588	0.0248157
Chr2L	6281518	6284061	2276	0.0543685	0.167218	0.662332	0.48182	0.0610718	0.249854	0.624255	0.517229	0.00351024	0.0074955	0.00270943	0.00640506	0.00381305	0.00586458	0.0718585	0.0615812	0.0158593
Chr2L	6284062	6287081	2697	0.0255171	0.312852	0.193775	0.947696	0.0532124	0.293603	0.188431	0.887426	0.00122206	0.0068999	0.00185391	0.00520363	0.00184574	0.00542975	0.112512	0.0517268	0.0639145
Chr2L	6287082	6290057	2764	0.0406237	0.229438	0.411433	0.795061	0.0598657	0.25491	0.440412	0.725419	0.00612947	0.00725502	0.00367824	0.00724015	0.00657988	0.00643343	0.0258976	0.130104	0.044852
Chr2L	6290058	6293053	2793	0.0322105	0.274548	0.37112	0.82831	0.0338223	0.432044	0.37112	0.779001	0.00668563	0.00801358	0.00570872	0.00801997	0.00736961	0.00758833	0.0352858	0.0349402	0.00383658
Chr2L	6293054	6295870	2572	0.0104818	0.414738	0.370107	0.828894	0.0102691	0.640288	0.370107	0.779542	0.00228918	0.00586595	0.00183601	0.00462339	0.00229982	0.0043499	0.0482447	-0.0298533	-0.000507428
Chr2L	6295871	6298601	2447	-0.0188418	0.661093	0.141676	0.97414	0.00394408	0.704647	0.154648	0.904023	0.00243153	0.00510361	0.00133951	0.00431174	0.00218002	0.00393764	0.0595215	0.0008616	0.0528903
Chr2L	6298602	6301283	2479	-0.00314795	0.522458	0.629117	0.536652	0.0130752	0.616955	0.629117	0.511456	0.00854464	0.00889965	0.00589395	0.00968753	0.00840232	0.00851971	0.055478	0.00773366	0.0379506
Chr2L	6301284	6304567	2990	0.0123368	0.403655	0.432639	0.776201	0.036555	0.409683	0.40988	0.753563	0.00558564	0.00744805	0.0047566	0.00734629	0.00636929	0.00718918	0.0598857	0.066778	0.0561198
Chr2L	6304568	6307179	2278	0.0666977	0.133385	1.09603	0.0760257	0.0769915	0.177523	1.09603	0.0764929	0.00726619	0.00700838	0.00556043	0.00826065	0.00799068	0.00707147	0.0979198	0.0727019	0.0242501
Chr2L	6307180	6310127	2678	0.120449	0.0443321	0.769601	0.338518	0.122147	0.0692203	0.798946	0.288652	0.00616608	0.00713436	0.005373	0.00754575	0.0078505	0.00690473	0.0733808	0.158133	0.00404304
Chr2L	6310128	6312959	2489	0.0844864	0.0939141	0.701879	0.428738	0.0859602	0.14544	0.701879	0.408263	0.00694178	0.00795301	0.00450337	0.00841615	0.00734941	0.00694746	0.0694754	0.0982592	0.00350844
Chr2L	6312960	6316337	3070	0.014472	0.385962	0.399538	0.806339	0.0162282	0.586623	0.411571	0.751939	0.00636367	0.0082219	0.00674991	0.00786977	0.00760232	0.00823849	0.0224824	0.0138094	0.00417954
Chr2L	6316338	6320015	3295	0.0158717	0.37449	0.280853	0.892864	0.0364799	0.410461	0.279898	0.837813	0.00487177	0.00710301	0.00637329	0.00675011	0.00680614	0.00772017	0.0562029	0.0622412	0.0479587
Chr2L	6320016	6323556	3255	0.0314492	0.28077	0.49528	0.701731	0.0534363	0.292047	0.492571	0.666967	0.00474855	0.00700438	0.00728793	0.00662573	0.00749545	0.00814543	0.0566146	0.0960921	0.0510845
Chr2L	6323557	6328155	3659	-0.0500359	0.858254	0.384232	0.815477	0.00721101	0.67237	0.384232	0.767996	0.0050775	0.00549387	0.00505603	0.00554907	0.00669979	0.00656649	0.00190627	0.138464	0.127615
Chr2L	6328156	6332827	4401	-0.0466585	0.843865	0.212757	0.933307	-0.0224015	0.898892	0.215922	0.872632	0.00605226	0.00596067	0.00473377	0.00638957	0.00616669	0.0062227	0.0170559	-0.00416607	0.0562072
Chr2L	6332828	6337454	4018	-0.0400921	0.811005	0.64963	0.502236	-0.0331948	0.947113	0.64963	0.478802	0.00618204	0.00577947	0.00512638	0.00637131	0.00607159	0.00605512	0.0175839	-0.0700241	0.0163142
Chr2L	6337455	6340774	3077	-0.0361427	0.786311	0.570965	0.618316	-0.00934393	0.815477	0.570965	0.587588	0.00552983	0.0060927	0.00427906	0.00630428	0.00570854	0.00611726	0.032157	0.0124588	0.061911
Chr2L	6340775	6344033	2584	0.0620661	0.144274	0.536082	0.658759	0.0906112	0.132413	0.562469	0.597691	0.00421237	0.00548558	0.00199948	0.0053623	0.00448459	0.00459378	0.0438112	0.184943	0.0658096
Chr2L	6344034	6347668	3260	0.256968	0.0034999	0.946553	0.137468	0.24715	0.00719424	0.923017	0.156955	0.00421139	0.00470969	0.00264145	0.00564561	0.0053019	0.00397261	0.170391	0.247298	-0.0236901
Chr2L	6347669	6350334	2396	0.0986252	0.0680537	0.955814	0.129691	0.104123	0.101303	0.984782	0.1151	0.00606367	0.00726119	0.00730384	0.00832249	0.00802344	0.00801609	0.153677	0.0530455	0.013026
Chr2L	6350335	6352667	2104	0.239285	0.00563873	0.987662	0.116469	0.23142	0.00933307	0.950186	0.130976	0.00521875	0.00644032	0.00546578	0.00776221	0.00761118	0.00639378	0.200299	0.197934	-0.0189348
Chr2L	6352668	6355538	2519	0.152786	0.0262493	1.05552	0.0874976	0.15024	0.0410266	1.01773	0.100307	0.00729337	0.00861151	0.00829253	0.00988615	0.0101911	0.00915133	0.147882	0.125742	-0.00608957
Chr2L	6355539	6357707	1856	-0.0660807	0.921836	0.192866	0.948085	-0.0422462	0.970251	0.155166	0.903662	0.0146679	0.0130515	0.0120929	0.0152502	0.0140532	0.014485	0.0559625	-0.0889789	0.055256
Chr2L	6357708	6360425	2558	-0.0348007	0.777951	0.396876	0.808283	-0.0104087	0.824422	0.360137	0.78748	0.00339011	0.00601927	0.00256277	0.00551299	0.00325547	0.0051648	0.082276	-0.0497011	0.056511
Chr2L	6360426	6366881	3215	0.0163413	0.370212	0.349186	0.845227	0.0222564	0.528291	0.322264	0.80967	0.0034697	0.00551749	0.0033869	0.0050524	0.00393202	0.00500784	0.0538416	0.00326849	0.0140073
Chr2L	6366882	6370457	2756	0.0221186	0.333269	0.197659	0.943029	0.0320132	0.447404	0.17187	0.895905	0.00104329	0.00436729	0.000262055	0.00318652	0.000781427	0.00278592	0.0657768	0.0193929	0.0233206
Chr2L	6370458	6373156	2447	0.0364728	0.250632	0.826879	0.263854	0.0387294	0.38985	0.826879	0.255277	0.00253555	0.00450324	0.00204332	0.00388369	0.00275589	0.00368394	0.035144	0.0459736	0.00536713
Chr2L	6373157	6377440	2730	0.0441726	0.2133	0.70355	0.426016	0.0845999	0.150301	0.679907	0.439473	0.00195323	0.00403331	0.0027269	0.00376331	0.00300788	0.00413689	0.129024	0.119681	0.0919103
Chr2L	6377441	6380987	3132	-0.0627389	0.913086	0.417553	0.789423	-0.0162983	0.863893	0.417553	0.747068	0.00446738	0.00639692	0.00290904	0.00681492	0.00394561	0.00594714	0.144281	-0.0807525	0.10484
Chr2L	6380988	6386262	4585	-0.0151473	0.623955	0.430532	0.777562	-0.00384761	0.773867	0.415636	0.748692	0.00420147	0.00441624	0.00259009	0.00473013	0.00380545	0.00400595	0.0459901	-0.0282196	0.0265879
Chr2L	6386263	6390002	3408	0.00959303	0.420766	0.525494	0.669454	0.0564946	0.27377	0.525494	0.6372	0.00409001	0.0074978	0.00238002	0.00665617	0.00439779	0.00645516	0.0673575	0.143677	0.105823
Chr2L	6390003	6393662	3274	9.37356e-05	0.498736	0.356787	0.839588	0.0167444	0.581567	0.356787	0.788562	0.00580729	0.0071105	0.00388583	0.00704574	0.00581214	0.00639918	0.0347046	0.0371682	0.0389308
Chr2L	6393663	6396279	2387	-0.00899278	0.571067	0.331245	0.856504	0.0219403	0.531791	0.293945	0.830056	0.00597015	0.00753787	0.00416608	0.00731488	0.00639977	0.00707639	0.0280086	0.085376	0.0711147
Chr2L	6396280	6399154	2677	-0.0307402	0.750535	0.426211	0.782812	-0.00976895	0.819172	0.426211	0.738589	0.00509561	0.00646464	0.0039223	0.00644502	0.0050353	0.00608294	0.0550079	-0.0264476	0.0487827
Chr2L	6399155	6403123	3685	0.0380407	0.242271	0.428222	0.780478	0.020546	0.543457	0.428222	0.736064	0.00258465	0.00318711	0.00205035	0.00311124	0.00259854	0.0027648	0.0233069	-0.0245084	-0.0426046
Chr2L	6403124	6406387	3118	-0.00574028	0.542874	0.351085	0.843477	-0.0078243	0.8042	0.318132	0.812196	0.00615176	0.00610531	0.00470387	0.00640724	0.00613813	0.00590529	-0.00336069	-0.0174135	-0.00498241
Chr2L	6406388	6408918	2329	0.0596435	0.151468	0.399969	0.805172	0.0465033	0.335602	0.399969	0.759517	0.0020766	0.00665509	0.00336339	0.00485704	0.00317279	0.00537888	0.0291681	0.0315591	-0.031833
Chr2L	6408919	6412087	2946	0.0966828	0.0711647	0.56719	0.623955	0.0823212	0.158273	0.56719	0.591557	0.00182093	0.0038986	0.0022441	0.00327582	0.0024698	0.00327729	0.0606102	0.0656159	-0.0348432
Chr2L	6412088	6414751	2376	0.163905	0.020805	0.800778	0.295936	0.216782	0.012833	0.800778	0.286127	0.00205316	0.00660754	0.00839413	0.00510508	0.00879064	0.00899316	0.0706248	0.385178	0.118475
Chr2L	6414752	6418127	1574	0.145649	0.0297492	0.560761	0.63251	0.159703	0.0342213	0.617158	0.527332	0.0038485	0.00635962	0.00550614	0.00662087	0.00622015	0.00670631	0.165395	0.158127	0.0329615
Chr2L	6418128	6422089	2220	0.0841051	0.0958584	1.06765	0.082831	0.0904377	0.13358	1.06765	0.0824463	0.0042285	0.00581389	0.00585586	0.00573812	0.00641722	0.00643254	0.0723086	0.113896	0.0149887
Chr2L	6422090	6425386	2825	0.125969	0.0412211	0.500423	0.695703	0.105753	0.097414	0.462541	0.702508	0.00750747	0.00954287	0.00759095	0.00975115	0.00935807	0.00894478	0.0767953	0.0800085	-0.0493925
Chr2L	6425387	6446559	2178	0.15091	0.0274159	0.956566	0.128719	0.159561	0.0346101	0.924561	0.155151	0.00655054	0.0112983	0.0073972	0.0107543	0.00999838	0.0105596	0.103443	0.20591	0.0204189
Chr2L	6446560	6449157	2113	0.160681	0.0221661	0.969769	0.121913	0.178004	0.0252771	1.00863	0.105358	0.00475562	0.00865134	0.00851869	0.00816234	0.0097268	0.00971421	0.11142	0.243601	0.0404689
Chr2L	6449158	6452796	2812	0.0202541	0.345129	0.551349	0.643788	0.0478888	0.328602	0.551349	0.609056	0.00485142	0.00705262	0.00528766	0.00644577	0.00659403	0.00726802	0.0241294	0.128253	0.0637791
Chr2L	6452797	6455393	2366	0.0345314	0.262493	1.14457	0.0672759	0.031392	0.452265	1.1145	0.0730651	0.00562132	0.00752529	0.00495445	0.00737751	0.00602673	0.00683543	0.0584433	-0.00493603	-0.00751521
Chr2L	6455394	6458749	2962	-0.038746	0.803033	0.3555	0.840366	-0.00645369	0.794672	0.325213	0.807866	0.00350542	0.00441287	0.00489534	0.00439636	0.0048421	0.00540102	0.0495237	0.0132238	0.0741208
Chr2L	6458750	6462474	3402	-0.0322922	0.760451	0.439064	0.770367	0.00250116	0.720008	0.622007	0.521017	0.00512803	0.00589263	0.00494807	0.00591676	0.00619386	0.00644727	0.0195291	0.0659787	0.0796268
Chr2L	6462475	6465367	2592	0.109482	0.0544429	0.675592	0.467043	0.136821	0.0513319	0.638517	0.497023	0.00834278	0.0110286	0.00816615	0.0109772	0.0123536	0.0113002	0.0655782	0.237393	0.0631181
Chr2L	6465368	6468277	2539	-0.0593498	0.902197	0.485894	0.712036	-0.0347185	0.950807	0.485894	0.674905	0.00964551	0.0109048	0.00741762	0.0106425	0.00984219	0.0107655	-0.0136854	0.00289293	0.0570495
Chr2L	6468278	6472357	3836	0.00612723	0.449154	0.250598	0.911141	0.00394561	0.704453	0.229567	0.866318	0.00341017	0.00507551	0.00244757	0.00460507	0.00329142	0.0041716	0.0244301	-0.0222898	-0.00521634
Chr2L	6472358	6475955	3100	-0.0292843	0.741396	0.185601	0.95314	0.00596227	0.68637	0.167953	0.897528	0.00584603	0.00756133	0.00166667	0.00700557	0.0049222	0.00590907	-0.00520581	0.0962242	0.0806212
Chr2L	6475956	6480796	4179	-0.0379823	0.798756	0.175426	0.958001	-0.0146689	0.851449	0.150311	0.905827	0.00544512	0.00598197	0.00276515	0.00599807	0.00490262	0.00522656	-0.000890838	0.0267858	0.0540811
Chr2L	6480797	6485529	4301	-0.0420061	0.821116	0.200156	0.941279	-0.0214778	0.894031	0.190085	0.886704	0.00597861	0.00769191	0.00372007	0.00728213	0.00557491	0.00675099	0.00964159	-0.00369445	0.0477773
Chr2L	6485530	6490417	4054	0.0818145	0.100136	0.490535	0.706786	0.0779151	0.174217	0.551082	0.609237	0.00455997	0.00636492	0.00660034	0.00606694	0.00696386	0.00698277	0.046234	0.0944329	-0.00934275
Chr2L	6490418	6493854	3069	0.0677437	0.130274	0.569356	0.620649	0.0570254	0.270465	0.550994	0.609417	0.00820514	0.0115012	0.0100105	0.0110653	0.0106869	0.0114653	0.0563149	0.0300656	-0.0258907
Chr2L	6493855	6497458	2740	-0.0298166	0.745479	0.326896	0.860198	-0.0135334	0.843671	0.369376	0.780263	0.00982731	0.00958746	0.00827251	0.0103163	0.0103288	0.0101476	0.0160148	-0.00438826	0.0380882
Chr2L	6497459	6500993	3209	0.0110344	0.410072	0.301269	0.877309	-0.00113447	0.748979	0.263825	0.847555	0.00811277	0.00849827	0.00749489	0.00880146	0.00859665	0.00850129	0.00997652	-0.0421817	-0.0294459
Chr2L	6500994	6503752	2589	-0.0578121	0.895781	0.203869	0.939918	-0.0266473	0.92203	0.287807	0.834386	0.00521152	0.00593109	0.00420583	0.00585336	0.00552815	0.00604438	-0.000416894	0.0212165	0.0716278
Chr2L	6503753	6507249	3121	0.0725882	0.119191	0.485955	0.711647	0.0654506	0.229244	0.47711	0.685549	0.00489234	0.00566757	0.00439674	0.00582334	0.00569085	0.00543064	0.0460768	0.0645309	-0.0171677
Chr2L	6507250	6510614	3137	0.0411681	0.227299	0.766221	0.343379	0.0436122	0.353685	0.795177	0.294425	0.00617664	0.0066247	0.00536606	0.00691534	0.00705965	0.00661371	0.0286964	0.0619358	0.00581176
Chr2L	6510615	6513427	2575	-0.0666799	0.923391	0.62043	0.550651	-0.0155671	0.858254	0.62043	0.523363	0.00700851	0.0088323	0.00416397	0.00850616	0.00698677	0.00839391	0.0159805	0.071933	0.114759
Chr2L	6513428	6516690	3055	0.00416304	0.463348	0.349782	0.844838	-0.00226221	0.758507	0.349782	0.793974	0.00566866	0.00710967	0.00425532	0.00684495	0.0054966	0.00619012	0.0169162	-0.0375981	-0.0154411
Chr2L	6516691	6519393	1433	0.0394601	0.234299	0.302773	0.876142	0.0970258	0.116858	0.661419	0.461122	0.006434	0.0107966	0.00980848	0.00965191	0.0120213	0.012859	0.0419154	0.250625	0.128277
Chr2L	6519394	6522565	3013	0.0131763	0.396267	0.319152	0.86642	0.0623897	0.24441	0.311358	0.818329	0.00487412	0.00571511	0.00317144	0.00565341	0.00587065	0.00564666	0.0145483	0.203469	0.11074
Chr2L	6522566	6527099	4379	0.0378897	0.243438	0.419514	0.787089	0.0458767	0.340074	0.419514	0.744182	0.00533479	0.00568065	0.00463069	0.00591682	0.00623841	0.00576233	0.0236326	0.0832173	0.0188674
Chr2L	6527100	6531334	3759	0.0142623	0.387711	0.622582	0.546763	0.0217937	0.532374	0.622582	0.519755	0.00687301	0.00724419	0.00602465	0.00772646	0.00751472	0.007398	0.0432388	0.0171975	0.0178008
Chr2L	6531335	6534454	2795	0.0268955	0.303714	0.622011	0.547735	0.0474338	0.330935	0.591289	0.559264	0.00785651	0.00763705	0.00387597	0.00849386	0.00754585	0.00679661	0.0462953	0.0919417	0.0478001
Chr2L	6534455	6539152	4435	0.00684396	0.444293	0.946458	0.138052	0.0471209	0.332102	0.946458	0.134043	0.0048204	0.00556797	0.0046098	0.0057239	0.00621279	0.00613913	0.0460371	0.133389	0.0915846
Chr2L	6539153	6543938	4409	0.0522063	0.176551	0.572408	0.616372	0.039508	0.384406	0.572408	0.585423	0.00487875	0.00544762	0.0051788	0.00567165	0.00576185	0.00562568	0.044079	0.00364623	-0.0307463
Chr2L	6543939	6548104	3785	0.0520999	0.177328	0.397126	0.807894	0.0482662	0.32588	0.410687	0.752661	0.00419184	0.00498568	0.00365478	0.00506684	0.00469168	0.00470758	0.0457242	0.0397744	-0.00918463
Chr2L	6548105	6551636	3252	0.0734255	0.116858	0.589789	0.5909	0.0721974	0.196967	0.607968	0.538156	0.0083897	0.0100123	0.00768758	0.0104091	0.0098689	0.00969125	0.0691506	0.0674276	-0.00293291
Chr2L	6551637	6555194	3323	-0.00577205	0.543457	0.435687	0.773284	-0.00349213	0.770367	0.417523	0.747249	0.00796044	0.00886745	0.00708864	0.00890146	0.00858845	0.00879945	0.00548975	-0.00707686	0.00542245
Chr2L	6555195	6558473	3117	-0.100415	0.974723	0.730295	0.389461	-0.0436136	0.97239	0.730295	0.373805	0.00719655	0.00542856	0.0067016	0.00660163	0.00830889	0.00735111	0.00370919	0.0435414	0.126687
Chr2L	6558474	6562894	4089	0.0351023	0.258798	0.408724	0.798367	0.0468811	0.333657	0.440609	0.725059	0.00161236	0.00303499	0.00323361	0.00256485	0.0029703	0.00348845	0.031798	0.0856465	0.0276995
Chr2L	6562895	6566686	3522	0.0311505	0.282714	0.782715	0.323741	0.0813458	0.16119	0.787883	0.304528	0.00294447	0.00535105	0.00392769	0.00470071	0.00483438	0.00578581	0.0572173	0.200269	0.11282
Chr2L	6566687	6571309	4361	-0.00283501	0.519541	0.928977	0.155746	0.0175378	0.57379	0.928977	0.151362	0.00437529	0.00626567	0.00356697	0.00591304	0.00472887	0.00576956	0.0462164	0.0356903	0.0474242
Chr2L	6571310	6575453	3816	0.00528924	0.454793	0.373082	0.826755	0.0161333	0.587595	0.373082	0.777377	0.00794483	0.00860219	0.00778884	0.00927355	0.00894326	0.00917625	0.0635098	-0.00751648	0.0255297
Chr2L	6575454	6579050	2973	-0.019534	0.664398	0.623692	0.545207	-0.00554779	0.78845	0.588172	0.562692	0.00919795	0.00994084	0.00706357	0.0103346	0.00935901	0.00970324	0.0252803	-0.00335178	0.0328046
Chr2L	6579051	6582092	2795	-0.0245621	0.708341	0.561989	0.631149	0.0214146	0.536263	0.540256	0.621865	0.0075144	0.00831437	0.00526734	0.00875043	0.00816027	0.00847333	0.0508218	0.0954492	0.103849
Chr2L	6582093	6585555	2930	-0.021661	0.683842	0.579247	0.604122	-0.0134362	0.843088	0.579247	0.576222	0.00672703	0.00936086	0.00540387	0.00892371	0.00662724	0.00837723	0.0441203	-0.0537771	0.0194236
Chr2L	6585556	6588950	3082	-0.0146239	0.618122	0.418684	0.788256	0.0123832	0.622594	0.380727	0.771063	0.00601765	0.00820911	0.00634509	0.00794115	0.00734266	0.0085428	0.0506235	0.0365397	0.0623771
Chr2L	6588951	6592874	3605	0.0637202	0.139802	0.822921	0.268715	0.113481	0.0806922	0.822921	0.26087	0.00546206	0.00852007	0.00457698	0.00826137	0.0073621	0.00835261	0.0951054	0.217841	0.111901
Chr2L	6592875	6596385	3098	0.0495189	0.189773	1.03697	0.0948863	0.0907507	0.131052	1.00534	0.106621	0.0043832	0.00647737	0.00216986	0.00632315	0.00465851	0.0055389	0.0842608	0.174535	0.0936509
Chr2L	6596386	6599630	3003	0.0377581	0.24441	0.710006	0.41785	0.057248	0.268909	0.710006	0.398881	0.00372968	0.00587778	0.003811	0.00535892	0.00485635	0.00563434	0.043924	0.109577	0.0454164
Chr2L	6599631	6603292	3326	-0.0123031	0.599456	0.792924	0.308964	0.00348689	0.708341	0.792924	0.297853	0.00877668	0.00770614	0.00569586	0.0089818	0.00833408	0.00766893	0.0446335	-0.00103062	0.0369562
Chr2L	6603293	6605945	2442	0.00398417	0.465682	0.381826	0.817227	-0.00233497	0.760062	0.351097	0.793072	0.0101743	0.0122012	0.00969151	0.0120922	0.0108891	0.0118271	0.0249604	-0.0460459	-0.0151842
Chr2L	6605946	6609541	3387	0.0219887	0.334824	0.47486	0.726424	0.0328403	0.440016	0.47486	0.688255	0.00249234	0.00511667	0.00305088	0.00428737	0.00327502	0.00466111	0.0485627	0.0409179	0.0255474
Chr2L	6609542	6611984	2224	0.142694	0.0309158	0.62108	0.549096	0.140988	0.0468598	0.59133	0.558903	0.00116425	0.00640179	0.00269784	0.0045118	0.00259223	0.00507423	0.0693256	0.186216	-0.00407816
Chr2L	6611985	6615181	2947	0.142286	0.0311102	0.655784	0.490375	0.165202	0.0303325	0.655784	0.468519	0.00132097	0.0054099	0.00346869	0.00382532	0.00361584	0.00521208	0.0432359	0.288837	0.0531828
Chr2L	6615182	6619312	3935	0.0895248	0.0826366	0.671024	0.473459	0.112319	0.0839977	0.716677	0.390763	0.00420326	0.00604366	0.00379783	0.00570938	0.00574726	0.00578032	0.049978	0.20366	0.0529093
Chr2L	6619313	6623004	3404	-0.0123459	0.59965	0.461372	0.745285	0.00894427	0.654093	0.461372	0.703771	0.00438419	0.00589456	0.00349262	0.00555047	0.00475519	0.00550939	0.0217756	0.0455745	0.0495059
Chr2L	6623005	6626191	2974	-0.0211742	0.678203	0.288021	0.887614	-0.0226084	0.899864	0.250118	0.855854	0.00871079	0.010818	0.00805126	0.0103301	0.00909018	0.0103378	0.00541712	-0.0555575	-0.00342623
Chr2L	6626192	6630876	4263	0.0157075	0.375267	0.493715	0.702703	0.0249181	0.505542	0.493715	0.664983	0.00587594	0.00722898	0.00699038	0.00717231	0.00757046	0.00790791	0.0379781	0.0325424	0.021726
Chr2L	6630877	6638152	6818	0.00816888	0.432238	0.584639	0.596733	0.0188291	0.559012	0.584639	0.567382	0.00194052	0.00248672	0.00106744	0.0024561	0.00176284	0.00205396	0.0488658	0.0128971	0.0251024
Chr2L	6638153	6646631	7677	0.0236641	0.321602	0.428588	0.780089	0.0452407	0.344157	0.413278	0.750135	0.00252717	0.00279475	0.00217822	0.00305929	0.00283451	0.00287885	0.0877531	0.0488593	0.050155
Chr2L	6646632	6656851	9594	0.0252638	0.313825	0.81139	0.283103	0.092717	0.126385	0.829703	0.251849	0.00147271	0.00251115	0.0019804	0.00240077	0.0024375	0.00290471	0.108218	0.206867	0.148592
Chr2L	6656852	6669225	9557	-0.0858263	0.96189	0.404935	0.801089	-0.0290637	0.931363	0.389714	0.76547	0.00247759	0.00249869	0.00201714	0.00271393	0.00267214	0.00283919	0.0412473	0.03451	0.126606
Chr2L	6669226	6676646	6125	0.0781159	0.107914	0.945816	0.138441	0.14337	0.0453043	0.945816	0.134404	0.00120543	0.00210437	0.00231293	0.00194087	0.00274643	0.00275332	0.0846197	0.298087	0.144116
Chr2L	6676647	6682444	5323	-0.00916878	0.572234	0.340929	0.849504	0.00870085	0.656621	0.314807	0.814721	0.00285072	0.00424847	0.00270315	0.00381624	0.00331134	0.00402825	0.0172951	0.0416778	0.0417207
Chr2L	6682445	6689196	6282	-0.03294	0.764534	0.855584	0.234688	-0.0176565	0.871476	0.855584	0.226051	0.00376878	0.00393624	0.00239343	0.00421079	0.00342133	0.00365155	0.0396398	-0.0400944	0.0357923
Chr2L	6689197	6693792	4180	0.0504487	0.184134	0.646869	0.505736	0.058486	0.261715	0.612896	0.531662	0.00300066	0.0031961	0.00212653	0.00334221	0.00329842	0.00299978	0.0275363	0.102567	0.0189852
Chr2L	6693793	6698211	3976	-0.00493898	0.537235	0.401019	0.804589	0.0148446	0.599067	0.36308	0.785676	0.00581721	0.00649748	0.00563995	0.00682284	0.00671637	0.00695335	0.0517648	0.0234378	0.0460847
Chr2L	6698212	6702299	3775	-0.0230661	0.694925	0.283873	0.889948	-0.00329273	0.768812	0.260667	0.850442	0.00665941	0.00824928	0.00460633	0.00797999	0.006676	0.0075353	0.0155347	0.0246061	0.0460614
Chr2L	6702300	6706361	3757	0.0855122	0.090803	0.461139	0.745479	0.135939	0.0524985	0.487446	0.673642	0.00423981	0.00698655	0.00384468	0.00648722	0.00633115	0.00690948	0.0750967	0.269532	0.113309
Chr2L	6706362	6709943	3391	0.102959	0.060665	1.12572	0.0711647	0.120594	0.0711647	1.15406	0.065488	0.00466883	0.00710737	0.0058652	0.0068924	0.0072014	0.0074128	0.0881741	0.173816	0.0411834
Chr2L	6709944	6713685	3398	-0.0151211	0.62376	0.218842	0.930002	-0.00144697	0.752674	0.271051	0.843767	0.00846959	0.00991643	0.00824014	0.0100957	0.00944629	0.0102724	0.041764	-0.0130289	0.0320843
Chr2L	6713686	6718097	3800	-0.012691	0.602178	0.620855	0.549874	-0.00401682	0.775812	0.620855	0.522641	0.00885341	0.00847654	0.00442982	0.00902736	0.00791431	0.00735949	-0.00837228	0.0207715	0.0204739
Chr2L	6718098	6723808	5115	-0.057205	0.893253	0.298052	0.88042	-0.0178917	0.872837	0.294186	0.829876	0.00457051	0.00691523	0.00387748	0.00648999	0.00482908	0.00666949	0.0598558	-0.00375688	0.0894946
Chr2L	6723809	6727900	3599	0.281391	0.00194439	0.712012	0.41435	0.307731	0.00311102	0.681851	0.436226	0.00176388	0.00751916	0.00580408	0.00698872	0.00614954	0.00780498	0.219232	0.350012	0.0608848
Chr2L	6727901	6734635	5422	0.161188	0.0217772	0.716596	0.408905	0.164657	0.0305269	0.758254	0.338806	0.00265733	0.00586844	0.00531415	0.00524865	0.00544331	0.00615369	0.113531	0.195131	0.00823858
Chr2L	6734636	6738042	2675	0.0195981	0.350185	0.427981	0.780673	0.0150338	0.597317	0.390688	0.764929	0.00574105	0.00942138	0.00635514	0.00859227	0.00663218	0.00860116	0.0585833	-0.0420467	-0.0109445
Chr2L	6738043	6741201	2815	-0.0315745	0.75559	0.384242	0.815283	0.000244093	0.737896	0.353817	0.791268	0.00912365	0.0106262	0.00578251	0.0105567	0.00919223	0.00995286	0.0145064	0.0598889	0.0730742
Chr2L	6741202	6744629	3208	0.00575307	0.451682	0.24552	0.913669	0.0537475	0.290103	0.533449	0.629262	0.00389444	0.00568861	0.00284012	0.00507503	0.00483717	0.00543955	0.00447391	0.195448	0.108151
Chr2L	6744630	6749372	4281	0.017381	0.364768	0.697334	0.435155	0.0707518	0.205133	0.880856	0.202417	0.0043997	0.00639656	0.00442524	0.00592866	0.00634937	0.00683627	0.0355091	0.207553	0.119513
Chr2L	6749373	6753090	3365	-0.0109396	0.585456	0.477158	0.723702	0.00177535	0.725647	0.477158	0.685369	0.00624726	0.00772079	0.00435859	0.00754597	0.00617534	0.00694356	0.0235368	0.0100051	0.0298679
Chr2L	6753091	6756971	3534	0.0318008	0.27727	0.581557	0.600622	0.0359963	0.413766	0.581557	0.572253	0.00602281	0.00665674	0.00484185	0.00692989	0.00652505	0.00639431	0.0377004	0.0426334	0.00995582
Chr2L	6756972	6760384	3163	0.00521216	0.455571	0.230079	0.922613	0.0140953	0.605678	0.21093	0.87606	0.00631262	0.00720536	0.00458426	0.00717939	0.00652687	0.00667235	0.0104902	0.0380856	0.020962
Chr2L	6760385	6763746	2998	-0.000582304	0.503403	0.928149	0.157496	0.0130579	0.61715	0.928149	0.152625	0.00985866	0.010702	0.00802387	0.0113575	0.0103891	0.0106451	0.0487824	0.00859561	0.0320061
Chr2L	6763747	6766324	2444	0.028781	0.293992	0.671105	0.473265	0.0190383	0.556873	0.643758	0.487822	0.0138227	0.0158817	0.0149573	0.0160621	0.0161982	0.0164412	0.0287657	-0.0144491	-0.0235068
Chr2L	6766325	6769799	3174	0.00551052	0.452654	0.932049	0.152635	0.0195443	0.552012	0.932049	0.148476	0.00603929	0.00957965	0.00659455	0.0092912	0.0069849	0.00924682	0.0996121	-0.0329025	0.0329143
Chr2L	6769800	6772326	2345	0.0211201	0.339685	0.419876	0.7867	0.0228599	0.523624	0.381835	0.769078	0.00957558	0.0120948	0.00824449	0.0116025	0.0105518	0.0112699	0.0169736	0.032219	0.00414049
Chr2L	6772327	6775511	2943	0.111554	0.0530819	1.21214	0.0524985	0.114852	0.0783589	1.21214	0.0524986	0.00757324	0.0090275	0.00658814	0.00976721	0.00922096	0.00866377	0.104509	0.119428	0.00783303
Chr2L	6775512	6778604	2710	0.0233623	0.323352	0.290962	0.884698	0.0138234	0.6084	0.258659	0.850983	0.00789169	0.00927108	0.00627306	0.00908599	0.00811847	0.0083662	0.00756242	-0.00269657	-0.0230093
Chr2L	6778605	6782878	4009	-0.0231121	0.695314	0.304832	0.875365	-0.0295586	0.933502	0.28598	0.835288	0.00558884	0.00557224	0.00462847	0.00579294	0.00550922	0.00550036	-0.0110575	-0.0655532	-0.0154925
Chr2L	6782879	6786561	3394	0.0413134	0.226133	0.519831	0.673148	0.0386128	0.391211	0.519831	0.64171	0.00549741	0.00563795	0.00448504	0.00610431	0.00589265	0.00551749	0.0436275	0.0258378	-0.00646113
Chr2L	6786562	6790509	3693	-0.00961262	0.576901	0.171065	0.960918	-0.0190688	0.879253	0.142164	0.908714	0.00433154	0.00565663	0.00451304	0.00528746	0.00472302	0.0054516	0.00622202	-0.0692211	-0.0228076
Chr2L	6790510	6793987	3289	0.0151748	0.380128	0.661463	0.483375	0.0151193	0.595956	0.661463	0.460942	0.00594448	0.0065214	0.00241546	0.00653339	0.00501656	0.00502572	0.000773342	0.0289064	-0.000132455
Chr2L	6793988	6797365	3117	0.0332175	0.269104	0.434329	0.774256	0.0527982	0.295936	0.434329	0.731553	0.0037716	0.00642867	0.000944641	0.00567086	0.00312981	0.00453354	0.041135	0.104424	0.0456231
Chr2L	6797366	6799883	2196	-0.0202133	0.671398	1.20211	0.0544429	-0.0016599	0.754618	1.20211	0.0537615	0.00457042	0.00687534	0.00260575	0.00640428	0.00409881	0.00563778	0.0503285	-0.0107698	0.0432821
Chr2L	6799884	6803030	2850	-0.0360828	0.785923	0.481514	0.71748	-0.0175324	0.870892	0.481514	0.679776	0.00856932	0.00689789	0.00315789	0.00830201	0.00666011	0.00593061	0.0311256	-0.0226992	0.0432753
Chr2L	6803031	6805676	2395	0.00818104	0.432044	0.376139	0.824033	0.0096223	0.645927	0.376139	0.775032	0.0121107	0.0147279	0.0105776	0.0146955	0.012885	0.0139813	0.0351287	-0.0131647	0.00343124
Chr2L	6805677	6808471	2431	0.0247963	0.315963	0.403299	0.802644	0.0255092	0.501069	0.380062	0.771965	0.00748374	0.00913764	0.00774715	0.00904188	0.00892651	0.00925839	0.0299849	0.0220288	0.00169878
Chr2L	6808472	6811752	2986	0.0155534	0.376434	0.500744	0.695314	0.0391732	0.387323	0.489127	0.670936	0.00901185	0.011142	0.00718166	0.011249	0.0101082	0.0107738	0.053868	0.0762395	0.0547721
Chr2L	6811753	6815568	3416	0.00654459	0.446626	1.29232	0.0408322	0.0336728	0.433599	1.29232	0.041133	0.00790347	0.00936423	0.00824551	0.00983566	0.00976118	0.0102567	0.0736578	0.0540165	0.0626477
Chr2L	6815569	6818612	2703	0.0171846	0.365351	0.627736	0.539179	0.0453326	0.343768	0.590474	0.560166	0.00453507	0.00735103	0.00380236	0.00688631	0.00516427	0.00671797	0.0773374	0.0743893	0.0649245
Chr2L	6818613	6822197	3288	0.0499495	0.187245	0.895281	0.194245	0.0647556	0.232938	0.895281	0.186361	0.00604339	0.00731029	0.00545756	0.0073939	0.00743289	0.00728364	0.0443758	0.112574	0.0346938
Chr2L	6822198	6824813	2378	0.00731954	0.439043	0.305336	0.874781	0.00780776	0.666343	0.305336	0.822118	0.00905013	0.00801865	0.00759275	0.00926484	0.00933988	0.00852401	0.039452	-0.0237491	0.00116363
Chr2L	6824814	6828344	3199	-0.0437181	0.828699	0.367548	0.832005	0.0192152	0.555123	0.367548	0.781707	0.00457398	0.00548634	0.00468897	0.00536311	0.00630453	0.0064639	0.0118624	0.16187	0.139365
Chr2L	6828345	6831333	2754	-0.0148426	0.621233	0.48575	0.71223	0.0220971	0.529846	0.573243	0.58416	0.00866549	0.0101727	0.00863391	0.0100188	0.0112088	0.011234	0.00912109	0.115848	0.084326
Chr2L	6831334	6834817	3134	-0.0150503	0.623177	0.324243	0.861948	0.0124788	0.62201	0.823098	0.260148	0.00778013	0.00813235	0.00462668	0.00839832	0.00783198	0.00763107	0.00683451	0.0803404	0.0635434
Chr2L	6834818	6838067	2988	0.0523485	0.175773	0.41984	0.786895	0.0699706	0.209022	0.4479	0.716579	0.00463931	0.00759862	0.00673063	0.00677837	0.00736754	0.00815845	0.0399483	0.131683	0.0411548
Chr2L	6838068	6841613	3294	0.0585069	0.155551	0.536072	0.658954	0.0636753	0.237799	0.589443	0.56197	0.00469369	0.00596595	0.00423329	0.00579369	0.00573491	0.00569338	0.0279361	0.105368	0.01225
Chr2L	6841614	6844502	2664	-0.00333204	0.524013	0.858015	0.232549	0.0519803	0.300214	1.02006	0.0985026	0.00647407	0.00726551	0.00479646	0.00757615	0.00784233	0.00768566	0.0475997	0.17064	0.12358
Chr2L	6844503	6848230	3335	-0.0161786	0.634649	0.462423	0.74334	0.0193457	0.554151	0.475902	0.686812	0.00473618	0.00669195	0.00566383	0.00655465	0.00619649	0.00735822	0.0740637	0.0453982	0.0812299
Chr2L	6848231	6851223	2664	-0.00621572	0.54579	0.381004	0.818394	0.0278448	0.482792	0.378222	0.773949	0.00675137	0.00858895	0.00525526	0.00822778	0.0078271	0.00839064	0.0157751	0.113981	0.0780169
Chr2L	6851224	6854027	2451	-0.0103519	0.581956	0.193817	0.947501	0.000350299	0.737118	0.17212	0.895364	0.0073732	0.0128154	0.00659595	0.0108925	0.00808473	0.0111401	0.016169	0.00987328	0.0251999
Chr2L	6854028	6858230	3723	-0.00551466	0.541513	0.5665	0.625316	0.0289156	0.472487	0.548958	0.611943	0.00511011	0.00683959	0.0057003	0.0067421	0.00662944	0.00745403	0.0625539	0.072577	0.0788296
Chr2L	6858231	6862880	4197	-0.0573613	0.893836	0.624347	0.543846	0.0722837	0.195995	0.852903	0.228216	0.00481669	0.00631048	0.00450057	0.00598427	0.0082558	0.00824256	0.0190195	0.352441	0.265952
Chr2L	6862881	6865890	2729	0.0510924	0.181606	0.478497	0.722341	0.060098	0.254521	0.480082	0.681761	0.00545251	0.00660851	0.00413257	0.00667289	0.006068	0.00608625	0.0469545	0.0893349	0.0212478
Chr2L	6865891	6869320	3146	0.0107522	0.412989	0.39973	0.805755	0.0520831	0.299436	0.523422	0.639004	0.00372084	0.00481442	0.00558028	0.00473157	0.00609727	0.00613453	0.045951	0.144178	0.0938651
Chr2L	6869321	6873705	4158	-0.0324755	0.761812	0.402911	0.803422	0.00567863	0.690064	0.402911	0.757893	0.00388895	0.00423223	0.00296617	0.0047451	0.00391785	0.00437083	0.102065	-0.00532336	0.0869741
Chr2L	6873706	6884074	3999	-0.232271	0.999611	0.020137	0.998444	-0.0928495	0.999611	0.0911932	0.92026	0.00483301	0.00389332	0.00341752	0.00542698	0.00450803	0.00554419	0.178466	-0.0510446	0.282869
Chr2L	6884075	6887098	2742	0.0713584	0.120941	0.475428	0.725841	0.0702448	0.207078	0.475428	0.687714	0.0035587	0.00562909	0.0047362	0.00531388	0.00497877	0.00566168	0.076713	0.0563677	-0.00265926
Chr2L	6887099	6890064	2559	-0.0168161	0.642427	0.59431	0.585067	0.015776	0.591289	0.59431	0.555115	0.00533748	0.00703452	0.0061656	0.00720946	0.00668584	0.00779163	0.0888061	0.0161471	0.0747825
Chr2L	6890065	6893669	3220	-0.0156961	0.630371	0.212095	0.93428	-0.0169734	0.867976	0.215356	0.873534	0.00623402	0.00697092	0.00533126	0.00707028	0.00631767	0.00673836	0.0159246	-0.0544775	-0.00305056
Chr2L	6893670	6897420	3550	0.118508	0.0466654	0.563757	0.629594	0.124319	0.0661093	0.541637	0.620783	0.00246615	0.00485091	0.00298905	0.00445421	0.0036077	0.0044072	0.105847	0.139824	0.0137624
Chr2L	6897421	6901534	3893	0.0559008	0.160607	0.468549	0.733619	0.0715048	0.200661	0.475946	0.686632	0.00260096	0.00468265	0.00315381	0.00407711	0.00371751	0.00450174	0.0469029	0.12382	0.0365288
Chr2L	6901535	6905269	3325	0.0164812	0.369045	0.464766	0.738868	0.037002	0.405405	0.482044	0.678694	0.00755308	0.00866428	0.00441103	0.00860264	0.00784362	0.00771492	0.00738506	0.109106	0.0477602
Chr2L	6905270	6910841	4963	-0.0244222	0.706786	0.312484	0.871087	-0.00875045	0.811589	0.28785	0.834205	0.00468324	0.00540738	0.00390669	0.00554936	0.00481187	0.00533212	0.0431005	-0.0244782	0.0366846
Chr2L	6910842	6916597	4512	-0.0150928	0.623372	0.468696	0.733035	7.32041e-05	0.740035	0.440361	0.7256	0.00301432	0.00307096	0.00267189	0.00318867	0.00337472	0.00325282	0.000770715	0.0349194	0.035522
Chr2L	6916598	6925954	8623	-0.022138	0.687148	0.389811	0.81295	-0.0107318	0.826171	0.389811	0.76529	0.00302529	0.00289891	0.00148183	0.00319354	0.00253796	0.00251998	0.0308921	-0.0259726	0.0268352
Chr2L	6925955	6934401	7974	-0.0260916	0.720591	0.787435	0.316936	-0.0197952	0.884309	0.787435	0.305611	0.00279935	0.00264815	0.00190898	0.0029944	0.00251001	0.00254847	0.0501244	-0.0789613	0.0149037
Chr2L	6934402	6938250	3334	-0.00920544	0.572817	0.681262	0.458293	0.00583431	0.68812	0.681262	0.436948	0.00903232	0.0103088	0.00911484	0.0107465	0.0103026	0.0109901	0.0540489	-0.00806096	0.0352316
Chr2L	6938251	6941788	2858	0.0409628	0.228271	0.340598	0.849893	0.0528168	0.295547	0.31456	0.815262	0.00961669	0.0109478	0.00960267	0.0114724	0.0118643	0.0115471	0.0561336	0.0733067	0.0278738
Chr2L	6941789	6947457	5134	-0.0171984	0.646121	1.59268	0.00991639	-0.00538319	0.787673	1.59268	0.00974202	0.00619668	0.00582705	0.00482621	0.00658123	0.00614069	0.00600261	0.0466507	-0.0308287	0.027784
Chr2L	6947458	6952052	4144	-0.0146999	0.619094	0.536195	0.658176	0.0710294	0.203189	0.530733	0.631968	0.00688227	0.00740438	0.0057781	0.00790055	0.00976131	0.00892178	0.0500723	0.255572	0.184904
Chr2L	6952053	6956844	4393	-0.135128	0.990667	0.839815	0.250632	-0.0536791	0.98775	0.839815	0.241025	0.00470711	0.00480554	0.00464122	0.00506468	0.0057424	0.00618576	0.0152351	0.0690325	0.176541
Chr2L	6956845	6961463	3926	-0.122735	0.986778	0.576731	0.609372	-0.0105467	0.82481	0.576731	0.579289	0.0045079	0.0034935	0.00110375	0.00440143	0.00405066	0.00365379	0.0593805	0.169095	0.234748
Chr2L	6961464	6968425	6379	0.127638	0.0406378	0.719266	0.404822	0.140188	0.047832	0.719266	0.387877	0.0019098	0.0027864	0.00272596	0.00292897	0.00306841	0.00308634	0.139868	0.147548	0.0294874
Chr2L	6968426	6973814	4950	-0.0304305	0.748979	0.316643	0.867976	0.00960188	0.64651	0.355698	0.790005	0.00525386	0.00715178	0.00493827	0.0070863	0.00606953	0.00738495	0.0709092	0.0402911	0.0910546
Chr2L	6973815	6978057	2185	0.0891054	0.0838032	1.61125	0.00855532	0.131498	0.057554	1.69331	0.00667509	0.00472106	0.00621375	0.00424612	0.00625371	0.00691396	0.00642847	0.0699798	0.252892	0.096156
Chr2L	6978058	6982065	1436	0.0373388	0.245577	0.219833	0.928641	0.0245643	0.508653	0.225667	0.867761	0.00707033	0.00798095	0.00665429	0.00816512	0.00774477	0.00777121	0.0322317	-0.0141989	-0.0309338
Chr2L	6982066	6985748	2788	-0.0168848	0.643982	0.401034	0.804394	-0.000492266	0.744702	0.44043	0.725239	0.00787139	0.00908807	0.00637653	0.0092039	0.00826578	0.008883	0.0298265	0.00779785	0.038339
Chr2L	6985749	6988483	2508	0.0439779	0.214272	0.464616	0.739257	0.0578513	0.265798	0.435564	0.730471	0.00812789	0.0102749	0.00855042	0.0106296	0.0101674	0.0106607	0.0824726	0.0607893	0.0325443
Chr2L	6988484	6991305	2579	-0.0182952	0.655454	0.282252	0.89092	0.0270066	0.489403	0.366597	0.782609	0.0050836	0.00761219	0.00473913	0.00719126	0.00618305	0.00770321	0.062574	0.0928364	0.102405
Chr2L	6991306	7001179	2556	0.0686665	0.127552	0.754439	0.357379	0.0818108	0.159634	0.724064	0.381021	0.00953347	0.00892816	0.0064554	0.0104677	0.0103213	0.00875724	0.0817193	0.103912	0.0308607
Chr2L	7001180	7004194	2724	0.0515546	0.180051	0.352838	0.841727	0.0387033	0.390434	0.352838	0.791629	0.00581869	0.00865012	0.00750041	0.00783012	0.00782857	0.0085737	0.0185151	0.0276797	-0.0311225
Chr2L	7004195	7007064	2588	-0.0147488	0.619677	0.526234	0.669065	-0.021571	0.894614	0.526234	0.636478	0.00916186	0.00975156	0.00738451	0.0099979	0.00892479	0.00926168	0.00522689	-0.0667878	-0.0164027
Chr2L	7007065	7010610	3266	-0.00885225	0.570095	0.21458	0.931752	0.00129521	0.730507	0.232223	0.864694	0.00403752	0.00553588	0.00369123	0.00536198	0.00429329	0.00523031	0.054824	-0.0300361	0.0239095
Chr2L	7010611	7012811	2130	-0.00259552	0.518569	0.285735	0.889559	0.0137543	0.609566	0.278428	0.838896	0.00853272	0.011463	0.009253	0.0107296	0.0106293	0.0118236	0.0177879	0.0473924	0.0382412
Chr2L	7012812	7015548	2461	-0.0732299	0.938752	0.360328	0.837643	-0.0117995	0.83181	0.452223	0.71243	0.00650018	0.0081169	0.00846539	0.00785871	0.00936328	0.0103035	0.0212565	0.096443	0.136275
Chr2L	7015549	7018582	2342	0.0656849	0.136107	0.513968	0.680342	0.0762186	0.179273	0.510974	0.650189	0.00492427	0.0095025	0.00744852	0.00834088	0.00781215	0.00954258	0.0667917	0.10276	0.0248082
Chr2L	7018583	7022482	3344	0.0129324	0.3986	0.37388	0.826366	0.0331927	0.438071	0.337826	0.800289	0.00431874	0.0052123	0.00443581	0.00515618	0.00545608	0.00553775	0.0266984	0.0839109	0.0471688
Chr2L	7022483	7025872	3134	2.99237e-05	0.499319	0.276891	0.896753	0.034673	0.424072	0.273835	0.841422	0.00359718	0.00414214	0.00147132	0.00424013	0.00331487	0.00351362	0.0420498	0.103273	0.0792969
Chr2L	7025873	7030078	3890	0.0101148	0.417655	0.466792	0.736146	0.0199653	0.548124	0.478808	0.683204	0.00349711	0.00451321	0.00391317	0.00431752	0.00439482	0.00471721	0.0222476	0.0400975	0.023218
Chr2L	7030079	7036159	5726	0.0691335	0.126191	0.902387	0.188023	0.100846	0.108886	0.902387	0.180769	0.00310314	0.00371139	0.00230916	0.00377771	0.00392731	0.00362349	0.0497994	0.202472	0.0728397
Chr2L	7036160	7040442	3894	-0.0168471	0.643399	0.605206	0.569512	0.00429627	0.700953	0.573261	0.583799	0.00501284	0.00602361	0.0047509	0.00609623	0.00564769	0.00622594	0.0470461	0.0107687	0.0491732
Chr2L	7040443	7043266	2464	-0.0657866	0.920669	0.167898	0.962862	-0.0325487	0.94439	0.174314	0.894101	0.0071141	0.00851471	0.00606512	0.00854606	0.00733467	0.00873245	0.0397767	-0.0267724	0.0762064
Chr2L	7043267	7046167	2561	0.0051532	0.456348	0.704988	0.422127	0.0236204	0.516236	0.745216	0.354501	0.00797463	0.00876947	0.00744067	0.0093697	0.00906355	0.00927106	0.0620622	0.0268435	0.0430854
Chr2L	7046168	7049126	2738	0.0544485	0.16644	0.540926	0.654482	0.0669177	0.223605	0.610423	0.53545	0.00751971	0.0105857	0.00811622	0.010195	0.00989344	0.0105929	0.0580556	0.0985611	0.029299
Chr2L	7049127	7054421	4670	-0.0133777	0.608011	0.547698	0.648843	0.00407909	0.702508	0.513272	0.647664	0.0058912	0.00689856	0.0041399	0.0070303	0.0058166	0.00640739	0.0428385	0.00598856	0.0407768
Chr2L	7054422	7059532	4495	0.0173739	0.364962	0.628765	0.537818	0.0199178	0.548901	0.628765	0.512178	0.00485716	0.00524627	0.00406625	0.00549077	0.00517107	0.00514425	0.035638	0.00956759	0.00604829
Chr2L	7059533	7064876	4993	-0.0351467	0.780867	0.415956	0.791172	0.0151979	0.595567	0.44263	0.723255	0.00468356	0.00528065	0.00338251	0.00535395	0.00528283	0.00546324	0.0235239	0.118961	0.113136
Chr2L	7064877	7067481	1309	-0.0113356	0.589539	0.186665	0.952362	-0.0262148	0.920086	0.164059	0.898972	0.00837303	0.0122345	0.00814871	0.0109746	0.0086313	0.0108308	0.00565737	-0.0981067	-0.0361215
Chr2L	7067482	7070873	3230	-0.00687461	0.552207	0.173647	0.959557	0.00255795	0.718841	0.172353	0.895183	0.00776433	0.00891884	0.00595115	0.00888429	0.00802501	0.00841148	0.01207	0.0153484	0.0222439
Chr2L	7070874	7073909	2707	0.0711959	0.121719	0.549389	0.646121	0.0791186	0.171106	0.549389	0.611041	0.00885362	0.0113199	0.00705989	0.0117323	0.00994607	0.0103857	0.0902591	0.0792219	0.018717
Chr2L	7073910	7076943	2679	-0.00741527	0.557457	0.47876	0.72098	-0.00196596	0.756757	0.47876	0.683384	0.00734875	0.00919777	0.00761063	0.00907594	0.00830644	0.00933061	0.0374726	-0.0295574	0.0129116
Chr2L	7076944	7079979	2773	-0.0137996	0.610539	0.693822	0.438654	0.00588983	0.687148	0.693822	0.417644	0.00698437	0.00684547	0.00502865	0.00755017	0.00701035	0.00686444	0.0430693	0.0146036	0.0458706
Chr2L	7079980	7083302	3099	0.0469074	0.198717	0.712609	0.413572	0.0711121	0.202605	0.674155	0.44687	0.00193706	0.00508863	0.00362124	0.00398539	0.00359129	0.00510074	0.0491136	0.138937	0.0560896
Chr2L	7083303	7085973	2385	0.0531538	0.173829	0.440836	0.769006	0.0512238	0.306436	0.402724	0.758254	0.00663504	0.00817569	0.00896809	0.00832508	0.0091411	0.00925821	0.0624268	0.0328336	-0.00461316
Chr2L	7085974	7088702	2486	-0.0451147	0.835893	0.326175	0.861171	0.00235679	0.72098	0.334022	0.802093	0.00489354	0.00708892	0.0080227	0.00651548	0.00792865	0.0090523	0.0272543	0.0863359	0.107038
Chr2L	7088703	7091009	2052	0.0705943	0.122885	0.961239	0.126774	0.0704258	0.206494	0.96084	0.124842	0.00973039	0.0116749	0.00795971	0.0118286	0.0111808	0.0108326	0.0458973	0.0892308	-0.00040193
Chr2L	7091010	7093458	2271	0.0855137	0.0906086	0.678899	0.46257	0.0905477	0.132996	0.64158	0.492152	0.0091927	0.0124918	0.0105592	0.0125711	0.0124791	0.0127742	0.0844681	0.0995408	0.0119334
Chr2L	7093459	7095794	2116	0.0484929	0.193272	0.628635	0.538207	0.0664808	0.225355	0.679981	0.439293	0.0100295	0.0108134	0.0109882	0.0114972	0.0135557	0.0123387	0.0490889	0.117966	0.041991
Chr2L	7095795	7098151	2131	-0.00565371	0.542485	0.406853	0.799728	0.010911	0.635427	0.406853	0.755548	0.00708586	0.0104494	0.00492726	0.00961184	0.00708901	0.00900659	0.0347125	0.0256618	0.0387339
Chr2L	7098152	7101802	3332	-0.0103696	0.582345	0.308752	0.872837	0.0131617	0.615594	0.369844	0.780083	0.00540741	0.00734599	0.00453515	0.0069582	0.00598937	0.0070002	0.0319836	0.0487088	0.0545724
Chr2L	7101803	7104021	1988	-0.0144459	0.616955	0.642798	0.514875	0.043193	0.356796	0.642798	0.490348	0.00837649	0.012239	0.00796445	0.0131261	0.00991266	0.0129669	0.154585	0.0543821	0.12843
Chr2L	7104022	7106958	2742	-0.0396338	0.808478	0.536996	0.657398	-0.00795407	0.805367	0.536996	0.625474	0.00491799	0.00737645	0.00346462	0.00672652	0.0049593	0.00663234	0.0311874	0.0275713	0.0727673
Chr2L	7106959	7109826	2525	0.0434041	0.2168	0.524461	0.67062	0.042534	0.361073	0.524461	0.638283	0.00408049	0.00691617	0.00550055	0.00637483	0.00546285	0.00679715	0.0761319	0.00380001	-0.00207704
Chr2L	7109827	7112232	2261	-0.0737759	0.939335	0.373935	0.826171	-0.0242666	0.909391	0.402808	0.758073	0.0122258	0.0128575	0.00712566	0.0130925	0.0121305	0.0127063	-0.00600709	0.0727454	0.111367
Chr2L	7112233	7114984	2449	0.0142443	0.3881	0.461573	0.744313	0.0430313	0.358157	0.477969	0.684647	0.00824749	0.0101328	0.00669207	0.00983322	0.00994002	0.0100116	0.0139733	0.1312	0.0663485
Chr2L	7114985	7118107	2794	0.0252896	0.313436	0.542316	0.653704	0.061267	0.248882	0.542316	0.620242	0.00466275	0.00575374	0.00290305	0.00597407	0.00497259	0.0053369	0.0790058	0.118414	0.0822221
Chr2L	7118108	7121440	3121	-0.0193515	0.663426	0.594527	0.584873	0.000979104	0.733424	0.572316	0.585603	0.00494209	0.00544971	0.00471074	0.00579587	0.00551229	0.0058372	0.055559	-0.0067416	0.0473283
Chr2L	7121441	7124203	2557	-0.0344878	0.775034	0.243097	0.914641	0.0509645	0.308186	0.244526	0.857839	0.00535271	0.010011	0.00236823	0.0096011	0.00538182	0.0092648	0.129812	0.153523	0.184365
Chr2L	7124204	7127140	2627	-0.00512785	0.538596	0.579874	0.603539	0.0637409	0.23741	0.554243	0.605809	0.003434	0.0071874	0.00387007	0.00665003	0.00482218	0.00742807	0.127818	0.143554	0.151462
Chr2L	7127141	7130361	3009	0.0154636	0.377795	0.592917	0.586817	0.0152972	0.595178	0.592917	0.556558	0.00245449	0.00399151	0.00317566	0.00351582	0.00319513	0.0039316	0.0288211	0.000952558	-0.000396879
Chr2L	7130362	7133282	2667	0.0620121	0.144663	0.518592	0.674509	0.0602975	0.253549	0.518592	0.642432	0.00545707	0.0075849	0.00260384	0.00742653	0.00489884	0.0057147	0.0685271	0.0444975	-0.00409733
Chr2L	7133283	7135927	2463	0.0587873	0.153996	0.634257	0.529263	0.0658983	0.228077	0.64728	0.48223	0.00600379	0.0071646	0.00543601	0.00710842	0.00741916	0.00704775	0.025452	0.115713	0.0168154
Chr2L	7135928	7138887	2773	-0.00506141	0.538013	0.341654	0.849115	0.00666024	0.677815	0.341654	0.798485	0.00408178	0.00452654	0.00158272	0.00472987	0.00327183	0.00356952	0.0453009	-0.00509743	0.027567
Chr2L	7138888	7141404	2302	0.00688992	0.443515	0.430393	0.777951	0.0314574	0.451099	0.430393	0.73462	0.00147108	0.00667527	0.00152042	0.00495298	0.00175947	0.00506293	0.0859583	0.0311302	0.0569059
Chr2L	7141405	7143928	2291	0.239996	0.00524985	1.45858	0.0206105	0.250312	0.00699981	1.45858	0.0211077	0.0057684	0.0066014	0.000969979	0.00790294	0.00580848	0.00450751	0.174526	0.283536	0.0243019
Chr2L	7143929	7147038	2943	-0.0167934	0.642232	0.485703	0.712425	0.00938166	0.648454	0.53855	0.624211	0.00392675	0.00678124	0.00388458	0.00580654	0.00448937	0.00596866	0.0179163	0.0611574	0.0605145
Chr2L	7147039	7149891	2797	-0.0470694	0.846393	0.625234	0.541513	-0.0159781	0.861365	0.625234	0.515425	0.00371662	0.00596603	0.00339008	0.00520382	0.00393917	0.00530484	0.012879	0.0288054	0.0714651
Chr2L	7149892	7152259	2204	0.0192307	0.352907	0.445471	0.764145	0.0513219	0.305658	0.445471	0.720007	0.00769224	0.0102073	0.00810259	0.0102328	0.00950091	0.0102962	0.0706993	0.100443	0.0736767
Chr2L	7152260	7154789	2418	-0.0163885	0.638343	1.17988	0.0596928	0.0515292	0.303519	1.17579	0.0607974	0.00926844	0.0107482	0.00493334	0.0105841	0.0097284	0.00996393	0.00453761	0.22932	0.149535
Chr2L	7154790	7157591	2719	0.0303765	0.285825	0.522846	0.671981	0.0479528	0.327824	0.522846	0.639365	0.00848159	0.00780342	0.00506014	0.00888453	0.00796346	0.00700016	0.0418086	0.090731	0.0410501
[truncated: 23,812 more rows]

## Sheet: S8D_PBE_1933
Chr	WinStart	WinStop	SitesAnalyzed	WinPBE	WinPBEQuantile	MaxPBEs	MaxPBEQuantiles	WinPBSs	WinPBSQuantiles	MaxPBSs	MaxPBSQuantiles	pi_Twentieth	pi_ModernLund	pi_Lyon	Dxy_Twentieth_ModernLund	Dxy_Twentieth_Lyon	Dxy_ModernLund_Lyon	FST_Twentieth_ModernLund	FST_Twentieth_Lyon	FST_ModernLund_Lyon
[truncated: 25,767 more rows]
